# Supplementary material for: Reno-Protective Effect of Low Protein Diet Supplemented With α-Ketoacid Through Gut Microbiota and Fecal Metabolism in 5/6 Nephrectomized Mice
Source: Front Nutr. 2022 Jun 30;9:889131. doi: 10.3389/fnut.2022.889131 (PMC9280408; doi:10.3389/fnut.2022.889131)
Supplement: Supplementary file 1 [file Data_Sheet_1.xlsx]

## Sheet: Table S1
DEMs	Sham1	Sham2	Sham3	Sham4	Sham5	NPD1	NPD2	NPD3	NPD4
Group	Sham	Sham	Sham	Sham	Sham	NPD	NPD	NPD	NPD
Pipecolic acid	2.13309e+06	4.69344e+06	5.07349e+06	4.97977e+06	6.53603e+06	2.2024e+08	2.63231e+08	1.85188e+08	2.32118e+08
L-Lysine	2.05599e+06	3.11649e+06	1.25708e+06	4.57974e+06	6.13851e+06	4.63852e+08	5.33164e+08	3.7825e+08	447194858
L-Carnitine	81895.9	181477	174631	187903	263287	4.89114e+06	4.97921e+06	3.50475e+06	4.5932e+06
L-Histidine trimethylbetaine	7.59403e+06	1.37652e+07	12701533	1.46396e+07	1.56408e+07	4.05002e+06	6.24362e+06	1.93706e+06	2.29408e+06
Curcumin III	547844	639374	253255	302250	824245	1.2166e+08	1.26591e+08	1.13946e+08	1.24013e+08
erythro-Isoleucine	1.35919e+06	1.42587e+06	1.88272e+06	2.28568e+06	2.13532e+06	7.56931e+08	8.23819e+08	5.33123e+08	5.7151e+08
Citrulline	8.16173e+06	7.41266e+06	1.22687e+07	1.06298e+07	6.81692e+06	7.76536e+08	676006527	5.29702e+08	6.83869e+08
Glycyl-Valine	240141	479673	702854	504231	1.75565e+06	3.63406e+07	4.80145e+07	3.92331e+07	4.3682e+07
Ethyl 2-aminobenzoate	6.72863e+06	1.27364e+07	1.3133e+07	9.34414e+06	9.06564e+06	4.66486e+08	4.58172e+08	3.89963e+08	5.48337e+08
Racemethionine	518952	833223	186898	1.57141e+06	1.42918e+06	2.69498e+08	2.387e+08	2.25145e+08	2.85074e+08
N-Carboxyethyl-g-aminobutyric acid	8.45371e+06	1.93349e+07	1.05681e+07	4.31539e+07	4.43648e+07	5.16596e+08	4.98304e+08	3.42741e+08	446400002
2-Aminoheptanedioic acid	5.4878e+06	1.16323e+07	1.22015e+07	1.49713e+07	1.3698e+07	4.61976e+06	1.80975e+06	3.40961e+06	2.57748e+06
Dopamine glucuronide	1.01392e+06	2.23787e+06	2.12506e+06	2.07583e+06	2.32474e+06	98429.2	302703	311205	0
Guanine	2.51283e+06	1.55206e+06	3.04446e+06	3.4223e+06	2.98822e+06	3.71334e+08	3.50603e+08	2.00152e+08	284549608
Methyldopa	5.25644e+06	1.10386e+07	8.01258e+06	11120643	1.12858e+07	1.72645e+06	2.41914e+06	1.58471e+06	3.05221e+06
3,5-Dimethylphenyl methylcarbamate	1.68763e+06	6.95948e+06	5.97191e+06	1.71254e+07	5.90746e+06	7.0861e+08	7.68298e+08	7.20829e+08	639897202
Tryptophan	795742	1.34692e+06	1.32393e+06	2.01388e+06	2.6778e+06	4.37108e+07	3.50699e+07	3.33135e+07	4.20536e+07
Hypoxanthine	6.27852e+07	3.85928e+07	4.18463e+07	8.55059e+07	5.62758e+07	14540476177	16007523292	14194103115	20256413215
N-Acetylvanilalanine	71620.1	157897	124930	66812.7	56247.5	6.00086e+06	6.43308e+06	3.13895e+06	4.96276e+06
Boviquinone 4	709596	336074	205918	137310	213402	1.31328e+07	1.30627e+07	8.94429e+06	9.72875e+06
Acetylcholine	439437	708786	1.8308e+06	2.4018e+06	2.10519e+06	3.18554e+07	2.70831e+07	2.46216e+07	3.68574e+07
Imidazole-4-acetaldehyde	3.60396e+06	2.38364e+06	5.22434e+06	2.45892e+06	106342	8.29796e+07	7.13696e+07	7.50809e+07	7.99002e+07
Diethanolamine	1.00635e+08	1.45049e+08	1.12876e+08	1.40572e+08	1.74793e+08	2.17144e+07	2.37612e+07	2.61514e+07	1.87143e+07
Urothion	4.95975e+06	8.29878e+06	5.87554e+06	9.03143e+06	5.71623e+06	3.62921e+08	308220466	3.33709e+08	2.94995e+08
Creatinine	3.62784e+06	1.44072e+07	3.07401e+06	4.67389e+06	6.3005e+06	7652401819	6016804383	6434445184	9625226784
Nervonyl carnitine	1.77767e+06	2.63531e+06	2.37978e+06	2.37808e+06	3.21607e+06	1.37891e+08	148440657	1.65468e+08	1.52747e+08
N-Acetylornithine	1.39102e+06	2.86469e+06	3.5236e+06	4.76442e+06	3.93439e+06	5.18105e+07	6.05337e+07	6.03151e+07	7.44508e+07
Zymonic acid	1.24672e+06	1.74746e+06	4.90704e+06	6.71439e+06	6.47098e+06	1.11672e+08	1.33578e+08	1.3805e+08	1.59967e+08
Tetraacetylethylenediamine	1.684e+06	4.99511e+06	3.77923e+06	2.57346e+06	2.26504e+06	4.50527e+07	6.11934e+07	5.71495e+07	5.77397e+07
N1-Methyl-4-pyridone-3-carboxamide	1.73839e+06	1.75226e+06	1.72239e+06	606549	2.15377e+06	7.7933e+07	1.51287e+08	9.95823e+07	1.43223e+08
1-Kestose	558796	695058	1.08443e+06	1.10744e+06	1.39614e+06	85957.5	98943.6	40503.6	40478
5-(2-Hydroxyethyl)-4-methylthiazole	3.01449e+06	5.11071e+06	1.87299e+06	2.64417e+06	5.87344e+06	5.20462e+07	9.09893e+07	4.93761e+07	5.5834e+07
beta-Alanine	4.12764e+06	5.47303e+06	9.09756e+06	1.14864e+07	8.89876e+06	1.47901e+06	1.33763e+06	2.09385e+06	1.6038e+06
L-trans-4-Methyl-2-pyrrolidinecarboxylic acid	6.65968e+06	1.38544e+07	1.17513e+07	1.15867e+07	1.67025e+07	6.64065e+06	7.96091e+06	2.30491e+06	0
Asparaginyl-Proline	337411	721977	592269	835498	842261	4.14473e+07	3.8209e+07	2.9106e+07	5.84814e+07
1-Methyladenine	506921	683669	358113	136551	142771	5.90211e+07	8.26303e+07	4.02623e+07	9.39773e+07
3-[(3-Methylbutyl)nitrosoamino]-2-butanone	401497	960957	1.1079e+06	1.55938e+06	2.47422e+06	2.46188e+07	2.66129e+07	2.2975e+07	3.86164e+07
1-deoxy-1-(N6-lysino)-D-fructose	1.50597e+06	3.23157e+06	3.12522e+06	6.927e+06	1.92449e+06	7.7765e+08	7.11142e+08	529233454	1112359009
Pyrimidine	7.12335e+06	1.32634e+07	1.19479e+07	1.34036e+07	2.08292e+07	1.36974e+06	2.3769e+06	1.45348e+06	1.2886e+06
Deoxycytidine	935847	1.97006e+06	2.3414e+06	3.34839e+06	2.36807e+06	1.06569e+06	1.48457e+06	696316	855188
2-Hydroxyphenethylamine	1.18035e+06	2.29236e+06	2.3547e+06	1.12235e+06	1.12859e+06	3.04013e+07	2.42614e+07	1.48478e+07	2.41838e+07
Phenylalanylproline	566622	1.46102e+06	1.11081e+06	2.29975e+06	1.10686e+06	4.32197e+07	3.40928e+07	4.53014e+07	5.2075e+07
6-Acetyl-2,3-dihydro-2-(hydroxymethyl)-4(1H)-pyridinone	1.47714e+06	1.76146e+06	2.27132e+06	2.1955e+06	2.80248e+06	2.29119e+07	4.05015e+07	3.38291e+07	3.63684e+07
L-Histidine	1.64554e+06	3.81188e+06	3.67761e+06	4.4388e+06	5.30374e+06	5.43979e+07	6.35008e+07	6.83767e+07	55206195
1-Methylhypoxanthine	5.15306e+06	4.13406e+06	868904	1.16772e+07	1.36725e+07	8.12226e+07	1.13168e+08	6.75643e+07	1.25603e+08
LysoPE(18:1(9Z)/0:0)	3.69833e+08	3.06601e+08	5.4739e+08	5.28476e+08	4.94283e+08	7.66649e+07	7.28954e+07	1.26602e+08	9.06414e+07
N-Alpha-acetyllysine	6.34393e+06	2.19457e+07	4.3539e+07	5.05991e+07	3.54118e+07	8.27166e+08	981748081	1066077841	7.54964e+08
Threoninyl-Isoleucine	783726	1.02311e+06	1.17606e+06	1.0473e+06	2.02459e+06	1.83388e+07	1.1888e+07	1.47591e+07	1.90608e+07
Adenine	4.35013e+06	5.39221e+06	3.72962e+06	3.37008e+06	3.51113e+06	9121899165	7220318554	5841923796	3880150597
(R)-Dihydromaleimide	2.74979e+06	6.46725e+06	5.2601e+06	7.03818e+06	1.01661e+07	0	0	0	0
Capsiate	2.75729e+06	4.49675e+06	3.89463e+06	2.64888e+06	4.35971e+06	1.29652e+06	1.74849e+06	961958	932397
L-Glutamic acid	2.68687e+07	6.41684e+07	6.37694e+07	8.02096e+07	5.0268e+07	3883568543	3570411245	4703836024	6552931715
Leucyl-Isoleucine	518477	2.6493e+06	1.99332e+06	4.25682e+06	3.26888e+06	2.41162e+08	2.05425e+08	3.14701e+08	2.52367e+08
Nicotinic acid	9.1039e+06	5.14025e+06	1.27464e+07	1.29422e+07	1.26077e+07	519439993	4.57087e+08	7.05043e+08	7.26107e+08
N-Oleoylethanolamine	2.31965e+07	5.38961e+07	5.54609e+07	4.65552e+07	8.91841e+07	3.04761e+06	2.08914e+06	1.96137e+06	1.07314e+06
Pyrrolidine	3.81602e+07	5.10248e+07	8.50024e+07	8.15451e+07	1.27536e+08	7.45168e+06	6.84541e+06	6.84757e+06	5.76901e+06
D-1-Amino-2-pyrrolidinecarboxylic acid	1.30794e+06	1.53443e+06	1.32298e+06	1.44548e+06	1.21485e+06	1.77983e+07	1.64059e+07	1.50709e+07	2.84061e+07
Histamine	2.26303e+06	2.64954e+06	2.27547e+06	4.95156e+06	2.6335e+06	1.18889e+08	3.75254e+08	1.76354e+08	2.35e+08
Choline	911564	3.5294e+06	376730	621959	1.00293e+06	3771711863	3415193085	5702120070	5423620944
(3beta,22E,24R)-5,8-Epidioxy-23-methylergosta-6,22-dien-3-ol	4.88798e+07	4.21238e+07	5.56995e+07	5.96493e+07	4.86487e+07	2.82159e+07	2.32627e+07	1.56433e+07	1.41304e+07
S-4-Hydroxymephenytoin	5.85009e+07	7.68686e+07	7.01778e+07	7.46403e+07	8.19236e+07	4.07582e+07	1.33244e+08	2.02017e+07	3.53307e+07
DL-Glutamate	2.18659e+06	3.26168e+06	3.15093e+06	1.64964e+06	2.02226e+06	6.98381e+07	8.84643e+07	1.19611e+08	9.95194e+07
Pyridine	6.84572e+06	6.24183e+06	6.48405e+06	6.49403e+06	8.59588e+06	1.55638e+06	1.54124e+06	1.82806e+06	2.37684e+06
Alpha-dimorphecolic acid	3.4478e+06	5.93673e+06	4.2815e+06	2.95439e+06	4.25915e+06	2.30485e+08	2.14535e+08	1.01231e+08	9.5898e+07
N-Acetylhistamine	3.6354e+06	4.34593e+06	3.68763e+06	4.51017e+06	7.15198e+06	1.72997e+08	5.44946e+08	4.2822e+08	4.54004e+08
LysoPE(16:0/0:0)	5.97449e+06	6.61987e+06	6.44461e+06	9.50956e+06	7.33132e+06	3.40093e+08	2.72245e+08	400557816	2.30388e+08
Hydroxyphenylacetylglycine	200949	204799	196465	405715	282368	3.14285e+07	3.96299e+07	1.30864e+07	1.49554e+07
Epsilon-caprolactam	353606	378152	561676	887943	755923	1.61496e+07	7.7222e+06	8.06224e+06	1.03623e+07
Linatine	269146	926185	890240	1.10501e+06	1.2643e+06	7.06357e+07	8.35354e+07	2.36479e+07	3.9606e+07
1,5-Dibutyl methyl hydroxycitrate	1.30891e+06	2.71821e+06	3.75203e+06	5.60758e+06	6.13567e+06	0	0	0	0
LysoPC(20:3(5Z,8Z,11Z))	4.53148e+07	6.85918e+07	1.14424e+08	5.32621e+07	6.88997e+07	4.47269e+06	1.19573e+07	6.84689e+06	4.05567e+06
Indole	1.21113e+06	1.16689e+06	4.40949e+06	2.1492e+06	1.02557e+06	9.04207e+07	1.22524e+08	4.18285e+07	4.57688e+07
N-Cyclopropyl-trans-2-cis-6-nonadienamide	5.76563e+06	4.81161e+06	7.37948e+06	5.01726e+06	7.19867e+06	3.06864e+06	3.29181e+06	1.05338e+06	1.00082e+06
Capsaicin	1.06812e+06	2.528e+06	2.16972e+06	4.7143e+06	4.70212e+06	446188	574458	153912	113112
Dihydro-2,4-dimethyl-6-(1-methylpropyl)-4H-1,3,5-dithiazine	94504.8	376075	370928	1.04366e+06	494074	5.72897e+07	2.71171e+07	4.09989e+07	2.70261e+07
Adenosine	5.77795e+08	1383840293	2676031881	2392241618	2837789165	2.27239e+07	6.37253e+06	1.28625e+07	6.12589e+06
Leukoaminochrome	2.05579e+07	4.59005e+07	3.72218e+07	2.49723e+07	5.85912e+07	8.25974e+06	3.11151e+07	3.4355e+06	1.32611e+07
Sphinganine	1.99685e+06	1.88543e+06	2.23061e+06	2.11281e+06	1.63509e+06	9.18659e+08	552599872	5.50445e+08	3.08169e+08
Goyaglycoside c	2.33376e+07	2.14854e+07	1.77874e+07	5.90542e+07	3.69442e+07	413294	435580	358446	350765
Laccarin	866445	1.58782e+06	1.74005e+06	1.74529e+06	2.07151e+06	5.84699e+07	3.8506e+07	7.3925e+07	9.5159e+07
Linoleoyl ethanolamide	5.90555e+07	1.0961e+08	9.48207e+07	8.14849e+07	1.96904e+08	17268921	1.85481e+07	1.02986e+07	1.05337e+07
L-Pyridosine	6.06401e+06	7.92516e+06	7.41651e+06	1.37425e+07	1.86106e+07	3.08553e+06	5.04857e+06	1.35654e+06	4.43095e+06
N-Acetylhistidine	2.26745e+06	2.94462e+06	5.23692e+06	7.12642e+06	3.77813e+06	8.06304e+07	6.63986e+07	1.04849e+08	6.81278e+07
1-(beta-D-Ribofuranosyl)-1,4-dihydronicotinamide	3.68996e+06	3.60521e+06	7.0257e+06	6.26551e+06	1.68033e+07	8.46736e+07	3.17297e+08	1.65559e+08	2.20095e+08
PC(16:1(9Z)/15:0)	4.34613e+07	3.23241e+07	7.0106e+07	3.62761e+07	5.31267e+07	507451	1.51072e+06	963589	1.38807e+06
3-Dehydrosphinganine	2.17624e+06	3.04688e+06	1.65589e+06	2.6978e+06	2.69905e+06	1.08987e+08	9.84601e+07	1.16152e+08	4.73792e+07
1,4-Dideoxy-1,4-imino-D-ribitol	613393	1.09678e+06	942732	1.93739e+06	1.01578e+06	2.97829e+07	1.07813e+07	1.95858e+07	2.33964e+07
Proline betaine	720118	1.77051e+06	885236	1.44796e+06	2.80889e+06	1.59588e+08	417996990	1.3863e+08	160769746
alpha-[3-(Nitrosoamino)propyl]-3-pyridinemethanol	297034	859642	1.44661e+06	877717	1.09761e+06	97541.1	66865.1	60072.7	70700.9
Cytosine	3.10847e+06	2.53269e+06	4.6269e+06	4.11334e+06	2.027e+07	1.12718e+08	7.29876e+07	1.07972e+08	8.257e+07
Dopamine	1.66633e+06	4.37893e+06	4.02015e+06	5.64736e+06	5.49579e+06	1.50196e+06	4.86892e+06	0	6.40942e+06
L-Threonine	3.20404e+06	2.88356e+06	7.34983e+06	4.80542e+06	5.67765e+06	1.32399e+08	6.04133e+07	6.89751e+07	1.48936e+08
LysoPC(14:0/0:0)	3.0668e+07	3.30323e+07	6.26092e+07	9.47166e+07	3.40335e+07	8.79472e+06	1.01466e+07	6.31999e+06	1.35061e+07
gamma-Glutamylisoleucine	123857	345854	339543	260588	1.61223e+06	5.78367e+06	5.10994e+06	6.88935e+06	9.28823e+06
sec-Butylamine	2.43754e+07	3.72214e+07	5.18208e+07	4.52574e+07	5.0157e+07	3.01106e+08	7.25964e+08	7.30825e+08	634745545
Tetracosahexaenoic acid	5.32532e+06	1.56157e+07	9.44374e+06	1.27816e+07	1.46721e+07	1879865995	2985758395	4.77807e+08	1596400754
Asparaginyl-Phenylalanine	424864	674016	986944	1.26371e+06	1.56786e+06	1.17547e+06	489636	326810	442636
D-Ornithine	5.83271e+06	7.03307e+06	8.19304e+06	8.39332e+06	1.68202e+07	4.94624e+06	4512744	3.855e+06	3.8036e+06
Oleamide	2.24173e+06	2.59255e+06	2.19161e+06	3.63456e+06	2.82187e+06	5305115797	3057572698	5387835400	2284600412
MG(0:0/18:3(6Z,9Z,12Z)/0:0)	7.83571e+07	9.74381e+07	6.34031e+07	4.08144e+07	1.24461e+08	5.65793e+06	6.53353e+06	2.97296e+06	1.56933e+06
Betaine	1.73332e+08	1.62643e+08	1.45243e+08	120924016	1.32151e+08	1.07643e+06	602456	907755	714213
Dehydrophytosphingosine	1.44453e+07	2.03433e+07	3.74273e+07	3.00488e+07	1.38515e+07	1.3368e+07	9.31682e+06	1.00367e+07	8.33644e+06
Sphingosine	2.48599e+07	4.98883e+07	2.84585e+07	5.08861e+07	5.65914e+07	3118818719	1880116761	3188174295	1316117441
1-Deoxy-D-glucitol	2.07995e+06	2.6153e+06	4.27029e+06	5.0359e+06	5.73543e+06	3.29833e+07	4.0946e+07	6.22666e+07	6.74324e+07
LysoPA(18:2(9Z,12Z)/0:0)	71081.7	90489.8	70926.5	37641.6	238643	3.94021e+06	2.90756e+06	3.7954e+06	1.36543e+06
Methoxypyrazine	6.55106e+06	5.81767e+06	1.36097e+07	7.93148e+06	7.8272e+06	1.69122e+08	58472611	9.09332e+07	1.34868e+08
NAD	827418	2.25895e+06	3.61646e+06	3.61601e+06	4.88213e+06	827435	424803	588271	2.52173e+06
3-Aminobutanoic acid	4.9743e+06	7.7471e+06	1.69239e+07	1.22114e+07	2.13431e+07	3.9769e+06	4.16224e+06	3.05574e+06	5.81728e+06
N,N-Dimethylsphingosine	2.66042e+06	3.78013e+06	2.0482e+06	3.47094e+06	5.20474e+06	8.9991e+07	6.11131e+07	7.58351e+07	2.82451e+07
Furaneol 4-glucoside	175350	193328	327618	574186	260081	0	490241	0	103850
Methylpyrazine	202446	266056	220198	141611	291357	3.32554e+06	1.00402e+07	3.57698e+06	3.6683e+06
1-Methylhistidine	2.3114e+06	2.71769e+06	1.58213e+06	2.50836e+06	3.90695e+06	9.15749e+07	5.33089e+07	7.24333e+07	1.7368e+08
1-Pyrroline	9.75843e+06	5.86483e+06	6.94109e+06	1.52716e+07	6.64304e+06	380848	366662	434900	542182
7-Aminomethyl-7-carbaguanine	3.63324e+06	4.32714e+06	1.29421e+07	1.52918e+07	1.33155e+07	2.83864e+06	1.61265e+06	2.84345e+06	5.99509e+06
trans-Hexadec-2-enoyl carnitine	3.17305e+06	4.36571e+06	5.46733e+06	7.87298e+06	3.13549e+06	1.13482e+08	1.40834e+08	1.70948e+08	5.81583e+07
3-Aminocaproic acid	1.76369e+06	4.27696e+06	6.04494e+06	4.11959e+06	5.44969e+06	2.66941e+08	7.69702e+07	9.40719e+07	2.03061e+08
LysoPC(16:1(9Z)/0:0)	1.27346e+07	2.81899e+07	3.48492e+07	4.9515e+07	7.5233e+07	9.4469e+06	4.10848e+06	1.62902e+06	2.45425e+07
(4-Hydroxybenzoyl)choline	1.72109e+06	5.0939e+06	1.94201e+06	2.36319e+06	3.5083e+06	1.17872e+06	966015	1.07472e+06	1.41643e+06
PE(22:4(7Z,10Z,13Z,16Z)/14:0)	8.16429e+06	6.3934e+06	4.28494e+06	5.04981e+06	1.06299e+07	0	49447.6	64987.1	394347
Valyl-Valine	397393	1.60975e+06	463045	2.56302e+06	2.85665e+06	3.84152e+07	4.28465e+07	8.67668e+07	5.22355e+07
4-(2-Nitroethyl)phenyl primeveroside	205276	1.91473e+06	1.31093e+06	1.46293e+06	1.65008e+06	319386	844869	239845	370263
FAPy-adenine	5.15859e+06	1.05809e+07	9.20902e+06	8.22172e+06	1.18004e+07	2.49074e+08	1.08482e+08	1.87874e+08	4.66685e+08
Koenigine	14734.5	486029	168688	255840	178770	1.46964e+07	2.63096e+07	3.50688e+06	9.12806e+06
Pyridoxine	3.44529e+07	3.53812e+07	2.15653e+07	2.00483e+07	5.50937e+07	1.56045e+07	2.15244e+07	5.30465e+06	1.19449e+07
Palmitoleoyl Ethanolamide	9.07867e+06	2.13563e+07	1.4539e+07	1.10037e+07	3.96986e+07	2.80754e+06	2.6227e+06	2.68913e+06	2.22179e+06
Adlupone	5.50473e+06	1.01359e+07	1.04325e+07	1.52555e+07	1.1506e+06	2.4683e+06	2.86403e+06	1.70168e+06	2.04285e+06
Phenylalanyl-Isoleucine	5.35751e+06	6.05902e+06	1.14395e+07	6.27721e+06	1.78015e+07	7.29403e+06	3.60148e+06	3.10419e+06	4.61755e+06
PC(18:1(11Z)/15:0)	3.3632e+07	1.89121e+07	7.04496e+07	3.72831e+07	2.49839e+07	507007	2.14167e+06	1.35939e+06	1.30812e+06
3-Dehydroxycarnitine	1.3068e+07	1.16217e+07	9.82521e+06	1.27095e+07	1.23772e+07	1601620476	9.51596e+08	2206997352	4521330302
Lysyl-Glycine	1.33215e+06	3.96047e+06	240296	1.38099e+07	5.43972e+06	4295243429	7.80047e+08	5795760862	8359516804
PC(18:2(9Z,12Z)/15:0)	137802893	1.12862e+08	4.05336e+08	1.92937e+08	1.3853e+08	1.23781e+06	3.38175e+06	2.46604e+06	1.80144e+06
N-Palmitoylsphingosine	3.31881e+07	3.42925e+07	1.13488e+07	2.54119e+07	2.38925e+07	42885	110203	257607	0
L-Glutamine	1.86964e+07	8.51662e+06	15630545	1.30759e+07	1.31209e+07	1.22801e+06	2.8274e+06	0	2.32826e+06
L-Urobilin	383081	3.49814e+06	4.61574e+06	3.91133e+06	2.64457e+06	470123	3.60331e+06	419562	101967
Stigmasterol	3.68162e+06	3.85335e+06	1.51197e+06	1.46431e+06	4.2304e+06	0	0	0	0
LysoPE(18:2(9Z,12Z)/0:0)	1.87929e+08	2.30642e+08	6.71857e+08	1.21761e+08	5.10745e+08	1.42944e+07	1.12102e+07	2.08943e+07	1.19362e+07
3-Methylguanine	1.38936e+07	7.36892e+06	7.0519e+06	1.93527e+08	1.64809e+07	8.25431e+08	5.9632e+08	1876909881	2544046052
Serylleucine	1.15115e+06	5.85057e+06	5.77512e+06	2.11853e+06	7.77426e+06	1.86292e+06	1.95941e+06	1.00612e+06	1.517e+06
LysoPC(18:2(9Z,12Z))	3.25886e+08	4.0002e+08	1239763024	3.67698e+08	1523861301	0	34546.1	79498.3	0
LysoPE(0:0/18:3(6Z,9Z,12Z))	1.20739e+07	1.47983e+07	4.39347e+07	11381231	2.3748e+07	3.65786e+06	3.67947e+06	4.92881e+06	2.38066e+06
Propionylcarnitine	1.40426e+07	3.05307e+07	1.04984e+07	2.02782e+07	4.43746e+06	2.59351e+06	1.89945e+06	1.08082e+06	2.33869e+06
L-Acetylcarnitine	1.13667e+08	2.22314e+08	7.94672e+07	1.90363e+08	2.41682e+07	3.11698e+07	1.34066e+07	1.56692e+07	3.59261e+07
LysoPE(16:1(9Z)/0:0)	1.39099e+07	1.65406e+07	4.70264e+07	6.09702e+07	2.85784e+07	2.30068e+07	2.19658e+07	3.12111e+07	2.60219e+07
PC(22:4(7Z,10Z,13Z,16Z)/16:0)	1.51708e+08	4.99424e+07	1.30429e+08	109759778	7.64719e+07	5.7531e+06	7.19957e+06	5.50584e+06	4.45684e+06
2,5-Dihydro-2,4-dimethyloxazole	969068	1.80818e+06	1.41132e+06	1.90137e+06	2.52324e+06	2.65889e+08	1.33151e+08	8.71028e+07	2.58776e+07
Deoxypyridinoline	1.3417e+06	1.51588e+06	1.84594e+06	566202	732771	657611	537787	782252	531451
L-Phenylalanine	1.63635e+06	4.20467e+06	3.36558e+06	2.26183e+06	406474	2.81936e+08	272384994	2.19541e+08	3.15149e+08
Deoxyinosine	9.1121e+06	5.18573e+06	3.23412e+06	1.63073e+07	1.25396e+07	7.16422e+08	1194976872	7.62603e+08	1048826139
Cholesterol sulfate	141899412	1.47985e+08	1.93252e+08	5.66373e+07	102307845	20454080651	21426268351	22538853487	19625435095
Thymidine	3.67252e+07	2.86879e+07	2.56054e+07	4.63565e+07	4.76484e+07	9.80094e+08	9.43031e+08	6.98663e+08	850851774
Pelargonic acid	5.90932e+06	6.54512e+06	8.85326e+06	6.68875e+06	4.15902e+06	2.66711e+08	3.04509e+08	3.61465e+08	3.08264e+08
cis,cis-Muconic acid	2.8028e+06	6.17047e+06	4.55199e+06	8.33311e+06	8.00814e+06	7.05404e+07	7.11896e+07	9.12867e+07	7.30504e+07
2-Hydroxyethanesulfonate	3.63178e+07	2.1504e+07	2.24604e+07	1.15386e+08	1.20257e+07	2622836547	1642958665	2682522442	2729868533
Pantothenic acid	1.67408e+07	1.47109e+07	4.14124e+07	1.47539e+07	3.40075e+07	3.81222e+08	2.95343e+08	3.95355e+08	2.79898e+08
Indoxyl sulfate	7.95631e+06	8.20268e+06	9.15373e+06	672693	7.75915e+06	6310232739	3938423194	2264397415	5631864824
D-Ribose	1.25659e+06	4.49086e+06	2.06339e+06	2.88566e+06	1.66143e+06	3.30892e+08	3.71066e+08	3.01616e+08	1.05719e+08
Traumatic acid	2.48718e+06	3.34901e+06	2.68449e+06	7.76581e+06	5.91206e+06	11594557086	5255235994	4529502184	5430993140
16-Hydroxy hexadecanoic acid	3.64168e+07	9.69632e+07	7.27316e+07	5.00112e+07	5.03622e+07	1008942765	4.67962e+08	1116194757	4.58331e+08
Medicagenic acid	448504	561740	1.86415e+06	2.75e+06	2.14214e+07	2.28233e+08	1.71347e+08	5.04996e+07	7.05744e+07
5Z-Dodecenoic acid	827794	4.50254e+06	1.67012e+06	3.12172e+06	2.22795e+06	7.25151e+07	1.23781e+07	3.14645e+07	4.8989e+07
Xanthine	1.38836e+07	9.21559e+06	2.18314e+07	2.47381e+07	4.80799e+07	7.60193e+08	9.46327e+08	7.13386e+08	1086055357
Terephthalic acid	2.49564e+06	2.08231e+06	2.35478e+06	2.39495e+06	2.37653e+06	1.02767e+08	8.86499e+07	9.29007e+07	8.75448e+07
L-Valine	1.13841e+07	1.36064e+07	2.1798e+07	2.14743e+07	3.57623e+07	3.93329e+08	396888012	2.64247e+08	4.05788e+08
4-Acetamidobutanoic acid	55502.5	383414	559977	977184	842919	2.27337e+07	2.32851e+07	2.42189e+07	3.24813e+07
N-Acetylglutamic acid	1.06738e+07	4.02694e+07	4.91777e+07	6.23288e+07	3.45548e+07	567924409	6.06694e+08	6.10425e+08	7.85062e+08
L-Norleucine	1.5177e+07	1.4485e+07	4.33146e+07	3.32601e+07	7.3578e+07	4.78733e+08	608199156	3.54625e+08	5.80127e+08
gamma-Aminobutyric acid	573039	1.55838e+06	2.98434e+06	432910	473486	2.31186e+07	1.47809e+07	1.44636e+07	1.54908e+07
Carbadox	96308.2	126612	159264	159230	232939	3.44943e+06	3.37012e+06	3.43383e+06	7.81396e+06
20-Carboxy-leukotriene B4	835000	2.18351e+06	2.04517e+06	1.89749e+06	1.46489e+06	4.64905e+07	3.75268e+07	1.31451e+07	3.04197e+07
7-Methylguanine	271233	482016	164813	716299	447944	5.36151e+07	3.9233e+07	1.7482e+08	2.03713e+08
Uracil	2.74465e+06	3.07089e+06	4.54717e+06	2.9356e+06	6.54344e+06	7808933446	6911575470	6478128750	7910009640
4-Pyridoxic acid	1.23582e+06	3.21259e+06	2.19514e+06	2.0858e+06	2.68923e+06	1.49325e+08	1.76358e+08	1.52407e+08	1.22408e+08
Urocanic acid	1.06051e+06	1.73689e+06	4.75996e+06	4.28576e+06	3.48665e+06	9.6138e+07	1.06639e+08	8.11513e+07	1.34433e+08
Allantoin	6.91119e+06	5.95345e+06	3.90755e+06	1.9511e+07	3.77165e+06	7.24811e+08	4.86796e+08	5.08973e+08	5.21467e+08
N-Acetylvaline	2.4418e+06	5.01071e+06	1.7065e+06	4.71251e+06	1.37239e+07	8.79771e+07	6.32853e+07	3.87065e+07	2.0936e+08
Pseudouridine	2.90599e+06	1.69379e+06	8.62597e+06	2.38363e+06	3.78261e+06	5.67487e+07	4.45172e+07	4.41221e+07	1.18846e+08
Pyruvic acid	8.00065e+06	8.031e+06	520958	1.30879e+07	7.95659e+06	2.5245e+08	6.8049e+08	1.01554e+08	2.38449e+08
Deoxyuridine	1.27767e+07	6.54638e+06	3.28939e+06	1.03547e+07	1.89607e+07	2.32116e+08	3.11478e+08	2.39732e+08	2.56371e+08
Pentadecanoic acid	4.08935e+06	3.04624e+06	7.56292e+06	6.99674e+06	2.59547e+06	3867732419	3491363672	3439752170	1505554622
Ribothymidine	1.2654e+07	2.92731e+06	4.15599e+06	4.92072e+06	6.76443e+06	8.64552e+07	7.11515e+07	1.27285e+08	1.5899e+08
Aldehydo-D-xylose	417097	1.84269e+06	799881	1.63476e+06	757443	6.56504e+06	1.08691e+07	1.87363e+07	3.18489e+07
Oxoglutaric acid	2.11872e+06	4.78334e+06	5.20982e+06	6.29517e+06	4.72402e+06	1.01352e+08	1.40359e+08	1.30477e+08	2.29916e+08
Dodecanoic acid	3.72994e+06	6.63843e+06	1.33128e+07	2.91414e+07	5.73252e+06	2.3276e+08	1.46621e+08	1.52606e+08	1.60289e+08
Cholic acid	3.53598e+07	7.70848e+07	9.60082e+07	7.0479e+08	4.93142e+08	5200177813	7356335766	1740670522	2544662395
D-Malic acid	2.17633e+07	3.94285e+07	3.72394e+07	3.64432e+07	3.37686e+07	5.58567e+08	5.26332e+08	875048722	1136288389
Diethylphosphate	188957	90684.1	337815	122084	147818	3.34983e+06	3.63992e+06	3.35255e+06	3.20583e+06
9,10-epoxyoctadecanoic acid	360407251	6.39598e+08	777077242	6.73351e+08	8.52472e+08	3.09462e+06	3.46646e+06	5.08953e+06	3.62687e+06
4-Dodecylbenzenesulfonic Acid	2.31934e+08	3.17714e+08	1.71217e+08	233606460	190604838	1.40486e+06	1.25264e+06	1.4285e+06	700958
Indoleacetic acid	8.7679e+06	9.51185e+06	5.34136e+06	1.01041e+07	7.37295e+06	3.08148e+06	1.75717e+06	2.48612e+06	3.43942e+06
Petroselinic acid	7447767251	4042638602	4704700919	8199964350	4944671893	7.65482e+06	9.25718e+06	8.95518e+06	1.79713e+07
Glyceraldehyde	2.94287e+07	1.45352e+07	2.79883e+07	5.11248e+07	3.84192e+07	1.50811e+07	1.84039e+07	1.67891e+07	1.36144e+07
D-Proline	3.17335e+07	2.04682e+07	2.6852e+07	5.14657e+07	2.15036e+07	1.09959e+07	7.31836e+06	7.8159e+06	7.44968e+06
15-Keto-prostaglandin E2	2.78709e+06	5.39247e+06	6.1671e+06	2.80647e+06	3.09062e+06	2.56152e+06	1.8385e+06	1.78105e+06	1.69574e+06
Equol	1.67855e+08	2.59231e+08	9.53054e+07	1.34609e+08	2.61149e+08	6.21328e+07	2.04719e+08	3.79995e+07	2.4313e+07
(10E,12Z)-(9S)-9-Hydroperoxyoctadeca-10,12-dienoic acid	1.78422e+07	3.90083e+07	5.48809e+07	1.70462e+07	2.99866e+07	1.64717e+07	1.4435e+07	1.02108e+07	1.65133e+07
Rhapontigenin	1.27911e+07	2.7233e+07	1.9292e+07	1.74416e+07	5.42219e+07	3.19127e+07	1.91153e+07	6.6646e+06	7.83147e+06
Paxilline	2.60316e+07	4.02816e+07	2.66823e+07	3.28152e+07	5.34081e+06	25957348	1.18088e+07	2.80366e+07	1.35406e+07
Isolithocholic acid	1.32321e+08	2.97491e+08	3.14161e+08	2.16137e+08	3.72514e+08	1.63013e+07	3.04405e+07	6.82694e+06	2.87528e+07
Linoelaidic acid	7346488566	6633156896	12643836537	8064168170	7640247191	8.39674e+08	1715664151	8.48438e+08	3.55595e+08
Byssochlamic acid	2.9716e+07	5.49531e+07	2.95221e+07	4.44498e+07	7.90624e+07	4.50194e+06	5.00245e+06	8.60738e+06	1.5234e+07
Dihydrojasmonic acid	5.39768e+07	4.93054e+07	4.05574e+07	3.34706e+07	4.5894e+07	3.49413e+06	5.09775e+06	7.00411e+06	2.67548e+06
2'-O-Methyladenosine	379200	1.17229e+06	1.2142e+06	1.63386e+06	1.45606e+06	796287	723695	321275	172847
Citraconic acid	2.00239e+06	3.19875e+06	2.35735e+06	2.82024e+06	2.73022e+06	0	5.80692e+06	0	0
Indole-3-propionic acid	1.59413e+07	2.09313e+07	4.47371e+07	2.65282e+07	65188434	8.3247e+06	7.23133e+06	1.4901e+07	9.49418e+06
Carbendazim	2.88986e+06	2.09574e+06	1.85637e+06	1.77797e+06	2.02438e+06	768401	1.15458e+06	431928	857520
2-Pyrocatechuic acid	1.42825e+07	1.81496e+07	6.81459e+06	3.22804e+07	1.53524e+07	1.19091e+07	8.79098e+06	2.49466e+06	1.26716e+07
Kynurenic acid	9.15853e+06	1.68898e+07	1.54764e+07	1.37441e+07	1.25706e+06	5.64037e+06	1.68898e+07	793732	6.30177e+06
9,10-DHOME	6.0838e+07	8.62856e+07	9.41156e+07	4.9259e+07	1.20694e+08	2.69377e+07	4.67888e+07	2.4737e+07	2.57745e+07
Melezitose	689833	1.78414e+06	2.17932e+06	3.7426e+06	3.67791e+06	45985.6	237149	53442.4	35079.3
Ethyl glucuronide	2.5441e+06	2.34026e+06	3.05184e+06	3.38897e+06	7.65365e+06	3.20805e+06	2.21475e+06	1.1404e+06	1.43821e+06
L-Iditol	837921	2.6318e+06	1.82279e+06	1.52974e+06	1.63121e+06	246640	442506	0	113771
1,11-Undecanedicarboxylic acid	1.9724e+06	3.89184e+06	4.44304e+06	812666	3.39834e+06	0	4.12894e+06	0	0
Vanillylmandelic acid	1.72307e+08	2.39935e+08	3.30898e+08	1.19693e+08	4.88573e+07	3.31237e+07	6.01472e+07	1.70809e+08	7.69863e+07
Riboflavin	317013	1.36606e+06	2.46116e+06	1.81953e+06	937060	0	2.37813e+06	894062	0
Maslinic acid	5.45238e+06	4.77621e+06	7.54519e+06	1.62531e+07	2.99985e+07	9.65897e+06	9.33739e+06	5.18965e+06	4.9907e+06
Chenodeoxycholic acid	1.99412e+08	2.82929e+08	3.12442e+08	2.88847e+08	4.46149e+08	1.02736e+08	1.28888e+08	4.80452e+07	9.74195e+07
Maltotetraose	927109	629426	556024	952480	1.23274e+06	343475	756566	645989	246661
Dodecanedioic acid	1.16545e+07	3.38858e+07	2.45466e+07	3.29032e+07	4.4572e+07	2.02659e+07	3.46376e+07	2.29439e+06	1.70062e+07
Thymine	3.89283e+07	1.44704e+07	3.34591e+07	3.78423e+07	9.40439e+07	1.16362e+07	1.93729e+07	3.30283e+07	2.72314e+07

## Sheet: Table S2
MS2.name	LKD1	LKD2	LKD3	LKD4	LKD5	NPD1	NPD2	NPD3	NPD4
Group	LKD	LKD	LKD	LKD	LKD	NPD	NPD	NPD	NPD
Ethyl oleate	7.44304e+07	1.34937e+08	7.86949e+07	9.21959e+07	1.38348e+08	7.26004e+08	5.02998e+08	405573075	4.20872e+08
20-Carboxy-leukotriene B4	1.52377e+06	2.99522e+06	2.29338e+06	1.61401e+06	1.52383e+06	4.64905e+07	3.75268e+07	1.31451e+07	3.04197e+07
Prostaglandin G2	1.21099e+06	2.497e+06	1.6557e+06	1.32794e+06	1.395e+06	1.95461e+07	1.60656e+07	1.03137e+07	6.09955e+07
20-Hydroxy-leukotriene B4	6.02325e+06	2.2608e+07	5.8292e+06	6.09628e+06	9.13432e+06	1.40784e+08	2.80854e+08	1.91843e+07	1.88826e+08
D-Malic acid	2.0778e+07	3.89195e+07	4.12416e+07	2.96511e+07	2.6655e+08	5.58567e+08	5.26332e+08	875048722	1136288389
Indoxyl sulfate	7.88698e+06	1.18744e+07	2.46414e+07	110754611	3.52985e+07	6310232739	3938423194	2264397415	5631864824
Erucic acid	3.06497e+07	2.8714e+07	5.58971e+07	2.43318e+07	6.95044e+07	2.42499e+08	1.86756e+08	1.50268e+08	1.98056e+08
7-Methylguanine	8.88294e+06	4.00287e+07	5.10749e+06	8.35963e+06	6.7867e+06	5.36151e+07	3.9233e+07	1.7482e+08	2.03713e+08
Prostaglandin F3a	1.83395e+07	2.49192e+07	1.87594e+07	1.54949e+07	3.4685e+07	1.65435e+08	1.47869e+08	2.56149e+07	7.59085e+07
Dodecanedioic acid	1.57627e+08	1.31227e+08	112817544	1.57615e+08	8.1634e+07	2.02659e+07	3.46376e+07	2.29439e+06	1.70062e+07
4-Hydroxystyrene	1.44939e+08	1.20851e+08	1.13146e+08	2.55101e+08	2.80938e+07	2.2899e+07	2.44389e+07	2.25769e+07	2.30876e+07
1,2,3-Trihydroxybenzene	1.18477e+08	1.14463e+08	4.52172e+07	1.56498e+08	4.12523e+07	1.71549e+07	1.1654e+07	3.58656e+07	2.81179e+07
2'-Deoxyguanosine 5'-monophosphate	112514	90650.3	551196	140929	417580	3.64351e+06	1.57468e+06	4.78474e+06	4.5998e+06
19-Hydroxy-PGE2	204989	407137	258511	365691	410360	6.66185e+06	3.82602e+06	5.61853e+06	5.12219e+06
D-Aspartic acid	1.25916e+07	1.01711e+07	9.89647e+07	4.67555e+07	2.42633e+08	1192009941	1122681168	7.62112e+08	1760961875
3-Hydroxymethylglutaric acid	9.96154e+07	1.01974e+08	8.06488e+07	1.34688e+08	9.24746e+07	2.12964e+07	3.81456e+07	7.6173e+06	1.67406e+07
Bovinic acid	3.82515e+08	170715090	3.53522e+07	3.55369e+08	1.93426e+08	2.77985e+07	1.95147e+07	2.46612e+07	3.27009e+07
4-Pyridoxic acid	1082157104	1035041872	2.46674e+08	6.85282e+08	3.14967e+08	1.49325e+08	1.76358e+08	1.52407e+08	1.22408e+08
1,5-Anhydrosorbitol	2.43868e+08	3.65181e+08	7.99118e+07	1.10774e+08	8.69453e+07	8.18062e+06	1.52039e+07	1.84833e+06	7.03063e+06
D-Glucuronic acid	2.21289e+06	3.43195e+06	1.19255e+07	6.33602e+06	6.38512e+06	3.39203e+07	2.44616e+07	1.83781e+07	5.44476e+07
xi-2,3-Dihydro-2-oxo-1H-indole-3-acetic acid	9.21172e+08	6.38578e+08	298687375	8.13799e+08	349920960	8.55188e+07	1.57018e+08	5.33274e+07	4.49886e+07
Hesperetin	156244	2.29041e+06	595735	2.00368e+06	3.67369e+06	1.51131e+07	1.08165e+07	7.75207e+06	1.55377e+07
Diethylphosphate	9.51888e+07	1.04146e+08	7.03584e+07	1.12718e+08	7.901e+07	3.34983e+06	3.63992e+06	3.35255e+06	3.20583e+06
Glucosamine 6-sulfate	124574	180170	778518	176643	1.15919e+06	6.63167e+06	2.35506e+06	4.01502e+06	6.50942e+06
Gallic acid	50839.3	589187	541463	645118	1.07294e+06	2.65725e+06	2.0794e+06	2.9317e+06	4.81899e+06
2-Pyrocatechuic acid	138252737	2.46861e+08	3.65285e+07	9.27086e+07	5.47924e+07	1.19091e+07	8.79098e+06	2.49466e+06	1.26716e+07
Cytidine monophosphate	45646.9	47740.4	311882	69902.1	76007	832869	406756	937198	740532
Hippuric acid	5.84705e+06	4.35464e+06	2.41022e+06	7.24463e+06	2.04665e+06	5.29741e+07	3.83277e+07	2.93727e+07	8.6953e+07
Estrone glucuronide	1.69037e+06	1.47214e+06	717910	1.18706e+06	3.23169e+06	1.26044e+07	15147289	1.9309e+07	4.50909e+07
Cucurbitacin B	2.1216e+06	1.77764e+06	1.38275e+06	681114	2.81432e+06	1.12183e+07	9.49832e+06	9.07933e+06	7.46051e+06
Undecylenic acid	1.3833e+07	1.43191e+07	2.9744e+07	6.28658e+06	2.08378e+08	702813713	3.4515e+08	2.91676e+08	3.41047e+08
1-Kestose	3.3425e+06	3.36417e+06	1.06744e+07	5.54638e+06	7.6608e+06	872151	1.49693e+06	595468	544330
1-Methyl-6-phenyl-1H-imidazo[4,5-b]pyridin-2-amine	1.01155e+07	1.55847e+07	2.26498e+06	1.16262e+06	1.00516e+06	1.34577e+08	1.12856e+08	7.33198e+07	4.54703e+07
Melezitose	3.05158e+06	1.21975e+06	5.963e+06	480427	2.46977e+06	45985.6	237149	53442.4	35079.3
Gibberellin A3	443765	1.21319e+06	707429	1.19677e+06	1.03722e+06	3.47064e+06	4.2897e+06	4.63831e+06	4.96657e+06
3-Hydroxysebacic acid	1.1003e+07	9.882e+06	1.03484e+07	1.09487e+07	9.12787e+06	7.56131e+07	3.38055e+07	7.29884e+07	1.07062e+08
Indole-3-propionic acid	2.14583e+07	2.21858e+07	6.94221e+07	7.7098e+07	120197309	8.3247e+06	7.23133e+06	1.4901e+07	9.49418e+06
3-Methylcrotonylglycine	1.11065e+07	7.67675e+06	1.0277e+07	1.24661e+07	8.50422e+06	2.28131e+06	3.95321e+06	1.01441e+06	1.4595e+06
3,7-Dimethyluric acid	293520	488622	721471	430896	1.16377e+06	3.17798e+06	2.10717e+06	3.65299e+06	5.87134e+06
Oleoyl glycine	317459	2.55183e+06	3.72596e+06	287611	6.40682e+06	9.57719e+06	1.89697e+07	1.84305e+07	9.56074e+06
Ethyl glucuronide	1.10733e+07	1.36285e+07	2.0399e+07	8.41726e+06	3.03618e+06	3.20805e+06	2.21475e+06	1.1404e+06	1.43821e+06
Glutamylglutamic acid	122150	105331	2.21236e+06	372509	844569	3.47863e+06	4.0937e+06	9.08462e+06	2.0169e+07
Cortisone	2.65836e+07	2.59123e+07	6.41196e+07	1.1561e+08	3.32692e+07	2.93996e+08	2553885542	1383116392	1679656516
2'-O-Methyladenosine	2.96695e+06	3.61982e+06	2.42849e+06	3.85391e+06	2.44129e+06	796287	723695	321275	172847
Carbendazim	5.75143e+06	7.23585e+06	1.38118e+07	2.57369e+06	5.89815e+06	768401	1.15458e+06	431928	857520
N2-gamma-Glutamylglutamine	5.06466e+07	4.72485e+07	198467336	8.48444e+06	1.37608e+08	3.29196e+06	8.35682e+06	339601	1.79347e+06
1H-Pyrrole-2-carboxaldehyde	1.19698e+07	1.08101e+07	1.32024e+07	1.25847e+07	8.43559e+06	1.19728e+06	1.38082e+06	1.25836e+06	2.57705e+06
Trimethylamine N-oxide	3.74472e+06	1.19827e+07	4.52029e+06	1.11644e+06	6.3794e+06	9653386955	10052542822	12618507830	15804881578
1-Butylamine	2.87402e+08	1.80627e+08	203266226	2.95026e+08	2.3244e+08	7808933446	6911575470	6478128750	7910009640
Hypoxanthine	8163098843	9628356157	24526693637	26989050357	24885364156	4.78733e+08	608199156	3.54625e+08	5.80127e+08
2-Methylpyridine	2.58749e+07	2.75196e+07	1.40849e+07	3.04153e+07	7.93674e+06	1783681310	2552993008	2251606309	6557893831
Pyrrolidine	9.96253e+06	4.57602e+06	3.82593e+06	2.80436e+06	3.12171e+06	8.39674e+08	1715664151	8.48438e+08	3.55595e+08
1-Pyrroline	353737	330620	510118	476238	452694	7.06973e+08	6.28118e+08	2.63994e+08	5.4433e+08
Cytosine	7.86339e+07	7.54418e+07	6.7456e+07	5.86947e+07	5.51576e+07	1184278156	1255098883	1133616134	2235886399
beta-Alanine	476659	495023	1.31542e+06	718181	917564	5.6475e+06	3.85318e+06	3.93865e+06	9.09074e+06
Phenylethylamine	1.04805e+07	1.42895e+07	1.23492e+07	9.02269e+06	1.96742e+07	6.58715e+08	9.4484e+08	7.0402e+08	953721528
2-Hydroxypyridine	1.8152e+07	1.32188e+07	7.97584e+06	1.67918e+07	7.23993e+06	3.93329e+08	396888012	2.64247e+08	4.05788e+08
D-Proline	1.42565e+07	9.11049e+06	1.98714e+07	2.67976e+07	1.36647e+07	6.81673e+08	1069230686	418733056	8.1208e+08
Inosine	5.92552e+06	7.4259e+07	187227670	1.45592e+07	1.7884e+07	5.19784e+08	3.63332e+08	3.83664e+08	3.98163e+08
3-Methylpyrrolo[1,2-a]pyrazine	5.19102e+07	4.8127e+07	3.29859e+07	6.2998e+07	2.01673e+07	5200177813	7356335766	1740670522	2544662395
N6-Methyladenosine	1.79203e+06	4.665e+06	1.50772e+07	4.07299e+06	4.29637e+06	1.46153e+08	1.10451e+08	7.93622e+07	1.17557e+08
2-Piperidinone	5.24618e+07	4.65812e+07	3.55207e+07	6.45397e+07	3.16466e+07	7.26004e+08	5.02998e+08	405573075	4.20872e+08
2-Pyrrolidinone	1.40116e+07	6.92866e+06	5.03009e+06	9.55009e+06	3.87572e+06	1.44459e+08	1.03882e+08	7.49316e+07	1.23271e+08
9-O-Methylglyceofuran	191174	841572	971141	570988	1.08981e+06	1.50811e+07	1.84039e+07	1.67891e+07	1.36144e+07
Avenanthramide 1s	1.12818e+06	769694	2.27439e+06	1.09823e+06	2.43783e+06	2.69321e+08	1.91712e+08	2.81386e+08	2.03074e+08
6,7-Dihydro-2,5-dimethyl-5H-cyclopentapyrazine	1.06413e+07	9.23314e+06	6.03169e+06	1.22092e+07	5.66869e+06	2236709105	1936002888	2641974030	4264067377
1-Methyl-2-pyrrolecarboxaldehyde	1.02655e+07	6.61198e+06	1.64866e+06	1.10867e+07	533633	4.76411e+08	4.87393e+08	2.61192e+08	1.96151e+08
Glycyrrhizaisoflavone B	1.57011e+07	1.38259e+07	3.74828e+07	1.85416e+07	1.62147e+07	1.40741e+08	4.69562e+08	2.16725e+08	701006402
Phosphatidylserine	2.03398e+06	1.17213e+06	1.01423e+06	2.07646e+06	973992	4.23318e+07	6.68643e+07	3.68505e+07	3.56211e+07
Hebevinoside XIII	475556	424160	338194	464561	256981	1.72632e+07	6.05483e+06	5.98227e+06	1.16616e+07
Methyl nicotinate	1.71632e+08	9.30827e+07	1.02883e+08	1.47855e+08	6.90594e+07	9.45632e+06	6.68388e+06	4.91226e+06	5.53058e+06
5,6,7,8-Tetrahydro-4-methylquinoline	1.86141e+07	1.68028e+07	1.0107e+07	1.17559e+07	9.05433e+06	3.30634e+06	2.13986e+06	8.56709e+06	1.19383e+06
1-deoxy-1-(N6-lysino)-D-fructose	5.34905e+06	4.3337e+06	4.73225e+07	2.57547e+07	1.22933e+08	3.02921e+08	3.92478e+08	2.74405e+08	3.27843e+08
1-Methyladenine	3.54341e+07	4.99267e+07	4.7224e+07	5.1178e+07	4.15664e+07	1.40486e+06	1.25264e+06	1.4285e+06	700958
Aflatoxin B2	2.70073e+06	2.42122e+06	2.61888e+06	7.44759e+06	2.83875e+06	7.60193e+08	9.46327e+08	7.13386e+08	1086055357
3-(Methylthio)-1-propene	1.51385e+06	1.28847e+06	2.63166e+06	1.20403e+06	1.74432e+06	1.40784e+08	2.80854e+08	1.91843e+07	1.88826e+08
6,7-Dihydro-5-methyl-5H-cyclopenta[b]pyrazine	2.86435e+07	1.45161e+07	1.2606e+07	1.94238e+07	8.07154e+06	5.58567e+08	5.26332e+08	875048722	1136288389
Acetylhydrazine	650729	690159	1.37149e+06	1.25571e+06	805046	1.63013e+07	3.04405e+07	6.82694e+06	2.87528e+07
2,5-Dihydro-2,4-dimethyloxazole	1.39385e+08	4.91055e+07	4.72734e+07	2.62071e+07	2.52075e+07	6310232739	3938423194	2264397415	5631864824
L-Palmitoylcarnitine	1.22643e+07	3.49811e+07	1.8052e+07	6.32499e+06	2.14999e+07	1111718177	2340964659	1508048945	4.47011e+08
Deoxyadenosine	2004288653	1912053822	1613006844	3613285747	4461100526	2.73963e+06	1.27295e+06	5.01824e+06	4.51363e+06
Kynurenic acid	6.25244e+07	2.9814e+07	1.23143e+07	4.2024e+07	2.77898e+08	1425645659	7.14615e+08	1057536584	1046622948
Putrescine	3.33112e+06	7.49384e+06	1.35139e+07	7.00701e+06	4.99231e+06	2.56152e+06	1.8385e+06	1.78105e+06	1.69574e+06
Tryptophyl-Serine	1.82412e+06	751425	1.78907e+06	1.9232e+06	2.34896e+06	9.50851e+06	1.25473e+07	8.17583e+06	1.30389e+07
Turanose	2.06021e+07	9.22794e+06	1.5967e+07	9.91531e+06	8.7223e+06	7.88593e+08	1117107686	767691382	9.73576e+08
Levan	9.12571e+06	6.427e+06	9.88022e+06	1.01649e+07	7.42832e+06	1.2272e+06	1.17706e+06	980345	1.17586e+06
D-Alanine	1.24256e+08	9.82577e+07	3.06791e+08	1.54315e+08	1.94342e+08	3.36935e+07	2.02497e+07	7.22967e+07	8.50729e+07
gamma-Aminobutyric acid	6.86078e+07	6.65658e+07	8.28629e+07	7.76267e+07	8.34235e+07	2.2899e+07	2.44389e+07	2.25769e+07	2.30876e+07
Mesalazine	134817920	102311235	8.84314e+07	1.13768e+08	8.71909e+07	4.74426e+07	3.45702e+07	1.59268e+07	2.94814e+07
Xanthine	461793	718334	1.50087e+07	1.20312e+06	391742	5.57583e+08	3.41771e+08	2.38806e+08	361346079
1H-Indole-3-carboxaldehyde	5.76258e+06	1.15963e+07	1.27898e+08	1.91005e+07	2.13707e+07	348873542	1.4774e+08	5.43623e+08	6.28494e+08
L-Histidine	1.01151e+07	5.85265e+07	4.17051e+07	1.7111e+07	3.77067e+07	1.93851e+06	2.05929e+06	1.1616e+06	3.07916e+06
Aflatoxin Ex2B1	695044	685877	789165	781658	1.3337e+06	1.39021e+08	1.10351e+08	8.98573e+07	119808524
N-Acetylcadaverine	6.58157e+08	3.7893e+08	1.0723e+08	3.95772e+08	1.23206e+08	2622836547	1642958665	2682522442	2729868533
2-Methylbutylamine	1.66638e+08	1.24416e+08	6.18866e+07	1.55093e+08	3.42816e+07	7.58756e+06	7.39141e+06	3.8767e+06	7.09055e+06
3-Methyladenine	1.96862e+07	1.13576e+07	2.79183e+07	2.36266e+07	102088354	1192009941	1122681168	7.62112e+08	1760961875
Daidzein	3.44782e+07	1.92808e+07	1.47275e+07	1.57161e+07	1.22276e+07	2.27173e+06	4.44675e+06	1.57338e+06	2.02258e+06
Betaine	762402	628743	953921	553295	363131	7.56478e+06	8.59184e+06	7.66367e+06	7.63077e+06
Lauroyl diethanolamide	2.58746e+07	3.58977e+07	2.17726e+07	5.24891e+07	2.58151e+07	2.77018e+06	1.17062e+06	1.68114e+06	5.41558e+06
Beta-Aminopropionitrile	385476	475424	454678	365740	454833	3.81222e+08	2.95343e+08	3.95355e+08	2.79898e+08
3-Methylhistidine	8.74677e+06	1.29959e+07	2.75386e+07	1.37385e+07	2.52806e+07	5.70914e+06	7.90904e+06	3.58527e+06	4.99285e+06
Eremosulphoxinolide A	645977	1.10817e+06	821061	662132	1.06945e+06	1.16362e+07	1.93729e+07	3.30283e+07	2.72314e+07
Tyrosyl-Phenylalanine	107218	65304.8	188139	390038	123439	2.10682e+07	1.28313e+07	1.19382e+07	1.29069e+07
[6]-Gingerdiol 4'-O-beta-D-glucopyranoside	424994	365260	679589	239682	30294.6	5.67487e+07	4.45172e+07	4.41221e+07	1.18846e+08
LysoPE(15:0/0:0)	2.07205e+08	4.27876e+08	6.66636e+07	4.09854e+08	2.23942e+08	2.97035e+07	3.42777e+07	1.71695e+07	1.74262e+07
Pyrimidine	6.55942e+06	5.19577e+06	1.38647e+07	5.18656e+06	1.79668e+06	2.81936e+08	272384994	2.19541e+08	3.15149e+08
L-trans-4-Methyl-2-pyrrolidinecarboxylic acid	6.7617e+06	6.93396e+06	1.51848e+07	1.33531e+07	7.57027e+06	1.49325e+08	1.76358e+08	1.52407e+08	1.22408e+08
(2S,4R,5S)-Muscarine	2.54053e+07	8.52052e+07	1.91378e+07	2.56564e+07	2.61025e+06	3.30892e+08	3.71066e+08	3.01616e+08	1.05719e+08
5'-Methylthioadenosine	6.4569e+06	6.16504e+06	2.08901e+07	1.62014e+07	1.63193e+07	567924409	6.06694e+08	6.10425e+08	7.85062e+08
FAPy-adenine	1.43795e+08	141879500	1.51518e+08	1.8067e+08	3.48338e+08	2.64778e+06	2247298	4.06286e+06	9.61992e+06
Citrulline	1.64904e+08	1.54156e+08	5.79768e+08	3.44121e+08	4.83695e+08	9.57664e+06	8.39071e+06	4.17217e+06	5.03674e+06
Diethanolamine	2.40695e+07	1.90496e+07	2.22836e+07	1.90846e+07	3.42778e+07	1.18607e+06	5.52242e+06	657607	1.17686e+06
Dihydrouracil	1.30763e+06	3.04565e+06	2.27615e+06	2.4646e+06	3.39274e+06	7.16422e+08	1194976872	7.62603e+08	1048826139
Aminoadipic acid	3.94094e+06	5.88041e+06	1.31164e+07	5.69776e+06	1.09882e+07	968127	1.20965e+06	2.31192e+06	634340
DL-Dopa	2.78706e+06	1.36344e+06	2.25448e+06	3.01658e+06	1.6359e+06	11594557086	5255235994	4529502184	5430993140
Dexamethasone	1.25598e+06	1.21742e+06	211106	876113	376496	6.34102e+07	3.97132e+07	6.05779e+07	7.14379e+07
Deoxyadenosine monophosphate	1.38638e+06	2.99896e+06	4.92741e+06	5.32524e+06	4.95572e+06	175995	155462	322632	1.00026e+06
Aeglin	417843	176779	45727	477008	110496	3.14949e+07	8.00308e+06	2.73991e+07	7.77025e+06
Pectachol	274083	635924	1.0456e+06	383227	425142	5.39087e+07	2.84707e+07	9.3161e+06	2.06688e+07
Asymmetric dimethylarginine	1.75994e+08	2.15374e+08	3.40916e+08	2.42603e+08	3.18374e+08	2.65725e+06	2.0794e+06	2.9317e+06	4.81899e+06
Hirsutin	4.77955e+06	4.83031e+06	2.82444e+06	5.59814e+06	1.5504e+06	1142891792	8.39997e+08	5.45565e+08	9.99986e+08
Artonol B	3.19125e+06	1.43895e+06	7.96319e+06	2.58292e+06	1.95891e+06	1.8519e+08	8.83009e+07	8.08173e+07	170194134
L-Threonine	3.92796e+07	4.31153e+07	1.1243e+08	4.67001e+07	6.06151e+07	5.10942e+06	3.76657e+06	9.90812e+06	1.5201e+07
Caryoptosidic acid	484871	199738	2.76741e+06	1.14902e+06	1.48472e+06	2.00564e+07	1.27935e+07	9.8557e+06	2.95604e+06
Methyl 2-aminobenzoate	1.28778e+08	9.76763e+07	4.78715e+07	121839353	3.16e+07	5.58116e+06	3.22011e+06	4.78126e+06	6.15155e+06
L-Arginine	4.32825e+07	8.49751e+07	1.91632e+08	1.2558e+08	1.11454e+08	1.19091e+07	8.79098e+06	2.49466e+06	1.26716e+07
4-Methylene-2-pyrrolidinecarboxylic acid	3.603e+06	2.19658e+06	2.15547e+06	2.69882e+06	3.51057e+06	7.25151e+07	1.23781e+07	3.14645e+07	4.8989e+07
Pantothenic acid	3.79117e+07	6.74088e+07	9.26915e+07	7.64171e+07	6.33383e+07	832869	406756	937198	740532
Acetone cyanohydrin	4.17359e+07	2.3687e+07	2.71269e+07	5.39616e+07	1.75145e+07	2.80439e+06	3.2726e+06	1.54722e+06	2.58866e+06
2-Methyl-3-(2-methylpropyl)pyrazine	8.60543e+06	1.2825e+07	1.33953e+06	8.96564e+06	5.85154e+06	2.38644e+08	1.61947e+08	1.08681e+08	2.2365e+08
Thymoquinone	6.52415e+08	4.58757e+08	3.51488e+08	4.25277e+08	4.7263e+08	5.01338e+07	3.86251e+07	2.59812e+07	3.90892e+07
Dopamine quinone	1.27565e+06	1.42895e+06	1.29053e+06	1.40011e+06	1.37697e+06	7.24811e+08	4.86796e+08	5.08973e+08	5.21467e+08
Ophthalmic acid	4.59362e+06	5.91044e+06	6.09414e+06	9.97365e+06	3.29816e+06	1.30911e+08	6.78343e+07	4.21833e+07	7.15076e+07
beta-Thujaplicin	4.20909e+07	2.9946e+07	2.14577e+07	2.63858e+07	3.11268e+07	7.06845e+06	3.67237e+06	2.95167e+06	9.31575e+06
Cinncassiol D4 2-glucoside	278983	214112	126353	477872	353958	1.26044e+07	15147289	1.9309e+07	4.50909e+07
Hydroxyphenylacetylglycine	4.58855e+07	8.30231e+07	6.12617e+07	6.61092e+07	6.09178e+07	1.12183e+07	9.49832e+06	9.07933e+06	7.46051e+06
Epinephrine glucuronide	1.17693e+06	420227	883640	557170	765816	4.53794e+07	3.47963e+07	3.67671e+07	4.52566e+07
Dihydroferuloylglycine	1.49136e+07	1.84518e+07	1.22885e+07	1.62883e+07	1.14373e+07	1.49259e+08	1.39614e+08	1.49937e+08	2.60765e+08
Hexanoylglycine	9.30432e+07	8.13825e+07	6.14838e+07	8.08811e+07	5.44836e+07	2.32929e+06	1.51424e+06	2.56566e+06	3.20308e+06
Protein serine	5.09379e+06	8.38347e+06	1.50408e+07	1.47275e+07	9.15956e+06	1.87248e+06	1.3343e+06	1.29791e+06	1.76943e+06
Pyridoxine	6.43114e+07	4.7367e+07	2.72737e+07	6.27063e+07	1.22386e+07	2.3581e+06	2.6246e+06	2.16317e+06	2.96187e+06
Acetylvalerenolic acid	467667	762393	1.67316e+06	1.23154e+06	946225	8.67777e+07	4.94169e+07	2.82259e+07	3.4015e+07
Zymonic acid	7.6742e+07	8.68348e+07	3.52204e+08	3.239e+08	2.61448e+08	1.17599e+06	1.5895e+06	2.25494e+07	4.34192e+06
Laccarin	4.73488e+06	3.18561e+06	411797	4.07869e+06	197761	2.27444e+07	2.88561e+07	6.19733e+06	1.5295e+07
LysoPE(16:0/0:0)	1.69341e+08	2.69643e+08	6.68737e+07	2.9124e+08	1.23065e+08	3.44891e+06	4.22056e+06	1.43099e+06	2.34116e+06
Norcapsaicin	4.36973e+06	3.18179e+06	2.04085e+06	3.16881e+06	1.36844e+06	2.65632e+07	2.38359e+07	1.57216e+07	1.9707e+07
NAD	47513.1	75585.1	34578.8	111644	86344	7.05404e+07	7.11896e+07	9.12867e+07	7.30504e+07
Thymine	6.34808e+07	6.64752e+07	1.00694e+08	2.29214e+08	103265428	3.11575e+06	3.27299e+06	2.29743e+06	2.33983e+06
3-Aminocaproic acid	9.97281e+07	4.93474e+07	3.82191e+07	7.22795e+07	4.82082e+07	3.09462e+06	3.46646e+06	5.08953e+06	3.62687e+06
Apiumoside	670477	884709	3.21066e+06	1.5622e+06	1.907e+06	2.02516e+07	2.21659e+07	2.10922e+07	2.48755e+07
3alpha,4,5,7alpha-Tetrahydro-5-hydroxy-1H-isoindole-1,3(2H)-dione	4.85236e+07	5.55675e+07	5.23947e+07	4.43497e+07	3.20819e+07	788206	1.33494e+06	1.40027e+06	642156
2'-Hydroxynicotine	4.97765e+06	4.28875e+06	1.66116e+06	4.49412e+06	895779	3.38525e+07	2.67499e+07	2.6529e+07	3.85535e+07
2-Isopropyl-3,5-dimethoxy-6-methylpyrazine	4.4613e+06	5.38555e+06	7.34428e+06	6.35184e+06	6.65592e+06	702813713	3.4515e+08	2.91676e+08	3.41047e+08
Methyldopa	2.9453e+06	4.2685e+06	3.66906e+06	3.93012e+06	4.64596e+06	7.03383e+07	4.13138e+07	4.2168e+07	3.41585e+07
Citrusinine I	581971	562945	563387	923846	384428	3.69366e+06	2.39364e+06	3.02581e+06	3.78955e+06
Beta-Guanidinopropionic acid	2.61453e+06	2.19365e+06	3.67341e+06	2.44644e+06	1.62647e+06	2.91275e+07	3.91772e+07	4.63261e+07	2.14475e+07
15-KETE	1.85985e+07	1.68769e+07	9.97454e+06	1.53154e+07	6.18623e+06	872151	1.49693e+06	595468	544330
4-Coumaroylputrescine	8.39075e+06	7.67771e+06	1.5796e+06	7.47539e+06	1.13378e+06	1.34577e+08	1.12856e+08	7.33198e+07	4.54703e+07
1,2,3,4,Tetrahydro-1,5,7-trimethylnapthalene	2.28045e+07	1.39752e+07	2.50817e+07	1.95033e+07	2.88445e+07	2.98459e+08	3.91429e+08	2.55503e+08	3.31731e+08
Linamarin	2.39926e+08	8.80374e+07	207102865	1.85888e+08	2.26468e+08	1.12309e+07	1.06114e+07	5.91288e+06	1.35969e+07
Tenuazonic acid	2.2419e+07	2.44205e+07	4.62162e+07	4.5809e+07	3.81079e+07	3796343157	4258442777	3948046812	5283698225
Prolylhydroxyproline	1.55306e+08	1.23698e+08	6.61476e+07	1.5059e+08	1.22412e+08	9.33835e+06	6.39953e+06	1.03234e+07	9.84547e+06
D-1-Piperideine-2-carboxylic acid	1.18145e+07	8.46709e+06	6.4911e+06	1.56908e+07	6.04425e+06	1.56845e+06	1.19424e+06	1.65306e+06	1.53486e+06
Leucyl-Isoleucine	1.03275e+08	5.50993e+07	1.00467e+08	3.27561e+07	6.26149e+07	45985.6	237149	53442.4	35079.3
O-Demethylfonsecin	1.07229e+06	1.0588e+06	1.40041e+06	1.10946e+06	892715	2.02428e+07	1.47648e+07	2.65365e+07	1.79323e+07
17-beta-estradiol 3-sulfate-17-(beta-D-glucuronide)	572292	895731	4.39105e+06	1.1838e+06	1.24174e+06	7.15631e+06	8.61424e+06	5.72546e+06	1.31745e+07
(-)-Salsoline	1.23136e+06	1.05072e+06	2.82273e+06	3.29067e+06	692090	7.56131e+07	3.38055e+07	7.29884e+07	1.07062e+08
FAD	81851.7	285865	1.54969e+06	561404	983597	1.10051e+07	6.21099e+06	9.56946e+06	1.8495e+07
Oxyacanthine	94868.7	190185	465549	522670	438292	2.85565e+06	2.41208e+06	2.93485e+06	1.81155e+06
(R)-Pelletierine	7.64689e+06	1.6609e+07	1.26814e+07	5.47273e+06	7.3375e+06	2.28131e+06	3.95321e+06	1.01441e+06	1.4595e+06
Capsiamide	3.74827e+07	5.12679e+07	2.04339e+07	9.66395e+06	4.96119e+07	3.17798e+06	2.10717e+06	3.65299e+06	5.87134e+06
Leucyl-Tyrosine	4.43288e+06	7.5742e+06	6.75322e+07	6.12807e+07	2.57851e+06	1.01352e+08	1.40359e+08	1.30477e+08	2.29916e+08
Cyperotundone	7.23682e+06	2.93871e+06	3.3282e+06	2.12981e+06	2.59696e+06	5.468e+08	594640812	6.18808e+08	1.91527e+08
5-Hydroxyindoleacetylglycine	3.16665e+06	4.00416e+06	2.74354e+06	3.52188e+06	4.62183e+06	6.68703e+08	7.29049e+08	1248068946	1513489656
N-Oleoylethanolamine	167070	1.05876e+06	423672	709551	830503	3.44295e+06	3.41784e+06	5.75518e+06	5.50674e+06
2-Acetyloxazole	2.12583e+07	2.10346e+07	1.44047e+07	3.10039e+07	5.4344e+06	1.24172e+06	1.58864e+06	1.29823e+06	1.34334e+06
Hypoletin 8-gentiobioside	1.37053e+06	1.48525e+06	389226	408147	1.39759e+06	9.57719e+06	1.89697e+07	1.84305e+07	9.56074e+06
11,12,13-Trinor-7-calamenone	2.51519e+07	1.94487e+07	3.22564e+07	1.73681e+07	2.75761e+07	3.20805e+06	2.21475e+06	1.1404e+06	1.43821e+06
Indole-3-carboxylic acid	1.08388e+07	8.8616e+06	2.58066e+07	9.11885e+06	9.2036e+06	8.72283e+07	4.94013e+07	6.54189e+07	6.92744e+07
L-Carnitine	9.44379e+06	6.25552e+06	1.00973e+07	1.22708e+07	6.7316e+06	1.9746e+06	1.60569e+06	1.86685e+06	935274
N,N-Dimethylsphingosine	1.98318e+07	2.09572e+07	1.11143e+07	1.22985e+07	1.8106e+07	1.71225e+06	1.28494e+06	1.87805e+06	4.93773e+06
Tyrosine methylester	4.90011e+06	7.48386e+06	5.53627e+06	8.03184e+06	4.36873e+06	343475	756566	645989	246661
Arecaidine	5.18342e+06	6.44008e+06	3.54737e+06	6.38891e+06	4.0496e+06	2.17008e+06	1.42569e+06	1.04416e+06	2.20881e+06
Trimethylaminoacetone	2.57607e+07	1.49711e+07	8.95908e+06	2.23651e+07	2.61771e+07	2.17359e+06	2.0762e+06	2.6176e+06	2.86375e+06
BOX B	1.33607e+07	1.23683e+07	1.25313e+07	1.57512e+07	1.0951e+07	2.25441e+06	2.0576e+06	1.28418e+06	1.80274e+06
Austin	809986	823898	159479	1.05415e+06	569963	5.84036e+06	3.28427e+06	5.33848e+06	3.79262e+06
4,4alpha,5,6-Tetrahydro-7-methyl-2(3H)-naphthalenone	3.30219e+07	2.6722e+07	28321616	2.94548e+07	2.84847e+07	4.00287e+06	3.79017e+06	3.88602e+06	3.90811e+06
Norfluoxetine	431981	693312	618222	118058	477847	2.93996e+08	2553885542	1383116392	1679656516
Isoliensinine	1.58964e+06	905345	149636	842102	3.88498e+06	3.32814e+07	4.45311e+07	2.75735e+07	6.88642e+07
3-Acetamidobutanal	7.26535e+07	6.76127e+07	6.34844e+07	4.12904e+07	6.21598e+07	920770	661261	870629	1.18007e+06
3-Isovalidene-3alpha,4-dihydrophthalide	6.90954e+07	5.35017e+07	4.69352e+07	4.61425e+07	6.45951e+07	3.49413e+06	5.09775e+06	7.00411e+06	2.67548e+06
ent-16beta-Methoxy-19-kauranoic acid	3.47802e+07	1.70636e+07	1.98949e+07	1.65134e+07	1.27188e+07	796287	723695	321275	172847
Coproporphyrin IV	128565	405626	1.25599e+06	315275	501588	6.98327e+06	3.69226e+06	4.96102e+06	8.95392e+06
Alanyl-Leucine	1.34803e+07	7.7873e+06	1.91482e+07	5.422e+06	6.07739e+06	768401	1.15458e+06	431928	857520
N-Nitroso-pyrrolidine	18157058	1.84479e+07	1.5218e+07	2.90483e+07	1.01056e+07	938265	713709	412103	917568
2,3-Diethylpyrazine	4.00859e+06	5.54047e+06	3.05855e+06	3.94766e+06	1.78753e+06	25957348	1.18088e+07	2.80366e+07	1.35406e+07
Vanillylamine	9.55584e+06	2.24602e+07	3.59994e+07	3.84329e+07	2.56166e+07	2.43128e+06	2.12527e+06	1.53624e+06	2.46081e+06
Linatine	1.4667e+08	1.34517e+08	8.69936e+07	1.17859e+08	1.03152e+08	1.85679e+06	1.78561e+06	1.45633e+06	2.55485e+06
Biotin	257142	1.38953e+06	943963	691765	91940.6	7.2727e+08	6.02644e+08	9.76719e+08	2412829179
(3xi,6xi)-Cyclo(alanylvalyl)	1.36078e+07	1.12922e+07	4.02481e+06	1.68159e+07	1.39457e+07	1.87209e+08	1.22394e+08	8.11048e+07	1.24349e+08
o-Xylene	2.37759e+07	1.87315e+07	2.54147e+07	2.14857e+07	2.11766e+07	2.92405e+08	1.81241e+08	3.17184e+08	2.51989e+08
1-H-Inden-1-one,2,3-dihydro-3,3,5,6-tetramethyl	6.82545e+06	8.74917e+06	1.49159e+07	6.34385e+06	1.38071e+07	2.82881e+08	4.00864e+08	213130546	3.07507e+08
2-Ethoxy-3-methylpyrazine	1.12686e+07	1.09255e+07	9.01318e+06	1.10892e+07	5.58124e+06	3.4224e+08	4.36779e+08	357663620	5.82149e+08
Harman	2.39222e+07	6.08542e+07	2.14727e+07	3.48861e+07	2.85925e+07	1.52801e+08	2.27674e+08	2.06687e+08	4.47744e+08
Olomoucine	4.08477e+06	3.30084e+06	3.74245e+06	6.35274e+06	9.52031e+06	1.87031e+08	9.51159e+07	9.13477e+07	1.0232e+08
2-(Ethylamino)-4,5-dihydroxybenzamide	3.95037e+06	2.06207e+06	1.66495e+06	2.50605e+06	3.63004e+06	3.39929e+07	2.82426e+07	8.40888e+07	4.91042e+07
3'-Hydroxy-T2-triol	142366	298973	116173	246181	1.45341e+06	1.51323e+08	3.44943e+08	1.74905e+08	2.70886e+08
5-Methyldeoxycytidine	6.23841e+08	5.2216e+08	424875713	5.70734e+08	4.1717e+08	3.03405e+07	4.54309e+07	2.36492e+07	2.62978e+07
N-Acetyl-L-phenylalanine	16638076	1.42794e+07	1.24283e+07	1.64025e+07	1.38223e+07	2.80178e+06	2.81115e+06	1.78181e+06	2.49041e+06
Pentanenitrile	2.28525e+07	2.77825e+07	3.94866e+07	3.26066e+07	2.32731e+07	5.121e+06	3.05209e+06	8.10616e+06	4.06821e+06
N-Acetylvanilalanine	2.67761e+06	3.15744e+06	2.52355e+06	3.01085e+06	2.8146e+06	2.24095e+07	1.49497e+07	3.1158e+07	1.84972e+07
Sphinganine	1.71648e+08	2.37167e+08	1.52211e+08	5.99339e+07	2.94948e+08	2.14341e+07	2.63535e+07	2.06617e+07	1.72868e+07
1-O-Sinapoylglucose	274391	279646	522572	455566	98006.8	6.96965e+06	1.38137e+07	7.79641e+06	3.46142e+06
1,2-Dihydro-1,1,6-trimethylnaphthalene	2.66097e+07	1.80798e+07	1.93022e+07	2.01258e+07	2.0308e+07	1.42198e+06	1.51379e+06	1.50867e+06	1.36615e+06
7,9-Illudadiene-3,14-diol	1.211e+07	1.48903e+07	1.4222e+07	1.11299e+07	1.52733e+07	1.4468e+06	1.51792e+06	537055	1.79937e+06
Thalictroidine	8.767e+06	7.03016e+06	6.66929e+06	7.81722e+06	5.43533e+06	1.36961e+06	2.82127e+06	1.35095e+06	215972
3-Dehydrosphinganine	6.09958e+07	5.17141e+07	8.67616e+07	3.03111e+07	1.05036e+08	5.82812e+06	5.02563e+06	3.61189e+06	4.14e+06
Ethylphosphate	1.28194e+07	1.63715e+07	1.22619e+07	1.9256e+07	2.92579e+07	4.93382e+06	7.25182e+06	4.64983e+06	5.40097e+06
4-(2-Nitroethyl)phenyl primeveroside	1.29511e+06	3.07549e+06	1.80048e+06	2.78073e+06	2.21428e+06	829466	1.13641e+06	138621	472780
Cyclomulberrin	1.29896e+06	2.12914e+06	1.83676e+06	1.17891e+06	1.97491e+06	425023	525649	123538	144899
Tyrosyl-Leucine	2.82828e+06	5.53341e+06	8.58561e+06	5.99921e+06	5.09226e+06	1.94394e+08	252292098	7.41959e+07	1.5363e+08
Vinylacetylglycine	1.05408e+07	8.64179e+06	7.18232e+06	8.87649e+06	5.36722e+06	9.20485e+07	9.1498e+07	4.4275e+07	9.22911e+07
Serotonin	7.28901e+06	1.03833e+07	1.34334e+07	8.09043e+06	7.69319e+06	820015	671897	1.17309e+06	725896
N-Carboxyethyl-g-aminobutyric acid	3.88524e+08	5.24206e+08	3.9284e+08	5.42599e+08	7.08089e+08	3.32591e+06	3.39842e+06	1.96669e+06	1.92702e+06
5-Phenyl-1,3-oxazinane-2,4-dione	1.21676e+07	1.35485e+07	9.83064e+06	6.15327e+06	1.89273e+07	4.3805e+06	941089	1.18417e+06	1.41743e+06
3-(4-Methylphenyl)oxiranecarboxylic acid	1.69678e+07	1.7135e+07	1.79332e+07	8.59388e+06	2.06636e+07	535863	757826	147376	374925
L,L-Cyclo(leucylprolyl)	7.27707e+06	6.35057e+06	3.93096e+06	6.26178e+06	5.47097e+06	954357	858482	680743	1.57078e+06
2-(Arabinosylamino)-3-(glucosylamino)propanenitrile	1.26381e+06	842112	2.1762e+06	647823	966632	4.599e+07	5.6e+07	1.30459e+07	2.06332e+07
xi-Anomuricine	3.11968e+07	8.94149e+06	5.43081e+06	6.60663e+06	8.36278e+06	4.5322e+08	2.58616e+08	1.71759e+08	3.45732e+08
Pyrraline	4.12211e+07	7.79591e+07	7.75757e+07	1.00141e+08	7.07478e+07	974575	722546	227943	828545
L-prolyl-L-proline	1.35918e+07	1.69719e+07	9.23258e+06	1.45689e+07	9.48468e+06	472528	950843	151787	420290
5-Butyloxazole	3.41421e+07	2.97916e+07	1.87345e+07	2.2423e+07	2.80608e+07	4.64342e+08	242543507	3.79733e+08	7.61968e+08
Allysine	1.00616e+07	7.68206e+06	1.80694e+07	1.10745e+07	1.11862e+07	261359	172009	221240	336759
Stachyose	1.06058e+06	1.99347e+06	1.85103e+06	1.99041e+06	2.2976e+06	5.20712e+07	2.21033e+07	2.63298e+07	7.36254e+07
B-Carotene	272115	899186	57053.4	42032.9	741994	1.17935e+07	7.40056e+06	6.43581e+06	8.88907e+06
3alpha,4,7,7alpha-Tetrahydro-1H-isoindole-1,3(2H)-dione	6.97371e+06	7.65717e+06	5.35794e+06	9.07926e+06	7.61489e+06	2.77602e+06	3.21468e+06	1.26029e+06	1.98164e+06
L-1,2,3,4-Tetrahydro-beta-carboline-3-carboxylic acid	1.34465e+07	9.72177e+06	9.46514e+06	1.14717e+07	5.21126e+06	4.13061e+08	2.93282e+08	3.49352e+08	5.14501e+08
5-Acetyl-2,4-dimethyloxazole	4.37826e+08	3.31269e+08	1.7479e+08	4.11632e+08	1.78335e+08	2.32387e+07	1.99394e+07	7.21773e+06	6.71282e+06
Tetraacetylethylenediamine	2.47416e+07	3.73653e+07	5.39615e+07	3.00279e+07	4.40132e+07	3.50244e+08	2.12261e+08	2.45458e+08	2.20069e+08
Isoleucyl-Isoleucine	188964	6.50618e+06	3.15354e+06	266022	23779.4	3.68817e+07	1.73769e+07	1.62546e+07	2.24064e+07
Agrocybenine	8.16057e+06	4.02362e+06	3.0984e+06	6.13662e+06	3.78055e+06	1.35665e+06	1.30952e+06	1.07288e+06	679596
D-Phenyllactic acid	2.90271e+07	3.6695e+07	2.70924e+07	1.90049e+07	2.55735e+07	6.60368e+06	4.19482e+06	3.66627e+06	4.35878e+06
Fagomine	2.00582e+07	9.53229e+06	1.17469e+07	1.07715e+07	9.97258e+06	1.32035e+06	983913	639719	861804
S-Adenosylmethionine	488396	2.29555e+06	1.43686e+07	8.92155e+06	7.01644e+06	6.22897e+07	2.9908e+07	2.78472e+07	5.80899e+07
Pi-Methylimidazoleacetic acid	8.96034e+08	3.31867e+08	4.1349e+08	3.43429e+08	3.49875e+08	2.59415e+06	1.84854e+06	4.70305e+06	2.34192e+06
8-Hydroxycarteolol	1.79378e+06	1.5056e+06	868006	1.46748e+06	1.1082e+06	5.93177e+07	4.6306e+07	3.19338e+07	4.52261e+07
L-Cyclo(alanylglycyl)	1.1611e+07	5.92915e+06	8.33565e+06	5.53511e+06	1.44889e+07	1.66337e+06	1.88161e+06	1.91936e+06	946725
Pyridoxal	7.02736e+07	4.9253e+07	5.73213e+07	7.45132e+07	4.62778e+07	1.0982e+07	1.091e+07	1.23084e+07	1.54634e+07
Maysin 3'-methyl ether	152960	2.60262e+06	682942	882199	7.66179e+06	1.79657e+08	8.34167e+07	8.15887e+07	4.97807e+07
1,2-Dehydro-alpha-cyperone	1.52256e+06	1.65944e+06	1.51246e+06	1.6185e+06	2.83733e+06	303150	124660	133064	424143
Prolyl-Valine	9.84264e+07	1.00171e+08	1.77963e+08	1.88414e+08	1.45866e+08	4.97266e+06	3.84606e+06	6.36097e+06	7.03776e+06
LysoPE(18:2(9Z,12Z)/0:0)	3.86498e+07	1.75233e+07	14786199	2.58e+07	1.0648e+07	855806	1.55869e+06	1.09148e+06	1.37269e+06
Valyl-Phenylalanine	1.39766e+07	8.91776e+06	1.62208e+07	6.03666e+06	9.4338e+06	865196	841659	651600	841895
4-Butyloxazole	7.74127e+06	6.34019e+06	6.22934e+06	1.13903e+06	3.84787e+06	5.08465e+07	4.68857e+07	3.77594e+07	4.40318e+07
Phenylalanyl-Isoleucine	7.99814e+06	5.54039e+06	5.16537e+06	5.38188e+06	5.34701e+06	5.89489e+07	5.67994e+07	4.53652e+07	5.45744e+07
5,8-Epoxy-5,8-dihydro-10'-apo-b,y-carotene-3,10'-diol	2.95142e+06	2.28886e+06	1.0558e+06	2.51946e+06	1.03485e+06	1.7844e+07	1.15664e+07	2.36088e+07	4.46986e+07
N-Cyclopropyl-trans-2-cis-6-nonadienamide	1.31182e+07	9.49598e+06	8.18759e+06	1.11638e+07	7.41851e+06	3.25273e+06	3.02885e+06	1.97531e+06	3.42809e+06
(Z)-2-(5-Tetradecenyl)cyclobutanone	865850	1.3412e+06	2.94321e+06	820599	5.26364e+06	1.08028e+07	1.20719e+07	1.56973e+07	1.02602e+07
Nerolidol 3-O-[a-L-Rhamnopyranosyl-(1->4)-a-L-rhamnopyranosyl-(1->2)-b-D-glucopyranoside]	30711.2	101880	909125	35917.2	154641	2.21705e+06	1.71016e+06	1.42992e+06	2.30956e+06
1,2,3,4-Tetrahydro-2-methyl-b-carboline	1.70635e+07	1.17421e+07	1.30602e+07	1.72644e+07	8.63316e+06	382591	405351	411738	106966
N-Acetylhistidine	3.46326e+07	3.00379e+07	7.65803e+07	5.81931e+07	4.89303e+07	4.19926e+06	4.51865e+06	9.36728e+06	1.01876e+07
Homoarecoline	1.35685e+06	1.82377e+06	1.60544e+06	2.80577e+06	2.0814e+06	1.34207e+07	1.60881e+07	1.06831e+07	1.09118e+07
Kanzonol M	379908	580484	449465	475096	423323	1.04555e+07	2.22177e+07	3.70194e+07	1.40412e+07
5-Hydroxy-L-tryptophan	2.39657e+06	1.91423e+06	2.5087e+06	2.35538e+06	2.61462e+06	1.58896e+07	2.345e+07	3.01526e+07	7.93202e+06
Loquatoside	940056	2.00208e+06	4.90966e+06	2.88644e+06	2.88209e+06	7.07422e+07	7.82932e+07	3.64651e+07	7.28382e+07
23-Hydroxyphysalolactone	119390	101351	143328	69822.6	224774	4.04878e+07	6.50372e+07	6.8634e+07	4.69605e+07
Lacto-N-triaose	116494	318061	171537	189678	139741	3.82924e+08	1.54022e+08	1.94699e+08	1.97341e+08
1-Oleoylglycerophosphoinositol	64478.3	152594	64620.5	148470	100137	1.12954e+07	1.28909e+07	2.51813e+06	5.96552e+06
Glutaminylvaline	5.03674e+06	5.07345e+06	4.83528e+06	4.69031e+06	4.44715e+06	410893	370781	623331	377830
4-Methoxy-5-(3,7,11,15-tetramethyl-2,6,10,14-hexadecatetraenyl)-1,3-benzenediol	1.23839e+06	765002	167693	750173	379020	6.58574e+07	5.99999e+07	2.94278e+07	5.15586e+07
Imidazole-4-acetaldehyde	3.03424e+07	2.27113e+07	4.48311e+07	56027115	6.75567e+07	1.71823e+07	1.96074e+06	1.17386e+07	5.35002e+06
Stearidonic acid	2.26219e+06	2.27748e+06	2.08734e+06	1.88939e+06	6.33867e+06	2.13836e+08	2.35575e+08	5.55696e+07	1.31736e+08
Phenylalanyl-Methionine	2.28265e+06	2.0952e+06	4.06455e+06	2.29831e+06	3.18312e+06	3.91737e+07	2.95854e+07	2.73715e+07	5.33849e+07
Suspensolide F	276431	576218	298890	438329	509660	5.19268e+06	5.60947e+06	2.04403e+06	5.28281e+06
N-Alpha-acetyllysine	2.05581e+08	2.00803e+08	5.71795e+08	2.35156e+08	4.04655e+08	394588	636701	169964	250063
6-Hydroxydopamine	1.93789e+08	1.65705e+08	1.49338e+08	2.0049e+08	1.40839e+08	744839	3.03459e+06	4.19938e+06	5.57111e+06
Equol	1.04734e+06	669085	272253	1.04702e+06	2.49872e+06	9.17262e+06	1.51554e+07	1.11689e+07	9.12924e+06
8,12-Epoxy-4(15),7,11-eudesmatrien-1-one	1.0328e+07	7.13713e+06	8.31895e+06	7.20957e+06	1.01805e+07	1.1313e+06	1.06883e+06	1.13046e+06	1.19149e+06
Propylene glycol alginate	416390	517882	1.32315e+06	966938	524087	6.31646e+06	6.21526e+06	7.32574e+06	9.61937e+06
Capryloylglycine	16377170	1.76296e+07	1.58662e+07	1.94353e+07	7.13991e+06	1.74975e+06	1.3699e+06	804534	921799
6-Methylnicotinamide	3.16713e+06	4.6641e+06	2.05886e+06	4.36383e+06	2.6153e+06	3.19911e+07	2.87728e+07	2.93181e+07	3.33794e+07
Koenigine	4.1713e+07	3.79995e+07	5.78767e+07	6.73526e+07	4.24628e+07	4.76266e+06	5.70176e+06	4.84022e+06	1.04483e+07
Ubiquinone-4	684060	804414	289341	565521	445579	2.57293e+07	2.00275e+07	1.02802e+07	1.28988e+07
Cadabicine	858808	595082	341068	859612	199107	3.9961e+08	3.79252e+08	2.14443e+08	3.65565e+08
7-(4-Hydroxy-3-methoxyphenyl)-5-methoxy-1-phenyl-3-heptanone	2.86044e+06	4.1258e+06	2.65346e+06	3.98786e+06	2.91863e+06	774250	828644	281446	373053
5-HETE	1.4849e+07	1.08146e+07	1.23639e+07	1.11981e+07	1.18141e+07	8.7259e+07	1.13166e+08	1.85293e+08	1.63366e+08
Isoeugenol acetate	2.97145e+07	2.97835e+07	3.65744e+07	1.69214e+07	1.05942e+07	5.31742e+06	3.71377e+06	5.09e+06	5.24112e+06
2,4,6-trihydroxy-2-[(4-hydroxyphenyl)methyl]-2,3-dihydro-1-benzofuran-3-one	6.92576e+06	4.48095e+06	2.88403e+06	5.82596e+06	3.55961e+06	229856	326059	168158	29522.7
Calystegin A3	1.03032e+08	1.09552e+08	7.16156e+07	1.43215e+08	2.3623e+07	5.33422e+06	5.93709e+06	5.27298e+06	4.66364e+06
Leucyl-Valine	2.52956e+07	8.97053e+07	2.02777e+08	1.01175e+08	136275468	7.86376e+06	8.78495e+06	1.57036e+07	5.52422e+06
Furoeremophilone 1	1.06629e+07	8.28142e+06	8.03764e+06	9.3143e+06	1.34347e+07	1.45703e+06	2.47691e+06	558715	669267
d-Tocotrienol	8.23806e+06	9.25657e+06	4.71931e+06	6.70695e+06	5.68269e+06	8.66373e+07	201914898	1.18664e+08	5.70554e+07
3-Phenylpropyl 2-methylpropanoate	202839	238050	85300.2	119237	149409	3.2698e+07	3.10771e+07	7.62225e+07	8.94573e+07
N-Acetyl-L-glutamate 5-semialdehyde	5.53948e+06	5.31751e+06	4.53852e+06	1.19152e+07	5.47304e+06	854663	598750	462285	667920
Methylimidazole acetaldehyde	4.89343e+07	4.64266e+07	4.60813e+07	4.62021e+07	5.4138e+07	2.03854e+06	2.80816e+06	537797	3.84827e+06
Racemethionine	9.47671e+07	1.1112e+08	1.92354e+08	1.4014e+08	1.05223e+08	1.91935e+07	7.25606e+06	4.98993e+07	1.96634e+07
Dehydrophytosphingosine	6.37158e+06	4.8656e+07	8.14432e+06	1.371e+06	5.70834e+06	3.7163e+08	290326726	419103147	2.98249e+08
[12]-Gingerol	1.12753e+07	1.1255e+07	1.70362e+07	1.38832e+07	1.15617e+07	1.01618e+06	3.63845e+06	169740	659719
N-(Heptan-4-yl)benzo[d][1,3]dioxole-5-carboxamide	2.54016e+06	2.90204e+06	2.61243e+06	1.82244e+06	855878	2.356e+07	3.4504e+07	1.3585e+07	1.47466e+07
Hydroxyprolyl-Hydroxyproline	1.08649e+07	1.82009e+06	3.31741e+06	5.87927e+06	3.80817e+06	3.65531e+08	2.95872e+08	1.67964e+08	213303093
4-Hydroxy-4-(3-pyridyl)-butanoic acid	3.16597e+06	3.55751e+06	3.81608e+06	4.8998e+06	2.01559e+06	2.19276e+07	9.27104e+06	3.41533e+07	2.94868e+07
6-Amino-9H-purine-9-propanoic acid	3.15953e+07	2.15628e+07	1.04491e+07	3.06824e+07	1.67923e+07	319294	303392	161076	196727
3alpha,4,7,7alpha-Tetrahydro-4-hydroxy-1H-isoindole-1,3(2H)-dione	9.61926e+06	1.05443e+07	2.63662e+07	1.13661e+07	9.52527e+06	330213	924179	686211	1.68315e+06
Todatriol glucoside	3.12411e+06	2.11673e+06	1.28816e+06	1.99794e+06	1.14346e+06	526673	369511	328246	466248
Valyl-Threonine	5.91946e+06	2.63137e+06	3.82664e+06	1.66583e+06	5.85055e+06	5.47256e+08	2.21083e+08	1.99825e+08	4.94447e+08
Pregnanetriol	1.10639e+08	7.63013e+07	107617671	7.90758e+07	4.9286e+07	8.02789e+06	7.8217e+06	1.96615e+07	1.45312e+07
2-Methoxy-3-methylpyrazine	1.44914e+07	1.29292e+07	1.33667e+07	1.37654e+07	1.40722e+07	197751	710726	146619	521253
(1x,2x)-Guaiacylglycerol 2-glucoside	2.08886e+06	3.61576e+06	3.39277e+06	2.42551e+06	2.78414e+06	2.62626e+07	1.85013e+07	8.7358e+06	1.23352e+07
Mangiferdesmethylursanone	3.04263e+08	209159306	1.57375e+08	3.30348e+07	2.05783e+08	818406	1.38948e+06	1.90547e+06	1.73738e+06
S-4-Hydroxymephenytoin	978068961	5.96643e+08	7.95133e+08	9.99216e+08	3.13369e+08	811349	959676	517315	1.51675e+06
Ethyl 2-aminobenzoate	1.99053e+08	199841756	2.73775e+08	2.25328e+08	1.57924e+08	1.42332e+07	1.39116e+07	8.98362e+06	1.21989e+07
Urothion	3.20966e+07	4.1857e+07	3.38789e+07	1.70309e+07	6.26662e+07	6.50714e+06	4.40413e+06	7.17128e+06	8.94836e+06
Threoninyl-Isoleucine	5.51087e+06	6.45781e+06	5.25684e+06	4.08318e+06	2.29239e+06	72631.4	266040	51434.4	50449.1
L-Tyrosine	1.08286e+08	2.77128e+08	1.96786e+08	1.25991e+08	1.19251e+08	3.11335e+06	1.42443e+06	8.33688e+06	1.2694e+06
Glucosamine 6-phosphate	1.41152e+06	2.75573e+06	4.90928e+06	2.86797e+06	1.07659e+06	2.5619e+08	3.60104e+08	7.39447e+07	1.67934e+08
2-Hydroxy-4,7-dimethoxy-2H-1,4-benzoxazin-3(4H)-one	1.67083e+07	2.14895e+07	2.97239e+07	2.43436e+07	2.9726e+07	1.56001e+06	1.41442e+07	3.47164e+06	3.02547e+06
3-Oxooctadecanoic acid	4.54698e+07	1.07466e+08	1.45407e+08	1.20678e+08	6.30663e+07	178918	259531	573828	340884
2-Amino-3-methylbenzoate	1.53946e+07	2.04079e+07	2.68378e+07	1.08167e+07	2.0347e+07	2.6405e+06	2.95205e+06	165483	814336
2-Amino-4-ethoxy-3-hydroxybutanoic acid	6.73834e+06	9.99456e+06	6.60204e+06	8.30589e+06	6.85368e+06	3.01485e+08	2.00179e+08	1.16948e+08	1.62755e+08
1-(Hydroxymethyl)-5,5-dimethyl-2,4-imidazolidinedione	1.79147e+07	1.40666e+07	1.2278e+07	1.45811e+07	1.92865e+07	2.94607e+06	1.7843e+06	2.66302e+06	4.13425e+06
Calystegine B2	4.17307e+06	4.9673e+06	4.0601e+06	5.64304e+06	2.81236e+06	4.03049e+07	3.42325e+07	2.18651e+07	3.06301e+07
2-Ethoxy-5-methylpyrazine	8.68458e+06	5.53056e+06	1.12883e+07	1.05527e+07	1.3595e+06	840330	595120	1.83221e+06	1.89378e+06
Kuwanon V	29521.1	40855.4	17215.6	17949.4	923512	4.3326e+07	3.66092e+07	2.40842e+07	1.03991e+08
Dihydrothymine	3.1101e+07	1.60725e+07	3.9059e+07	3.22974e+07	3.82719e+07	261285	103028	653452	422153
Isopetasoside	3.20639e+06	2.51895e+06	984532	4.40044e+06	2.1619e+06	230558	144544	91046.1	204381
Leucyl-Tryptophan	1.15931e+07	1.94176e+07	1.48034e+07	1.15048e+07	1.1519e+07	832667	707938	1.71514e+06	1.91763e+06
Suberylglycine	9.46868e+06	8.00021e+06	7.96937e+06	1.38561e+07	7.89168e+06	2.49113e+08	4.51827e+08	6.15823e+08	192879857
Glycylalanylprolylmethionylphenylalanylvalinamide	2.45517e+06	1.48069e+06	626581	1.56994e+06	184707	1.61092e+07	1.71308e+07	1.59117e+07	1.87207e+07
alpha-Methylstyrene	1.42499e+07	1.59311e+07	1.25578e+07	8.54131e+06	1.03602e+07	342373	562716	116725	387174
Hypoglycin B	1.44869e+07	1.47475e+07	8.0734e+06	2.47037e+07	2.16568e+07	6.04954e+06	1.49183e+06	3.48346e+06	8.93367e+06
20-Hydroxyeicosatetraenoic acid	1.44665e+07	1.39753e+07	1.54212e+07	1.43818e+07	1.17248e+07	9.06034e+07	8.57636e+07	9.25259e+07	2.7223e+07
Estriol-17-glucuronide	102187	228050	693526	228744	38460.5	2.27392e+07	1.1383e+07	2.25708e+07	3.4026e+07
(R)-Salsolinol	3.51605e+07	2.84757e+07	8.11923e+07	2.78948e+07	5.76311e+07	513131	376390	309278	448143
Monoethylglycinexylidide	915975	901014	565039	648075	336134	111766	496236	17238.6	47917
Dethiobiotin	148040584	1.26937e+08	3.03324e+08	2.48024e+08	1.748e+08	3.46403e+06	3.2852e+06	3.45943e+06	3.01426e+06
Di-4-coumaroylputrescine	7.55623e+06	5.2493e+06	5.6161e+06	6.37347e+06	5.59857e+06	8.50469e+07	7.33957e+07	6.35754e+07	8.76093e+07
alpha-Methoxy-1H-indole-3-propanoic acid	4.71247e+06	4.5659e+06	3.29499e+07	5.52344e+06	1.64178e+07	1.23983e+08	1.09421e+08	103098346	1.46483e+08
1-Methylhistidine	3.22179e+07	3.25706e+07	2.48648e+07	2.68771e+07	3.32491e+07	7.53242e+06	9.36053e+06	8.43712e+06	6.51475e+06
Phlorisobutyrophenone 2-glucoside	164513	290224	935015	320999	403288	3.6272e+07	3.85218e+07	4.11942e+07	3.9749e+07
1,2,3,4,5,6-Hexahydro-5-(1-hydroxyethylidene)-7H-cyclopenta[b]pyridin-7-one	4.44931e+06	3.73407e+06	7.26261e+06	6.82282e+06	5.05936e+06	2.61241e+07	3.19396e+07	3.82764e+07	4.07465e+07
4-(Methylnitrosamino)-1-(1-oxido-3-pyridinyl)-1-butanone	6.98571e+06	9.66678e+06	5.62943e+06	8.5743e+06	7.11084e+06	2.39382e+06	1.97918e+06	2.09441e+06	2.4254e+06
LysoPE(18:1(9Z)/0:0)	2.36613e+07	3.46587e+07	2.53747e+07	5.37523e+07	5.10379e+07	294148	209660	287094	358883
gamma-Glutamylmethionine	2.44579e+06	1.90959e+06	2.0201e+06	2.03239e+06	1.80378e+06	586941	533558	325384	371285
Methylguanidine	1.9757e+07	1.62691e+07	7.3798e+06	1.69911e+07	3.15706e+06	618479	473186	573811	443150
Caffeine	3.61205e+07	2.75922e+07	3.09898e+07	3.05549e+07	2.08634e+07	1.45618e+06	675476	901493	795069
Lotaustralin	8.82774e+06	1.22314e+07	9.484e+06	1.11527e+07	8.82839e+06	2.31423e+06	2.07934e+06	3.3393e+06	3.6384e+06
Asparaginyl-Hydroxyproline	3.27046e+07	3.07546e+07	2.28099e+07	2.30146e+07	1.88462e+07	496155	343307	463551	425427
PC(18:1(11Z)/14:0)	7.1749e+06	4.16933e+06	1.64387e+07	4.82563e+06	5.02892e+06	62143.1	98920.3	56343.6	94809.9	#REF!
N-Acetyl-L-tyrosine	6.20452e+07	6.6523e+07	5.22665e+07	7.12352e+07	5.59052e+07	1.23542e+06	836252	957457	873154
24R,25-Dihydroxyvitamin D3	8.25611e+06	4.52895e+06	4.7817e+06	7.01579e+06	3.8362e+06	671432	568079	662311	609224
PE(18:2(9Z,12Z)/15:0)	1.40789e+07	7.92078e+06	6.05477e+06	5.85662e+06	1.44466e+07	1.27718e+06	421864	686445	575386	#REF!
N-Methyl-1-deoxynojirimycin	7.74884e+06	7.89202e+06	5.91187e+06	7.2567e+06	1.01989e+07	335015	234848	199090	412894
2-(Methylamino)benzoic acid	1.20175e+07	1.81884e+07	2.83134e+07	2.01198e+07	1.81666e+07	998604	264593	624582	616787
13S-hydroxyoctadecadienoic acid	2.64362e+07	7.39225e+07	2.50435e+07	2.21287e+07	4.23194e+07	248482	290726	327867	115487
L-beta-aspartyl-L-leucine	5.08236e+06	1.52789e+07	1.33313e+07	7.37285e+06	9.72051e+06	1.15919e+06	985408	1.14885e+06	825166
6-Hydroxynicotinic acid	1.81624e+07	2.20223e+07	2.32846e+07	2.3509e+07	2.88495e+07	145053	108827	113321	87572.9
1,1'-[1,11-Undecanediylbis(oxy)]bisbenzene	2.11268e+06	1.65234e+06	923800	1.49248e+06	979657	335613	372832	317614	225111
Persicachrome	1.07005e+07	1.47082e+07	1.36987e+07	1.62553e+07	1.06039e+07	479942	427485	540456	338308	#REF!
5-Nitro-2-propoxyaniline	4.0364e+06	5.23285e+06	7.30113e+06	6.43022e+06	5.7284e+06	831757	1.69551e+06	1.07318e+06	1.39985e+06
6,15-Diketo,13,14-dihydro-PGF1a	1.83339e+06	1.53231e+06	1.55343e+06	2.1086e+06	1.33057e+06	4.18148e+07	3.83367e+07	2.92923e+07	3.85677e+07
L-Histidine trimethylbetaine	1.49973e+07	7.19204e+06	9.28306e+06	1.36522e+07	6.39337e+06	131063	159488	149871	161600
Alkaloid AQC2	3.88682e+06	5.75259e+06	3.0529e+06	3.3174e+06	4.15904e+06	339269	279976	226418	330753
Nnal-N-oxide	2.94197e+07	3.70455e+07	4.65242e+07	3.25238e+07	4.98042e+07	9.70003e+06	9.39486e+06	2.70209e+06	8.02585e+06
PE(22:4(7Z,10Z,13Z,16Z)/14:0)	1.09722e+06	741697	819925	1.49259e+06	255276	8.56735e+07	5.435e+07	7.65716e+07	8.5152e+07	#REF!
5-Acetamidovalerate	1.84298e+07	2.00642e+07	3.06242e+07	2.2162e+07	1.87306e+07	1.75338e+06	1.53148e+06	1.77185e+06	1.22797e+06
Cohibin B	3.3917e+06	7.56764e+06	1.14626e+07	6.29176e+06	5.44479e+06	555904	610209	723379	572352
Furaneol 4-glucoside	5.3776e+06	8.63223e+06	1.58139e+07	1.06114e+07	3.3279e+06	2.15567e+06	1.12354e+06	1.28337e+06	1.06934e+06
2-(3-Hydroxy-4-methylphenyl)-5-methyl-4-hexen-3-one	1.8792e+07	1.84311e+07	1.11436e+07	1.49114e+07	1.77268e+07	4.94991e+06	4.55039e+06	5.11019e+06	4.63374e+06
Prolyl-Lysine	4.08381e+06	2.94734e+06	6.70163e+06	3871861	4.47489e+06	1.68078e+06	1.48685e+06	1.04485e+06	1.05244e+06
Glycylproline	3.93629e+06	5.24529e+06	5.03235e+06	5.31983e+06	5.98434e+06	214746	193503	146887	202773
Tryptophyl-Alanine	2.00133e+06	3.33686e+06	7.66564e+06	3.7831e+06	3.37033e+06	40763299	2.81477e+07	3.19569e+07	2.81841e+07
4,5-Dimethyloxazole	1.26546e+07	1.57712e+07	1.02546e+07	1.07106e+07	1.869e+07	1.04884e+08	9.29961e+07	1.06698e+08	9.42909e+07
Pseudouridine	1.27063e+06	1.54161e+06	1.95532e+06	2.09522e+06	1.65681e+06	573920	438344	419000	323113
2,5-Dimethylpyrazine	532664	443858	469771	699808	752696	2.40661e+07	2.92987e+07	2.98169e+07	2.63874e+07
Malonylcarnitine	2.99844e+06	9.97665e+06	5.24866e+06	6.56774e+06	5.75148e+06	417754	541611	386289	386810
N-Acetyl-beta-alanine	9.83344e+06	7.17649e+06	4.17685e+06	9.70574e+06	3.8067e+06	764141	684729	792888	453913
Prolyl-Glutamine	8.17527e+06	8.26947e+06	7.03673e+06	8.30415e+06	8.01773e+06	541055	616586	651121	492043
LysoPC(15:0)	1.83495e+07	4.27658e+07	1.41175e+07	1.9019e+07	1.82396e+07	1.39792e+06	1.18864e+06	910154	826447	#REF!
Acetylcholine	8.48235e+07	9.77522e+07	6.26553e+07	9.5296e+07	7.29108e+07	1.53927e+06	725165	1.30042e+06	834142	#REF!
PC(20:2(11Z,14Z)/14:0)	5.17635e+07	3.2962e+07	5.62749e+07	2.73072e+07	3.30495e+07	229192	241315	179941	156653	#REF!
beta-D-Galactopyranosyl-(1->4)-2-amino-2-deoxy-beta-D-glucopyranosyl-(1->6)-D-mannose	2.75295e+06	3.18126e+06	5.5114e+06	4.60716e+06	3.88054e+06	2.34687e+06	362516	853777	617606
N-Carboxyacetyl-D-phenylalanine	4.59004e+07	3.22219e+07	2.60318e+07	2.34305e+07	2.69809e+07	726722	621553	650028	721112
7-hydroxy-6-methoxy-3-(4-methoxyphenyl)-4H-chromen-4-one	2.55934e+07	1.35448e+07	2.2726e+07	2.05607e+07	1.7979e+07	482022	290255	329765	313521
Dihydrotestosterone	5.11422e+07	2.81404e+07	4.34445e+07	3.59583e+07	4.05397e+07	2.7098e+06	4.11385e+06	3.68297e+06	3.80969e+06
N-Acetylornithine	3.42554e+07	2.65119e+07	8.6829e+07	6.08128e+07	5.24376e+07	1.39958e+06	962742	977418	979429
gamma-Glutamylisoleucine	6.55201e+06	7.98969e+06	9.54354e+06	1.63361e+07	9.11003e+06	3.35321e+06	1.21749e+06	1.71543e+06	1.81497e+06
LysoPC(18:1(9Z))	7.60603e+07	6.33995e+07	5.04063e+07	6.46081e+07	2.32477e+07	993838	1.38276e+06	984466	983660	#REF!
PC(18:3(6Z,9Z,12Z)/18:1(11Z))	1.80037e+07	1.14179e+07	9.09863e+06	1.19723e+07	4.65357e+06	335087	546681	419063	388347	#REF!
Tryptophyl-Isoleucine	1.43675e+06	2.65494e+06	2.45454e+06	1.66292e+06	1.28866e+06	404271	319634	378045	345222
Taraxacoside	1.24457e+06	915187	1.51206e+06	1.58403e+06	1.82914e+06	366499	288968	314460	437617
Glycoursodeoxycholic acid	617458	903390	777416	574619	881054	12960114	2.14922e+07	1.07582e+07	1.31908e+07
LysoPC(14:0/0:0)	4.0609e+06	6.29552e+06	1.49338e+07	1.66926e+07	1.12138e+07	690776	898334	195304	375038	#REF!
Medicagenic acid	2.07423e+06	1.31183e+06	883372	690877	2.03211e+06	3.76567e+07	1.70213e+07	1.73557e+07	1.89962e+07
7-Aminomethyl-7-carbaguanine	1.55419e+06	1.6176e+06	2.69945e+06	1.98582e+06	2.3711e+06	2.31949e+07	1.84732e+07	1.87718e+07	2.46859e+07
N-Carbamoylsarcosine	2.21231e+06	1.54088e+06	1.68973e+06	1.91021e+06	1.97291e+06	5.4152e+07	3.01274e+07	1.8599e+07	1.09927e+07
Quinaldic acid	2.06047e+06	1.90473e+06	1.82475e+06	3.03454e+06	1.39056e+06	3.25399e+07	4.14149e+07	3.51439e+07	2.54755e+07
Aldosine	3.52167e+06	8.33227e+06	3.48528e+06	1.09151e+07	3.76306e+06	8.28584e+07	9.6544e+07	5.72709e+07	1.02524e+08
N-Acetylleucine	4.37705e+06	4.93843e+06	6.25932e+06	1.02171e+07	1.37043e+07	3.77389e+08	2.82013e+08	1.09207e+08	2.20516e+08
PC(20:1(11Z)/14:0)	1.90295e+07	2.03802e+07	2.72852e+07	1.38298e+07	1.63035e+07	1.52781e+08	138635218	113778764	1.2502e+08	#REF!
2,3-Secoporrigenin	1.86962e+06	2.84936e+06	2.95064e+06	1.26093e+06	4.21868e+06	4.62411e+07	3.84247e+07	1.26793e+07	3.3581e+07
PC(18:2(9Z,12Z)/P-18:1(11Z))	2.92211e+06	1.2916e+07	6.87239e+06	1.44057e+06	2.50479e+07	5.97317e+07	6.4098e+07	5.30909e+07	5.83898e+07	#REF!
4-Amino-1-piperidinecarboxylic acid	4.59981e+06	1.00099e+07	8.3053e+06	2.53621e+06	3.28991e+07	6367896056	6608740702	6859167776	6041831587	#REF!
24,25-Dihydroxyvitamin D	6.17584e+06	3.04951e+06	2.14464e+06	3.36608e+06	8.30646e+06	155529678	1.34446e+08	5.0317e+07	102280102
2-Pyridylacetic acid	7.05728e+06	7.51053e+06	8.52198e+06	7.18363e+06	3.28038e+06	6.65009e+07	6.84608e+07	8.66085e+07	6.26785e+07
Lucidone A	250320	306224	38738.1	79800.8	645157	2.36853e+07	3.1361e+07	1.97581e+07	6.21182e+07
Oxidized-adrenal-ferredoxin	2.3482e+06	1.91621e+06	1.7003e+06	2.43383e+06	1.39028e+06	4.05148e+07	5.52482e+07	4.57168e+07	9.8003e+07
N-(2R-Hydroxydocosanoyl)-2S-amino-1,3S,4R-octadecanetriol	323644	118296	4.51385e+06	2.30483e+06	2.89499e+06	3.32685e+07	2.51283e+07	1.01265e+07	1.73417e+07
Glutaminylaspartic acid	1.87998e+06	3.55362e+06	2.14268e+06	1.63524e+06	2.54082e+06	1.3884e+08	2.96287e+08	9.17854e+07	1.29406e+08
Formiminoglutamic acid	3.01822e+06	3.04675e+06	2.0342e+06	3.01874e+06	1.96704e+06	5.17155e+07	3.22446e+07	2.32438e+07	1.81446e+07
Necatorine	2.91625e+06	1.33501e+06	1.07879e+07	1.73105e+06	4.01325e+06	6.72246e+07	110681579	3.35184e+07	4.25079e+07
Triethanolamine	4.17308e+06	2.16383e+06	2.54991e+06	4.84553e+06	3.46044e+06	1.13452e+08	4.53547e+07	2.86502e+07	5.44315e+07
Osmaronin	1.17754e+07	8.70048e+06	3.19406e+06	8.07059e+06	7.7035e+06	1028361444	6.20173e+08	5.2739e+08	8.82401e+08
PC(16:0/P-16:0)	1.10078e+06	1.62366e+06	1.75405e+06	5.73537e+06	1.55886e+07	3.77481e+07	3.56215e+07	2.22925e+07	2.88159e+07	#REF!
Formylanthranilic acid	8.76831e+06	8.72497e+06	1.04915e+07	9.03107e+06	4.45584e+06	2.09398e+08	1.17307e+08	1.05461e+08	1.73663e+08
PC(22:5(7Z,10Z,13Z,16Z,19Z)/16:1(9Z))	2.01899e+06	2.61302e+06	2.35549e+06	1.26244e+06	1.40651e+06	4.54931e+08	4.09386e+08	3.61356e+08	5.07694e+08	#REF!
PC(18:4(6Z,9Z,12Z,15Z)/18:1(11Z))	1.24139e+06	874990	626751	1.15833e+06	311040	9.92208e+06	5.9212e+06	7.60293e+06	4.06696e+06	#REF!
Simvastatin	1.11979e+06	964634	464437	772500	1.03456e+06	1.11716e+07	3.22783e+07	5.32946e+06	1.41535e+07
Dihydroconiferin	140540	633039	692389	782548	529094	2.64418e+07	3.23265e+07	1.08462e+07	2.05376e+07
LysoPA(18:2(9Z,12Z)/0:0)	737309	1.05047e+06	1.13618e+06	1.08378e+06	1.19941e+06	6.98248e+07	7.73789e+07	9.06188e+07	5.79714e+07
(3beta,22E,24R)-5,8-Epidioxy-23-methylergosta-6,22-dien-3-ol	2.39829e+06	2.59731e+06	5.28317e+06	999441	6.02653e+06	2.33645e+08	2.19028e+08	6.35356e+07	1.71455e+08
L-Urobilin	8.78087e+06	9.14474e+06	1.11087e+07	5.69566e+06	1.71597e+06	5.50992e+07	45908838	5.65491e+07	5.12263e+07
Prolyl-Methionine	2.37035e+06	2.24048e+06	1.506e+06	2.43973e+06	1.38928e+06	1.74821e+07	1.08637e+07	1.2698e+07	1.50411e+07
Isoleucyl-Methionine	8.03109e+06	7.31704e+06	1.8816e+07	4.22843e+06	7.91401e+06	1.03814e+08	177458657	9.18723e+07	6.5229e+07
1-Isobutanol	392843	564706	447583	574848	614440	1.73762e+08	6.23289e+07	9.16216e+07	6.5386e+07
PC(22:4(7Z,10Z,13Z,16Z)/16:0)	2.12146e+06	9.4937e+06	2.84199e+06	2.46211e+06	1.32614e+06	1.519e+07	3.30976e+07	5.13816e+07	3.06575e+07	#REF!
Metenamine	2.52187e+06	1.47684e+06	1.23515e+06	2.66465e+06	2.46618e+06	6.73183e+07	5.25409e+07	4.97155e+07	4.49756e+07
Androstanediol	1.98001e+08	1.04901e+08	1.64893e+08	1.15984e+08	141654739	2.38996e+07	1.58128e+07	1.50442e+07	1.40248e+07
PC(20:4(8Z,11Z,14Z,17Z)/20:3(8Z,11Z,14Z))	786445	493137	1.64609e+06	188175	154316	8.01308e+06	9.46562e+06	7.91734e+06	7.7378e+06	#REF!
(2R,3R,4R)-2-Amino-4-hydroxy-3-methylpentanoic acid	5.06868e+07	3.53089e+07	1.44534e+08	6.37935e+07	3.26914e+07	3.79729e+08	648474793	3.29858e+08	2.34247e+08	#REF!
Curcumenone	6.64384e+06	2.60729e+06	2.19779e+06	2.0986e+06	3.10453e+06	7.55023e+07	4.28196e+07	4.10846e+07	2.15355e+07
MG(0:0/18:3(6Z,9Z,12Z)/0:0)	2.13362e+08	1.27807e+08	9.25449e+07	1.52473e+08	6.46267e+07	1.03172e+06	7.03126e+06	4.94497e+06	6.31691e+06
PE(15:0/14:0)	1.61126e+07	2.07254e+07	1.74879e+07	2.45253e+07	1.95222e+07	1.39974e+06	6.31083e+06	2.37233e+06	298927	#REF!
3-(1,1-Dimethylallyl)scopoletin 7-glucoside	1.05249e+06	842738	41490.4	878522	141986	3.96784e+06	7.15002e+06	4.66249e+06	3.11558e+06
26-Methyl nigranoate	2.37117e+06	2.56959e+06	3.31789e+06	1.37727e+06	2.72447e+06	2.11345e+07	1.17691e+07	1.26274e+07	2.30498e+07
Citranaxanthin	1.08934e+06	719685	666255	690633	712781	8.69939e+07	9.45811e+07	112741906	1.88403e+08
L-Histidinol	1.02824e+06	1.46665e+06	1.83563e+06	1.31986e+06	1.07693e+06	1.24734e+08	2.20002e+08	9.1854e+07	1.42619e+08
N5-Acetyl-N2-gamma-L-glutamyl-L-ornithine	7.71552e+06	6.49985e+06	5.80827e+06	8.90135e+06	1.0236e+07	7.01193e+07	5.86787e+07	2.14171e+07	2.79008e+07
PE(22:6(4Z,7Z,10Z,13Z,16Z,19Z)/15:0)	1.08132e+06	2.47355e+06	518686	637911	469230	1.42398e+07	1.57038e+07	1.82858e+07	1.62341e+07	#REF!
Tyramine glucuronide	3.49506e+06	2.19027e+06	3.24438e+06	3.39896e+06	2.05104e+06	4.33398e+07	2.49308e+07	2.29972e+07	3.51895e+07
1-[(5-Amino-5-carboxypentyl)amino]-1-deoxyfructose	2.02255e+06	1.8385e+06	3.1082e+06	8.90692e+06	2.87135e+06	3.87479e+07	3.26414e+07	3.10865e+07	2.26581e+07	#REF!
9-Hydroxy-4-methoxypsoralen 9-glucoside	321132	688550	1663553	648383	403746	3.36518e+07	4.82116e+07	9.37379e+07	4.13873e+07
D-Ornithine	3.65123e+06	4.68682e+06	3.61913e+06	6.89508e+06	4.58202e+06	4.64855e+07	5.35406e+07	41725079	3.48136e+07
Plastoquinone 3	262240	142601	74319.9	262345	2.8957e+06	5.81097e+06	3.47382e+06	3.43954e+06	3.69493e+06
Formyl-5-hydroxykynurenamine	1.8402e+07	1.51482e+07	1.1475e+07	1.75899e+07	8.90681e+06	1.04144e+08	9.49674e+07	8.14088e+07	6.94264e+07
5alpha-Tomatidan-3-one	282301	605836	3.60236e+06	276683	1.6534e+06	1.00836e+07	6.00082e+06	1.79935e+07	2.12425e+07
Heterophyllin	1.10788e+06	1.16964e+06	148361	635306	965066	3.04488e+07	4.11077e+07	1.4714e+07	2.74673e+07
PE(20:4(5Z,8Z,11Z,14Z)/15:0)	5.03117e+06	4.91806e+06	2.3657e+06	2.88467e+06	3.49799e+06	2.76072e+08	2.39184e+08	2.41992e+08	1.72559e+08	#REF!
Dihydro-2,4-dimethyl-6-(1-methylpropyl)-4H-1,3,5-dithiazine	4.52491e+07	6.10598e+07	6.42845e+07	5.23229e+07	7.82099e+07	2.5022e+06	2.65462e+06	4.58984e+06	2.48558e+06
Camelledionol	2.93269e+07	3.49613e+07	2.2786e+07	1.90515e+07	4.05875e+07	8.16888e+06	8.80115e+06	7.68e+06	1.1512e+07
Mesoporphyrin IX	704200	776712	2.04849e+06	463600	699214	3.2011e+07	3.02418e+07	3.77605e+07	2.75075e+07
Noralfentanil	1.32506e+06	1.34349e+06	1.30624e+06	1.20655e+06	859724	1.53975e+08	84975184	6.35133e+07	1.11255e+08
Saringosterol 3-glucoside	1.56094e+06	1.06217e+06	429952	683082	697163	1.11665e+08	8.66255e+07	106461575	6.05769e+07
Toluene	9.77138e+06	1.00987e+07	1.35233e+07	1.15412e+07	7.13925e+06	1.05814e+08	6.1438e+07	4.14937e+07	3.90389e+07
Mesitylene	3.43322e+07	3.26868e+07	3.78878e+07	2.80342e+07	3.93467e+07	3.29975e+06	2.37838e+06	2.91292e+06	2.65489e+06
Grandisine III	274804	313802	247898	161674	344478	4.47992e+06	3.02229e+06	3.74405e+06	1.50324e+06
LysoPC(22:2(13Z,16Z))	40739.6	480709	158106	79080.8	69495.8	5.68953e+07	3.78243e+07	24680460	1.95461e+07	#REF!
Liquoric acid	2.6545e+06	3.28862e+06	2.64422e+06	2.68192e+06	3.02626e+06	5.50592e+08	2.585e+08	2.06519e+08	3.86657e+08
MG(0:0/18:1(9Z)/0:0)	4.00274e+06	1.74437e+06	2.7287e+06	3.57168e+06	2.07656e+06	9.8542e+07	4.70818e+07	3.74851e+07	6.69413e+07
PE(20:3(8Z,11Z,14Z)/14:1(9Z))	783699	1.00509e+06	477384	716351	598512	1.72785e+07	3.84263e+07	1.54407e+07	2.0765e+07	#REF!
N,O-Didesmethylvenlafaxine	1.82946e+06	1.20624e+06	1.88905e+06	3.8638e+06	1.27948e+06	4.85714e+07	3.76876e+07	4.82622e+07	5.64366e+07
Serylleucine	1.65103e+06	1.75576e+07	8.99235e+06	4.77612e+06	8.90746e+06	9.78002e+07	9.25982e+07	3.66693e+07	4.3685e+07
(3beta,23E)-3-Hydroxy-27-norcycloart-23-en-25-one	3.52912e+08	3.08641e+08	2.384e+08	2.45502e+08	4.42494e+08	5.82336e+07	2.75794e+07	2.52666e+07	2.05779e+07
(17alpha,23S)-17,23-Epoxy-29-hydroxy-27-norlanosta-1,8-diene-3,15,24-trione	4.52049e+06	4.49564e+06	4.98277e+06	4.17268e+06	6.3301e+06	3.53114e+07	2.54959e+07	3.60764e+07	4.08226e+07
3'-N'-Acetylfusarochromanone	2.28416e+06	1.54796e+06	1.25094e+06	2.08299e+06	1.85926e+06	2.93032e+07	2.22457e+07	9.59527e+06	3.65463e+07
L-Theanine	5.17128e+06	7.48533e+06	2.34426e+07	5.65878e+06	6.05336e+06	2.92202e+08	1.28271e+08	6.07155e+07	3.19194e+08
Absinthin	1.83561e+06	1.22353e+06	1.27373e+06	972871	890981	1131975899	5.17161e+08	259639487	1252224435
Mannitol	5.56214e+06	6.82534e+06	3.29999e+06	6.59994e+06	4.97549e+06	1.2467e+08	5.96688e+07	8.38981e+07	4.66708e+07
L-Agaridoxin	1.78552e+06	1.78016e+06	1.68119e+06	2.06385e+06	1.58317e+06	7.66871e+07	4.87003e+07	5.40045e+07	7.96344e+07
Brassica napus non-fluorescent chlorophyll catabolite 3	785958	3.27423e+06	2.73403e+06	1.68056e+06	250754	3.37742e+07	2.53083e+07	5.85862e+06	2.09914e+07
p-Cresol glucuronide	4.16202e+07	4.07731e+06	7.13819e+06	6.67092e+07	3.07522e+06	1813447626	1164133617	1355878217	1758066929
Domoic acid	1.04289e+07	1.03872e+07	14172163	1.10531e+07	9.29869e+06	1.01617e+08	8.20903e+07	6.17213e+07	6.44023e+07
3-Hydroxy-N6,N6,N6-trimethyl-L-lysine	8.14549e+06	5.47966e+06	2.9558e+07	18383523	2.44246e+07	2.72728e+08	1.47304e+08	1.34309e+08	8.87017e+07
5-Oxo-2(5H)-isoxazolepropanenitrile	2.31818e+06	5.36308e+06	2.43826e+06	4.10737e+06	2.14867e+06	1.39014e+08	1.1659e+08	1.57023e+08	3.02671e+08
Camellenodiol	137833267	1.1044e+08	8.94604e+07	9.30314e+07	1.33622e+08	1.79766e+07	1.18783e+07	1.30697e+07	8.28387e+06
Beta-Tyrosine	1.08123e+07	8.88411e+06	9.01497e+06	1.01033e+07	8.92726e+06	1.55441e+08	107358212	1.00277e+08	7.30158e+07
Hydroxyprolyl-Leucine	5.66057e+07	6.51067e+07	3.88852e+07	2.99694e+07	3.92142e+07	5.36117e+08	2.51806e+08	5.12753e+08	4.04405e+08
Desglucocoroloside	537509	1.36858e+06	600646	252759	3.16221e+06	2.40713e+07	1.61243e+07	1.29714e+07	3.3535e+07
Cohumulone	2.37934e+06	2.39131e+06	2.3274e+06	1.83674e+06	1.8981e+06	1.22417e+08	1.77081e+08	1.37269e+08	1.70906e+08
Nerolidol 3-O-[a-L-rhamnopyranosyl-(1->2)-b-D-glucopyranoside]	2.42551e+06	1.50455e+06	2.41137e+06	1.82593e+06	22396182	1.47342e+08	1.58621e+08	1.69346e+08	8.51083e+07
Goyaglycoside c	524442	434041	342088	838828	354494	1.24584e+07	1.70478e+07	5.55588e+06	8.57623e+06
Harderoporphyrin	1.14592e+06	604477	635869	519153	832191	4.87445e+07	4.64051e+07	1.91262e+07	3.97309e+07
DG(22:5(7Z,10Z,13Z,16Z,19Z)/16:1(9Z)/0:0)	3.33418e+06	8.10952e+06	6.95749e+06	6.50427e+06	9.28852e+06	1.6463e+08	1.75107e+08	1.2581e+08	9.78617e+07
Caffeoyl aspartic acid	3.9964e+06	3.49009e+06	3.0183e+06	3.70596e+06	3.07382e+06	1043744801	7.10164e+08	1096953240	9.32128e+08
L-Acetylcarnitine	6.93606e+06	6.60315e+06	1.43486e+07	8.13325e+06	9.24755e+06	1.80775e+08	1.13229e+08	1.7765e+08	1.43492e+08
Mulberrofuran E	277831	355442	198586	329165	118380	1.90609e+07	1.60888e+07	3.36425e+07	7.42643e+06
PE(P-18:1(9Z)/20:4(5Z,8Z,11Z,14Z))	852633	2.79059e+06	750155	445193	194330	1.53361e+07	2.39473e+07	1.44799e+07	1.17822e+07	#REF!
Isopentanol	2.52253e+06	2.35076e+06	2.55055e+06	2.6778e+06	1.63183e+06	6.13534e+07	8.17142e+07	6.75338e+07	1.01396e+08
Propionylcarnitine	6.51341e+06	3.04873e+06	5.80767e+06	4.18982e+06	3664450	3.6597e+07	9.03772e+07	1.06557e+08	1.0866e+08
(2S,4S,6S)-2-[2-(4-Hydroxy-3-meyhoxyphenyl)ethyl]tetrahydro-6-(4,5-dihydroxy-3-methoxyphenyl)-2H-pyran-4-ol	224768	209777	248450	208056	280229	1.12124e+07	1.3824e+07	4.60198e+06	1.25459e+07
Calcidiol	2.66456e+07	1.34433e+07	2.0493e+07	3.46573e+07	7.67401e+06	1.73373e+06	4.67456e+06	1.59039e+06	4.7446e+06
Falcarinolone	2.92335e+06	4.35204e+06	2.87371e+06	3.61869e+06	1.87803e+06	1.63198e+07	1.91678e+07	1.94668e+07	2.35913e+07
alpha-[3-(Nitrosoamino)propyl]-3-pyridinemethanol	40663.9	91853.5	29074	54578.5	21579.6	2.9974e+06	2.86463e+06	3.55159e+06	2.34608e+06

## Sheet: Table S3
MS2.name	LKD1	LKD2	LKD3	LKD4	LKD5	LPD1	LPD2	LPD3	LPD4	LPD5
Group	LKD	LKD	LKD	LKD	LKD	LPD	LPD	LPD	LPD	LPD
2-Hydroxystearic acid	9.9931e+07	3.13625e+08	1.87926e+08	1.1298e+08	7.2949e+08	7.48371e+08	1357531101	3.37769e+08	9.79479e+08	1382592738
Ethyl oleate	7.44304e+07	1.34937e+08	7.86949e+07	9.21959e+07	1.38348e+08	6.08062e+08	5.18776e+08	2.64243e+08	1.66657e+08	3.88289e+08
20-Carboxy-leukotriene B4	1.52377e+06	2.99522e+06	2.29338e+06	1.61401e+06	1.52383e+06	4.22239e+07	1.67595e+07	1.46971e+07	1.61144e+07	8.33279e+06
Prostaglandin G2	1.21099e+06	2.497e+06	1.6557e+06	1.32794e+06	1.395e+06	3.46042e+07	5.55535e+06	1.34968e+07	1.0554e+07	8.49555e+06
Erucic acid	3.06497e+07	2.8714e+07	5.58971e+07	2.43318e+07	6.95044e+07	1.9561e+08	1.73803e+08	6.05452e+07	4.52332e+07	1.34471e+08
Dodecanedioic acid	1.57627e+08	1.31227e+08	112817544	1.57615e+08	8.1634e+07	2.03101e+07	5.30561e+06	1.15965e+08	1.03746e+07	3.99258e+06
Kynurenic acid	1.21751e+08	8.37652e+07	6.30599e+07	1.09566e+08	6.98961e+07	4.62755e+06	2.37309e+06	6.05635e+07	2.58264e+06	983960
19-Hydroxy-PGE2	204989	407137	258511	365691	410360	5.73906e+06	5.23546e+06	1.67797e+06	1.66099e+06	4.44768e+06
Bovinic acid	3.82515e+08	170715090	3.53522e+07	3.55369e+08	1.93426e+08	1.03925e+07	8.23763e+06	2.78953e+07	5.68819e+07	5.67262e+07
xi-2,3-Dihydro-2-oxo-1H-indole-3-acetic acid	9.21172e+08	6.38578e+08	298687375	8.13799e+08	349920960	7.04649e+07	3.27265e+07	2.16888e+07	6.37167e+07	6.3846e+07
Hesperetin	156244	2.29041e+06	595735	2.00368e+06	3.67369e+06	2.09945e+07	6.50993e+06	5.51925e+06	1.28674e+07	1.08525e+07
Diethylphosphate	9.51888e+07	1.04146e+08	7.03584e+07	1.12718e+08	7.901e+07	2.37849e+06	1.82523e+06	9.29761e+07	6.7897e+06	5.23194e+06
Deoxyadenosine monophosphate	83299.1	173101	373403	220506	228895	833672	992845	565330	103641	903415
2-Pyrocatechuic acid	138252737	2.46861e+08	3.65285e+07	9.27086e+07	5.47924e+07	5.55769e+06	9.20992e+06	2.22483e+07	5.39438e+06	2.61381e+06
Vanillylmandelic acid	4687607619	3680134281	1141218621	2532406381	5.47398e+07	2.26397e+07	5.14313e+07	7.6421e+08	4.10209e+07	2.35486e+07
Equol	3.09436e+08	2.54872e+08	7.11862e+07	1.55968e+08	6.78161e+08	1.73527e+07	1.12567e+07	6.48673e+07	1.561e+07	9.73303e+07
Estrone glucuronide	1.69037e+06	1.47214e+06	717910	1.18706e+06	3.23169e+06	9.88554e+06	2.57443e+07	6.70309e+06	1.20203e+07	1.83974e+07
Cucurbitacin B	2.1216e+06	1.77764e+06	1.38275e+06	681114	2.81432e+06	1.27351e+07	5.95765e+06	4.13133e+06	5.55544e+06	1.04784e+07
Aesculin	3.00417e+06	1.09004e+07	7.27576e+06	9.41486e+06	2.82973e+07	8.54061e+07	3.62095e+07	5.56979e+07	2.80567e+07	1.50173e+07
Bilirubin	1.94429e+06	1.61381e+06	1.53749e+06	1.11352e+06	4.35073e+06	5.74965e+06	7.2108e+06	854867	1.44637e+07	1.18525e+07
2-Hydroxymyristic acid	7.99998e+06	7.49594e+06	1.44014e+07	9.96262e+06	7.63993e+06	2.07707e+07	2.77857e+07	1.56041e+07	3.22731e+07	4.99411e+07
1-Methyl-6-phenyl-1H-imidazo[4,5-b]pyridin-2-amine	1.01155e+07	1.55847e+07	2.26498e+06	1.16262e+06	1.00516e+06	1.15648e+08	1.17808e+07	3.30917e+07	6.17325e+07	6.70055e+07
3-Hydroxysebacic acid	1.1003e+07	9.882e+06	1.03484e+07	1.09487e+07	9.12787e+06	8.1887e+07	4.75456e+07	4.87744e+07	1.01298e+07	2.80875e+07
Oleoyl glycine	317459	2.55183e+06	3.72596e+06	287611	6.40682e+06	1.41978e+07	1.83454e+07	7.40607e+06	7.90584e+06	2.59614e+07
Dihydrojasmonic acid	4.12244e+07	78513053	2.85577e+07	1.24607e+08	5.24235e+06	3.46904e+06	1.48458e+06	1.84642e+07	667407	3.45909e+06
2-Methylpyridine	2.58749e+07	2.75196e+07	1.40849e+07	3.04153e+07	7.93674e+06	1.15112e+06	1.09974e+06	1.41758e+07	394423	574943
Leukoaminochrome	1.12318e+08	1.20349e+08	1.96328e+07	1.37924e+08	1.82933e+07	9.71548e+06	7.83534e+06	3.50896e+07	1.66804e+06	2.64628e+06
L-Palmitoylcarnitine	1.22643e+07	3.49811e+07	1.8052e+07	6.32499e+06	2.14999e+07	2.56549e+08	162896246	5.93097e+07	3.99539e+08	5.05885e+08
2-Propene-1-thiol	2.17476e+06	5.13244e+06	3.27926e+06	4.06123e+06	1.10273e+07	5.41476e+07	1.12693e+07	1.37348e+07	2.7345e+07	2.89007e+07
6-Methylquinoline	5.89691e+06	9.03274e+06	1.17196e+07	6.37249e+06	7.89501e+06	1.5e+08	3.93606e+07	3.70206e+07	7.63289e+07	8.36156e+07
3-Methylguanine	1.19392e+08	4.75545e+08	7.33274e+07	9.42729e+07	1.37056e+08	2.66721e+08	1830804822	4.0224e+08	1623859289	2483120323
Isoquinoline	1.54592e+07	3.48046e+06	8.59205e+06	1.16925e+07	5.37134e+06	7.79177e+07	7.59759e+07	5.35723e+07	4.27158e+07	4.20513e+06
Physangulide	3.16839e+07	2.28875e+07	4.37908e+06	2.90023e+07	4.06418e+06	7.41972e+06	1.59407e+06	5.62595e+06	874963	1.35567e+06
Phenylalanylproline	4.7276e+06	3.08397e+06	5.22901e+06	4.84482e+06	2.29171e+06	4.76783e+07	4.01026e+07	1.37454e+07	1.83214e+07	2.68413e+07
Lysyl-Glycine	9.84618e+07	1.02709e+08	3.56463e+07	5.00841e+06	4.5351e+07	1590979605	976427480	2840472946	1100544794	1244937374
Monoglyceride citrate	9.7562e+07	1.25454e+08	7.20749e+07	163260416	1.26313e+08	1.33267e+07	8.94476e+06	7.19867e+07	1.31664e+07	4.73843e+06
Pectachol	274083	635924	1.0456e+06	383227	425142	2.36562e+06	935229	1.17185e+06	1.43013e+06	3.7962e+06
Methyl 2-aminobenzoate	1.28778e+08	9.76763e+07	4.78715e+07	121839353	3.16e+07	1.48538e+07	6.91455e+06	4.80213e+07	5.23726e+06	1.53547e+07
Indole-3-carbinol	1.48584e+06	3.63133e+06	1.77357e+06	1.82077e+06	1.93345e+06	1.83228e+07	2.99122e+07	5.89495e+06	1.30421e+07	2.52194e+07
Biliverdin	598979	1.03443e+06	518259	67571.1	762689	6.83386e+06	7.91094e+06	1.67439e+06	8.26253e+06	7.44765e+06
(9S,10E,12Z,15Z)-9-Hydroxy-10,12,15-octadecatrienoic acid	1.42685e+06	287748	566321	321906	474089	5.71086e+06	2.15295e+06	1.85174e+06	3.00687e+06	2.68665e+06
3,5-Dimethylphenyl methylcarbamate	8.56747e+07	2.3085e+08	2.79105e+08	1.16892e+08	1.35272e+08	1076766927	3.89547e+08	2.95611e+08	886383536	1074802419
Isocoproporphyrin	385015	431771	1.44652e+06	452533	2.57169e+06	1.17029e+07	1.24444e+07	2.25753e+06	620395	1.17932e+07
Prolylhydroxyproline	1.55306e+08	1.23698e+08	6.61476e+07	1.5059e+08	1.22412e+08	1.29681e+07	8.15791e+06	7.58171e+07	2.20049e+07	4.0244e+06
Oxyacanthine	94868.7	190185	465549	522670	438292	1.61721e+06	1.8895e+06	806133	1.03963e+06	1.04156e+06
3-Methoxytyrosine	1.47583e+08	1.1309e+08	6.49251e+07	1.3716e+08	1.187e+08	1.33849e+07	3.85033e+06	7.50049e+07	2.31248e+07	5.37929e+06
Calcitriol	6.64285e+06	3.72848e+06	2.20538e+06	1.01321e+07	1.01219e+07	6.57551e+07	3.40138e+07	3.00059e+07	7.95749e+07	1.22461e+08
Trimethylaminoacetone	2.57607e+07	1.49711e+07	8.95908e+06	2.23651e+07	2.61771e+07	2.32779e+08	1.25547e+08	1.42229e+08	5.03583e+07	7.7167e+07
Dihydro-4,6-dimethyl-2-(1-methylethyl)-4H-1,3,5-dithiazine	4.87637e+07	2.74601e+07	1.7904e+07	2.37201e+07	1.52226e+07	3.16348e+06	838701	1.24108e+07	7.12134e+06	1.8155e+06
Norfluoxetine	431981	693312	618222	118058	477847	5.5524e+06	3.21446e+06	1.26695e+06	2.78954e+06	3.1385e+06
DL-2-Aminooctanoic acid	2.54714e+08	5.21762e+08	1.30461e+08	2.14549e+08	2.70204e+07	2.34911e+07	1.29647e+07	2.86528e+07	7.73456e+06	1.22553e+07
1-H-Inden-1-one,2,3-dihydro-3,3,5,6-tetramethyl	6.82545e+06	8.74917e+06	1.49159e+07	6.34385e+06	1.38071e+07	4.98195e+07	2.95502e+07	1.63991e+07	6.10651e+07	5.73084e+07
apo-[3-methylcrotonoyl-CoA:carbon-dioxide ligase (ADP-forming)]	3.56981e+07	5.3486e+07	5.45965e+07	4.92424e+07	3.7088e+07	9.44027e+08	3.60752e+08	7.51294e+08	1.44342e+08	1.18744e+08
5-Methyldeoxycytidine	6.23841e+08	5.2216e+08	424875713	5.70734e+08	4.1717e+08	7.30868e+07	3.10748e+07	4.15478e+08	8.43627e+07	2.48153e+07
Tryptophyl-Proline	309528	170956	537447	238509	928903	3.69057e+06	5.31155e+06	3.03933e+06	2.75558e+06	8.63368e+06
Linoleoyl ethanolamide	300802158	1.16704e+08	8.78303e+07	1.03415e+08	4.70741e+07	1.2511e+07	9.46978e+06	3.62647e+07	1.66924e+07	1.93763e+07
5-Butyloxazole	3.41421e+07	2.97916e+07	1.87345e+07	2.2423e+07	2.80608e+07	2.43708e+08	1.3756e+08	1.51544e+08	1.04549e+08	9.58163e+07
Erinacine P	1.08152e+07	6.70208e+06	2.84266e+06	5.47855e+06	1.07715e+06	2.05542e+06	665990	1.32282e+06	424828	521391
8-Hydroxycarteolol	1.79378e+06	1.5056e+06	868006	1.46748e+06	1.1082e+06	1.72654e+07	8.0814e+06	4.2745e+06	1.9934e+06	5.98206e+06
1-(beta-D-Ribofuranosyl)-1,4-dihydronicotinamide	2.33442e+07	3.3661e+07	7.99224e+07	5.32514e+07	3.54351e+07	1.90619e+08	3.57008e+08	1.10197e+08	2.32008e+08	1.31273e+08
Phytosphingosine	1.54857e+06	2.23821e+06	2.01519e+06	224910	2.47749e+06	3.13264e+06	4.92954e+06	2.8828e+06	1.15343e+07	1.43244e+07
Prolyl-Valine	9.84264e+07	1.00171e+08	1.77963e+08	1.88414e+08	1.45866e+08	1.8513e+07	6.24048e+06	1.24058e+08	1.15682e+07	9.74433e+06
4-Methoxy-5-(3,7,11,15-tetramethyl-2,6,10,14-hexadecatetraenyl)-1,3-benzenediol	1.23839e+06	765002	167693	750173	379020	3.5616e+06	6.11213e+06	2.16806e+06	2.02699e+06	5.1301e+06
Suspensolide F	276431	576218	298890	438329	509660	2.15865e+06	2.45526e+06	700057	1.37292e+06	2.75521e+06
1,1'-[1,12-Dodecanediylbis(oxy)]bisbenzene	2.28399e+07	4.73628e+06	967934	456001	5.67626e+07	1.98043e+08	1.03517e+06	3.4636e+08	5.98804e+08	700126551
2,4,6-trihydroxy-2-[(4-hydroxyphenyl)methyl]-2,3-dihydro-1-benzofuran-3-one	6.92576e+06	4.48095e+06	2.88403e+06	5.82596e+06	3.55961e+06	327796	157941	2.05083e+06	779995	524136
Calystegin A3	1.03032e+08	1.09552e+08	7.16156e+07	1.43215e+08	2.3623e+07	1.0495e+07	7.88703e+06	6.25735e+07	6.81301e+06	6.20904e+06
9,10-epoxyoctadecanoic acid	1.00303e+07	2.52203e+07	4.47865e+06	1.49003e+07	9.24724e+06	8.81497e+07	7.76832e+07	2.40862e+07	5.817e+07	1.11311e+08
Hydroxyprolyl-Hydroxyproline	1.08649e+07	1.82009e+06	3.31741e+06	5.87927e+06	3.80817e+06	2.81703e+08	1.16832e+08	1.68874e+08	2.5194e+07	1.21328e+08
2-Methylpropyl (2E)-butenoate	521079	482935	470431	537497	584563	7.81976e+06	2.77917e+06	2.59194e+06	629263	1.49545e+06
S-4-Hydroxymephenytoin	978068961	5.96643e+08	7.95133e+08	9.99216e+08	3.13369e+08	4.80732e+07	1.96984e+07	6.09169e+08	2.88381e+07	2.5463e+07
Urothion	3.20966e+07	4.1857e+07	3.38789e+07	1.70309e+07	6.26662e+07	3.86416e+08	3.08162e+08	8.29505e+07	525760079	4.36204e+08
L-Tyrosine	1.08286e+08	2.77128e+08	1.96786e+08	1.25991e+08	1.19251e+08	1.31384e+07	7.25766e+06	6.07859e+07	3.33567e+07	4.26754e+06
Cinnzeylanol	1.29347e+07	1.5176e+07	2.16875e+06	2.06062e+07	1.07251e+07	736854	1.25564e+06	1.90343e+06	881788	932352
Leucyl-Tryptophan	1.15931e+07	1.94176e+07	1.48034e+07	1.15048e+07	1.1519e+07	1.4073e+08	101994409	2.69192e+07	6.27911e+07	1.47371e+08
Dethiobiotin	148040584	1.26937e+08	3.03324e+08	2.48024e+08	1.748e+08	1.1963e+07	5.1174e+06	194113561	1.11334e+07	1.00815e+07
Phlorisobutyrophenone 2-glucoside	164513	290224	935015	320999	403288	2.43861e+06	3.47626e+06	759944	1.82218e+06	3.55194e+06
5,7-Megastigmadien-9-ol glucoside	8.54741e+06	4.83298e+06	4.59928e+06	9.28777e+06	2.45737e+06	347045	1.12903e+06	2.46805e+06	493963	312277
Calabaxanthone	537459	1.75866e+06	2.8083e+06	1.24269e+06	676491	6.67828e+07	3.96756e+07	9.98278e+06	2.08224e+07	1.48746e+07
3-(Dimethylaminomethyl)indole	6.28943e+06	4.26961e+06	2.59265e+06	3.81768e+06	6.88815e+06	3.87063e+07	2.1286e+07	4.93812e+06	2.5694e+07	4.87038e+06
(14alpha,17beta,20S,22R)-14,20-Epoxy-17-hydroxy-1-oxowitha-3,5,24-trienolide	1.43433e+06	4.79514e+06	513091	5.32603e+06	2.46515e+06	2.39264e+07	3.21038e+07	5.1774e+06	5.48413e+06	2.12439e+07
N-Carboxyacetyl-D-phenylalanine	4.59004e+07	3.22219e+07	2.60318e+07	2.34305e+07	2.69809e+07	1.59373e+06	1.16271e+06	3.46669e+07	3.13908e+06	918972
Stigmastane-3,6-dione	2.46931e+06	4.78846e+06	1.66476e+06	5.27367e+06	3.46091e+06	1.14738e+07	7.29674e+06	5.86818e+06	1.51217e+07	2.08022e+07
Glycyl-Lysine	70773.7	90642.1	370335	123526	539456	770833	1.26043e+06	1.34365e+06	658792	857991
2,3-Secoporrigenin	1.86962e+06	2.84936e+06	2.95064e+06	1.26093e+06	4.21868e+06	1.36079e+07	7.99672e+06	5.02544e+06	1.11819e+07	1.84912e+07
24,25-Dihydroxyvitamin D	6.17584e+06	3.04951e+06	2.14464e+06	3.36608e+06	8.30646e+06	5.13726e+07	5.42175e+07	2.27232e+07	5.48127e+07	7.43376e+07
Necatorine	2.91625e+06	1.33501e+06	1.07879e+07	1.73105e+06	4.01325e+06	8.27395e+07	6.95713e+07	2.70275e+07	4.94479e+07	3.22078e+07
(3beta,22E,24R)-5,8-Epidioxy-23-methylergosta-6,22-dien-3-ol	2.39829e+06	2.59731e+06	5.28317e+06	999441	6.02653e+06	1.67542e+07	15834093	5.78081e+06	2.28017e+07	4.3659e+07
4-Hydroxy-5-phenyltetrahydro-1,3-oxazin-2-one	4.63929e+06	5.51182e+06	3.94773e+06	5.08293e+06	3.83059e+06	1.59837e+07	2.46148e+07	4.49386e+06	1.14387e+07	2.03623e+07
MG(0:0/18:3(6Z,9Z,12Z)/0:0)	2.13362e+08	1.27807e+08	9.25449e+07	1.52473e+08	6.46267e+07	6.28677e+06	5.65419e+06	5.84686e+07	1.97852e+07	5.6435e+06
Spinacine	1.84409e+08	6.69601e+07	151646931	3.65442e+07	2.09087e+07	2.37245e+06	1.36389e+06	1.17467e+07	7.36265e+06	1.401e+06
Heterophyllin	1.10788e+06	1.16964e+06	148361	635306	965066	4.92157e+06	5.7034e+06	201692	2.07173e+06	4.19641e+06
Mesoporphyrin IX	704200	776712	2.04849e+06	463600	699214	9.08134e+06	5.46089e+06	4.21458e+06	1.07393e+06	1.27763e+07
LysoPC(22:2(13Z,16Z))	40739.6	480709	158106	79080.8	69495.8	2.13659e+06	926803	291319	110286	2.07282e+06
Porrigenin A	1.16053e+06	2.23834e+06	4.24681e+06	3.86451e+06	5.89724e+06	1.38159e+07	1.64465e+07	5.17985e+06	2.72393e+07	3.12468e+07
2,3-Dihydro-5,6-dimethyl-1H-pyrrolizine-7-carboxaldehyde	3.31473e+06	5.3068e+06	4.27756e+06	3.3382e+06	2.19572e+06	4.08914e+07	3.04692e+07	9.16975e+06	6.68101e+06	1.37456e+07
Linoleyl carnitine	9.82846e+06	2.55164e+07	7.26135e+06	5.14682e+06	3.18979e+07	1.3359e+08	6.96702e+07	3.10182e+07	1.10049e+08	1.11509e+08
trans-Hexadec-2-enoyl carnitine	6.15678e+06	1.78546e+07	3.36871e+06	1.34842e+06	8.59253e+06	1.48088e+08	7.1485e+07	3.62936e+07	1.1291e+08	1.80844e+08
Pyridoxine	6.43114e+07	4.7367e+07	2.72737e+07	6.27063e+07	1.22386e+07	1.48772e+07	7.04257e+06	3.45882e+07	2.23149e+06	5.8718e+06

## Sheet: Table S4
ID	Sham1	Sham2	Sham3	Sham4	Sham5	NPD1	NPD2	NPD3	NPD4	LPD1	LPD2	LPD3	LPD4	LPD5	LKD1	LKD2	LKD3	LKD4	LKD5
OTU_1	195	280	231	89	47	6092	2649	3399	138	28968	904	17509	10084	8864	6058	23837	24518	27806	21436	k__Bacteria	p__Bacteroidota	c__Bacteroidia	o__Bacteroidales	f__Muribaculaceae	g__	s__
OTU_2	1137	2504	325	128	27	10698	9809	10277	9372	2357	0	652	4840	846	3637	617	4578	4997	8211	k__Bacteria	p__Firmicutes	c__Bacilli	o__Erysipelotrichales	f__Erysipelotrichaceae	g__Ileibacterium	s__Ileibacterium_valens
OTU_3	2	16	43	44	20	1	35	0	1	0	38329	504	390	8680	5500	713	4656	267	4978	k__Bacteria	p__Proteobacteria	c__Gammaproteobacteria	o__Enterobacterales	f__Enterobacteriaceae	g__Escherichia-Shigella	s__Escherichia_coli
OTU_4	185	145	152	439	131	1978	418	687	349	224	19087	20927	117	2475	3877	6626	150	1094	299	k__Bacteria	p__Bacteroidota	c__Bacteroidia	o__Bacteroidales	f__Bacteroidaceae	g__Bacteroides	s__Bacteroides_vulgatus
OTU_5	0	228	0	0	0	8	121	48	3	16	1004	50	99	21751	57	8313	45	94	63	k__Bacteria	p__Verrucomicrobiota	c__Verrucomicrobiae	o__Verrucomicrobiales	f__Akkermansiaceae	g__Akkermansia	s__Akkermansia_muciniphila
OTU_6	1439	4515	1581	15301	252	1809	1299	1836	2448	6508	0	2580	27251	178	1620	1405	6156	5141	5077	k__Bacteria	p__Firmicutes	c__Bacilli	o__Erysipelotrichales	f__Erysipelotrichaceae	g__Allobaculum	s__
OTU_7	245	1367	1115	503	663	112	63	72	17105	128	7	54	12	56	16	13	16	1	12	k__Bacteria	p__Proteobacteria	c__Gammaproteobacteria	o__Pseudomonadales	f__Pseudomonadaceae	g__Pseudomonas
OTU_8	5133	8090	7995	658	313	13	1	4	0	0	0	3	0	11	1	0	0	1	2	k__Bacteria	p__Bacteroidota	c__Bacteroidia	o__Bacteroidales	f__Muribaculaceae	g__	s__
OTU_9	205	113	254	51	40	4639	1973	3199	449	371	64	1021	14	184	160	114	699	376	486	k__Bacteria	p__Bacteroidota	c__Bacteroidia	o__Bacteroidales	f__Muribaculaceae	g__	s__
OTU_10	107	249	149	187	50	7709	3767	4320	368	434	82	573	97	3238	3050	2483	479	1312	749	k__Bacteria	p__Bacteroidota	c__Bacteroidia	o__Bacteroidales	f__Bacteroidaceae	g__Bacteroides	s__Bacteroides_acidifaciens
OTU_11	1292	669	2250	938	4123	4521	1491	2706	239	92	36	147	5	233	206	32	82	265	96	k__Bacteria	p__Bacteroidota	c__Bacteroidia	o__Bacteroidales	f__Muribaculaceae	g__	s__
OTU_12	987	626	1598	4119	3669	52	50	60	4096	26	20	27	7	21	5	25	10	5	5	k__Bacteria	p__Firmicutes	c__Bacilli	o__Lactobacillales	f__Lactobacillaceae	g__Ligilactobacillus	s__Lactobacillus_murinus
OTU_13	5958	2757	4311	8085	4517	2968	2990	2936	1076	576	18	99	88	7	352	133	6	273	143	k__Bacteria	p__Bacteroidota	c__Bacteroidia	o__Bacteroidales	f__Muribaculaceae	g__	s__
OTU_14	566	3582	1681	1948	2131	2	0	9	0	0	22	324	82	22	24	24	24	28	34	k__Bacteria	p__Actinobacteria	c__unidentified_Actinobacteria	o__Propionibacteriales	f__Propionibacteriaceae	g__Cutibacterium	s__Cutibacterium_acnes
OTU_15	16	176	105	28	36	406	109	300	9356	370	20	608	711	116	171	259	169	610	171	k__Bacteria	p__Firmicutes	c__Clostridia	o__Peptostreptococcales-Tissierellales	f__Peptostreptococcaceae	g__Romboutsia	s__Romboutsia_ilealis
OTU_16	1556	578	1797	650	5256	2230	1340	1365	367	117	0	61	7	164	15	13	23	224	79	k__Bacteria	p__Bacteroidota	c__Bacteroidia	o__Bacteroidales	f__Muribaculaceae	g__	s__
OTU_17	0	0	0	0	0	498	179	204	157	354	239	323	30	350	11925	281	139	345	208	k__Bacteria	p__Bacteroidota	c__Bacteroidia	o__Bacteroidales	f__Tannerellaceae	g__Parabacteroides	s__Parabacteroides_gordonii
OTU_18	72	471	100	199	148	3549	1912	1867	491	550	297	419	274	758	433	347	1995	965	980	k__Bacteria	p__Bacteroidota	c__Bacteroidia	o__Bacteroidales	f__Muribaculaceae	g__	s__
OTU_19	854	333	960	118	396	482	1737	969	41	55	79	22	32	31	13	37	27	2612	71	k__Bacteria	p__Firmicutes	c__Clostridia	o__Lachnospirales	f__Lachnospiraceae	g__Lachnospiraceae_NK4A136_group
OTU_20	2016	310	2674	562	111	137	195	142	6	22	5	153	131	203	1162	217	254	366	1367	k__Bacteria	p_Proteobacteria	c__Gammaproteobacteria	o__Burkholderiales	f__Sutterellaceae	g__Parasutterella	s__
OTU_21	168	182	385	144	5545	0	0	1	0	0	0	0	0	1	0	0	0	0	0	k__Bacteria	p__Campylobacterota	c__Campylobacteria	o__Campylobacterales	f__Helicobacteraceae	g__Helicobacter
OTU_22	65	514	64	185	234	51	27	23	4	23	362	320	19	330	4847	188	119	110	353	k__Bacteria	p__Bacteroidota	c__Bacteroidia	o__Bacteroidales	f__Bacteroidaceae	g__Bacteroides
OTU_23	201	234	186	251	63	341	239	241	58	589	0	681	637	1874	222	195	1069	550	729	k__Bacteria	p__Bacteroidota	c__Bacteroidia	o__Bacteroidales	f__Muribaculaceae	g__	s__
OTU_24	5	12	16	4	14	35	48	47	10361	33	23	12	22	2	12	4	4	3	7	k__Bacteria	p__Firmicutes	c__Bacilli	o__Lactobacillales	f__Streptococcaceae	g__Streptococcus
OTU_25	0	1	0	0	0	0	0	2	20	0	2151	29	32	17	105	4221	24	20	29	k__Bacteria	p__Firmicutes	c__Bacilli	o__Erysipelotrichales	f__Erysipelotrichaceae	g__[Clostridium]_innocuum_group	s__
OTU_26	124	188	102	96	3179	0	0	0	0	0	0	0	0	0	0	0	0	0	0	k__Bacteria	p__unidentified_Bacteria	c__Alphaproteobacteria	o__Paracaedibacterales	f__Paracaedibacteraceae	g__	s__
OTU_27	1679	3003	2443	462	387	7	4	1	0	0	0	3	1	72	0	3	15	0	9	k__Bacteria	p__Bacteroidota	c__Bacteroidia	o__Bacteroidales	f__Muribaculaceae	g__	s__
OTU_28	621	988	387	71	805	60	231	83	8	83	43	45	10	13	42	342	5	19	35	k__Bacteria	p__unidentified_Bacteria	c__Desulfovibrionia	o__Desulfovibrionales	f__Desulfovibrionaceae	g__	s__
OTU_29	60	258	42	71	50	310	150	122	239	60	15	64	13	178	67	175	290	808	738	k__Bacteria	p__Bacteroidota	c__Bacteroidia	o__Bacteroidales	f__Tannerellaceae	g__Parabacteroides
OTU_30	7	8	12	3	10	3	1	0	52	11	6	118	60	11	3321	23	28	17	18	k__Bacteria	p__Firmicutes	c__Bacilli	o__Erysipelotrichales	f__Erysipelatoclostridiaceae	g__Erysipelatoclostridium	s__
OTU_31	50	2	19	5	1	403	126	227	30	499	0	237	486	151	306	105	288	408	199	k__Bacteria	p__Bacteroidota	c__Bacteroidia	o__Bacteroidales	f__Muribaculaceae	g__	s__
OTU_32	0	0	0	0	0	18	10	11	8	52	0	2386	912	25	17	22	18	241	28	k__Bacteria	p__Bacteroidota	c__Bacteroidia	o__Bacteroidales	f__Muribaculaceae	g__	s__
OTU_33	164	71	47	21	40	29	89	71	15	1927	206	137	156	6	3	11	52	105	55	k__Bacteria	p__unidentified_Bacteria	c__Clostridia	o__Lachnospirales	f__Lachnospiraceae	g__	s__
OTU_34	429	743	1667	1171	742	32	21	23	10	47	0	2	1	9	1	0	11	0	4	k__Bacteria	p__Bacteroidota	c__Bacteroidia	o__Bacteroidales	f__Muribaculaceae	g__	s__
OTU_35	57	48	10	13	21	223	2481	1752	59	548	0	9	157	4	12	4	50	41	125	k__Bacteria	p__Firmicutes	c__Clostridia	o__Lachnospirales	f__Lachnospiraceae
OTU_36	71	21	220	52	11	204	97	160	38	262	0	107	1123	17	47	121	14	347	38	k__Bacteria	p__Actinobacteriota	c__Coriobacteriia	o__Coriobacteriales	f__Atopobiaceae	g__Coriobacteriaceae_UCG-002	s__
OTU_37	184	354	125	29	90	233	138	161	47	513	0	177	342	322	153	11	536	245	349	k__Bacteria	p__Bacteroidota	c__Bacteroidia	o__Bacteroidales	f__Muribaculaceae	g__	s__
OTU_38	42	156	43	117	233	418	1132	1180	176	454	1	95	257	7	18	9	46	114	83	k__Bacteria	p__Firmicutes	c__Clostridia	o__Lachnospirales	f__Lachnospiraceae	g__Lachnoclostridium
OTU_39	155	178	77	30	24	19	13	3	4	38	0	107	331	29	312	70	416	320	575	k__Bacteria	p__Firmicutes	c__Clostridia	o__Oscillospirales	f__[Eubacterium]_coprostanoligenes_group	g__	s__
OTU_40	561	276	297	527	1611	0	0	0	0	0	7	0	0	0	0	0	0	0	0	k__Bacteria	p__Bacteroidota	c__Bacteroidia	o__Bacteroidales	f__Rikenellaceae	g__Alistipes	s__
OTU_41	5	120	0	1	4	105	998	553	14	542	296	3	11	21	20	5	20	3	34	k__Bacteria	p_Firmicutes	c__Clostridia	o__Lachnospirales	f__Lachnospiraceae	g__Blautia	s__Lachnospiraceae_bacterium_28-4
OTU_42	215	177	748	568	2168	10	32	32	25	7	12	2	0	28	15	0	2	5	17	k__Bacteria	p__Firmicutes	c__Bacilli	o__Lactobacillales	f__Lactobacillaceae	g__Limosilactobacillus	s__Lactobacillus_reuteri
OTU_43	0	1	0	0	0	6	7	3	0	0	737	49	21	24	630	845	14	10	9	k__Bacteria	p__Firmicutes	c__Negativicutes	o__Acidaminococcales	f__Acidaminococcaceae	g__Phascolarctobacterium	s__Phascolarctobacterium_faecium
OTU_44	71	125	47	20	59	1219	733	798	49	35	1	41	55	67	4	0	4	59	27	k__Bacteria	p__Bacteroidota	c__Bacteroidia	o__Bacteroidales	f__Muribaculaceae	g__	s__
OTU_45	1606	990	506	188	509	0	2	0	1	1	0	0	0	0	0	0	0	0	0	k__Bacteria	p__Firmicutes	c__Clostridia	o__Lachnospirales	f__Lachnospiraceae	g__Lachnospiraceae_NK4A136_group	s__
OTU_46	155	67	96	83	40	140	53	50	2	1	1	42	19	1307	86	378	153	673	282	k__Bacteria	p__Bacteroidota	c__Bacteroidia	o__Bacteroidales	f__Muribaculaceae	g__	s__
OTU_47	266	500	718	429	109	41	31	26	6	17	47	291	16	112	1260	561	74	115	87	k__Bacteria	p_Bacteroidota	c__Bacteroidia	o__Bacteroidales	f__Tannerellaceae	g__Parabacteroides	s__Parabacteroides_sp_CT06
OTU_48	0	0	0	0	0	9	15	7	2013	6	20	12	0	0	14	0	0	1	0	k__Bacteria	p__Firmicutes	c__Bacilli	o__Lactobacillales	f__Streptococcaceae	g__Streptococcus	s__Streptococcus_hyointestinalis
OTU_49	19	203	171	36	89	41	39	34	147	66	9	105	25	136	54	24	70	12	37	k__Bacteria	p__Proteobacteria	c__Gammaproteobacteria	o__Burkholderiales	f__Burkholderiaceae	g__Ralstonia	s__Ralstonia_pickettii
OTU_50	506	104	449	683	413	47	96	107	761	12	7	11	16	145	23	6	16	21	25	k__Bacteria	p__Firmicutes	c__Bacilli	o__Lactobacillales	f__Lactobacillaceae	g__Lactobacillus	s__Lactobacillus_johnsonii
OTU_51	199	514	538	107	106	734	338	392	19	53	17	19	8	263	168	22	599	160	189	k__Bacteria	p__Bacteroidota	c__Bacteroidia	o__Bacteroidales	f__Muribaculaceae	g__Muribaculum	s__
OTU_52	91	99	55	79	1095	0	0	0	0	0	0	0	0	0	0	0	0	0	0	k__Bacteria
OTU_53	148	340	221	218	328	0	1	55	0	0	123	440	223	142	136	163	219	185	237	k__Bacteria	p__Actinobacteria	c__unidentified_Actinobacteria	o__Corynebacteriales	f__Corynebacteriaceae	g__Corynebacterium	s__Corynebacterium_tuberculostearicum
OTU_54	161	196	73	65	480	105	629	300	30	92	1	55	47	6	14	13	25	30	45	k__Bacteria	p__Firmicutes	c__Clostridia	o__Lachnospirales	f__Lachnospiraceae	g__Roseburia
OTU_55	179	134	99	1294	138	226	77	99	1	12	7	14	2	504	10	10	36	36	21	k__Bacteria	p__Bacteroidota	c__Bacteroidia	o__Bacteroidales	f__Muribaculaceae	g__	s__
OTU_56	6	20	5	2	0	241	213	251	22	174	3	82	145	130	9	42	3	63	8	k__Bacteria	p__Bacteroidota	c__Bacteroidia	o__Bacteroidales	f__Muribaculaceae	g__	s__
OTU_57	3	4	0	1	0	11	13	20	25	8	252	51	27	10	704	227	13	17	23	k__Bacteria	p__Firmicutes	c__Clostridia	o__Oscillospirales	f__Ruminococcaceae	g__UBA1819	s__
OTU_58	0	4	8	2	0	53	21	27	17	16	0	199	35	8	463	276	343	335	185	k__Bacteria	p_Firmicutes	c__Bacilli	o__Erysipelotrichales	f__Erysipelotrichaceae	g__	s__
OTU_59	11	22	34	19	18	150	336	203	39	87	1	210	36	14	7	10	109	52	195	k__Bacteria	p__unidentified_Bacteria	c__Clostridia	o__Oscillospirales	f__Oscillospiraceae	g__	s__
OTU_60	2	28	3	1	0	5	0	1	7	17	73	67	8	29	968	40	33	34	25	k__Bacteria	p__Bacteroidota	c__Bacteroidia	o__Bacteroidales	f__Rikenellaceae	g__Alistipes	s__Alistipes_finegoldii
OTU_61	62	23	40	47	22	285	138	136	17	182	1	127	22	51	92	190	80	87	57	k__Bacteria	p__Bacteroidota	c__Bacteroidia	o__Bacteroidales	f__Muribaculaceae	g__	s__
OTU_62	118	39	27	4	125	13	71	12	3	1	0	148	11	17	153	316	76	198	33	k__Bacteria	p__Deferribacteres	c__unidentified_Deferribacteres	o__Deferribacterales	f__Deferribacteraceae	g__Mucispirillum	s__
OTU_63	2	3	1	3	1	44	427	332	158	125	75	65	202	15	27	22	16	36	35	k__Bacteria	p_Firmicutes	c__Clostridia	o__Lachnospirales	f__Lachnospiraceae	g__Lachnoclostridium	s__
OTU_64	34	54	66	49	56	339	144	170	10	88	5	292	49	274	129	393	244	159	164	k__Bacteria	p__Bacteroidota	c__Bacteroidia	o__Bacteroidales	f__Muribaculaceae	g__	s__
OTU_65	59	71	27	117	814	0	0	0	0	0	0	0	0	0	0	0	0	0	0	k__Bacteria	p__Firmicutes	c__Clostridia	o__Oscillospirales	f__[Clostridium]_methylpentosum_group	g__	s__
OTU_66	664	59	1207	69	120	0	0	0	0	0	0	0	0	0	0	0	0	0	0	k__Bacteria	p__Bacteroidota	c__Bacteroidia	o__Bacteroidales	f__Prevotellaceae	g__Alloprevotella
OTU_67	268	94	99	149	139	0	0	0	0	0	0	0	0	0	0	0	0	0	0	k__Bacteria	p__Bacteroidota	c__Bacteroidia	o__Bacteroidales	f__Prevotellaceae	g__Prevotellaceae_Ga6A1_group	s__
OTU_68	65	108	16	13	16	11	19	22	14	367	2	200	592	8	2	10	5	42	12	k__Bacteria	p__Firmicutes	c__Clostridia	o__Lachnospirales	f__Lachnospiraceae	g__Lachnospiraceae_NK4A136_group	s__Clostridiales_bacterium_CIEAF_020
OTU_69	169	465	301	214	249	0	2	42	136	2	166	230	471	120	119	152	102	122	98	k__Bacteria	p__Firmicutes	c__Bacilli	o__Staphylococcales	f__Staphylococcaceae	g__Staphylococcus	s__Staphylococcus_caprae
OTU_70	112	88	167	160	451	0	0	0	0	0	0	0	0	0	2	0	0	0	0	k__Bacteria	p__Bacteroidota	c__Bacteroidia	o__Bacteroidales	f__Muribaculaceae	g__	s__
OTU_71	225	156	154	169	77	0	0	0	0	0	0	0	0	0	0	0	0	0	0	k__Bacteria	p__Bacteroidota	c__Bacteroidia	o__Bacteroidales	f__Muribaculaceae	g__	s__
OTU_72	139	117	52	37	45	16	55	41	14	116	0	239	588	6	16	24	72	27	29	k__Bacteria	p__Desulfobacterota	c__Desulfovibrionia	o__Desulfovibrionales	f__Desulfovibrionaceae	g__Desulfovibrio	s__
OTU_73	261	72	324	1559	294	293	359	438	163	49	528	56	13	457	44	59	123	60	65	k__Bacteria	p__Bacteroidota	c__Bacteroidia	o__Bacteroidales	f__Muribaculaceae	g__	s__
OTU_74	48	248	168	78	212	0	0	0	0	0	4	0	0	0	0	0	2	0	0	k__Bacteria	p__Proteobacteria	c__Gammaproteobacteria	o__Burkholderiales	f__Rhodocyclaceae	g__Methyloversatilis	s__
OTU_75	285	400	389	256	355	0	0	0	0	0	0	1	3	0	1	0	0	1	5	k__Bacteria	p__unidentified_Bacteria	c__Gammaproteobacteria	o__Burkholderiales	f__Neisseriaceae	g__	s__
OTU_76	65	121	112	281	90	0	0	16	0	0	13	50	55	27	17	21	32	32	38	k__Bacteria	p__Actinobacteria	c__unidentified_Actinobacteria	o__Corynebacteriales	f__Corynebacteriaceae	g__Lawsonella
OTU_77	3	6	5	6	178	22	52	41	12	82	61	110	87	11	108	54	36	33	15	k__Bacteria	p__Desulfobacterota	c__Desulfovibrionia	o__Desulfovibrionales	f__Desulfovibrionaceae	g__Desulfovibrio	s__Desulfovibrio_fairfieldensis
OTU_78	344	161	490	116	149	0	0	0	4	4	0	3	1	2	1	2	2	3	5	k__Bacteria	p__Firmicutes	c__Clostridia	o__Clostridia_UCG-014	f__	g__	s__
OTU_79	93	291	218	177	66	0	0	0	0	0	5	451	246	5	44	29	13	19	12	k__Bacteria	p__Firmicutes	c__Clostridia	o__Oscillospirales	f__[Eubacterium]_coprostanoligenes_group	g__	s__
OTU_80	77	70	55	361	117	254	470	450	24	44	1	52	13	29	19	5	7	27	26	k__Bacteria	p__Bacteroidota	c__Bacteroidia	o__Bacteroidales	f__Muribaculaceae	g__	s__
OTU_81	0	0	0	0	0	7	5	1	840	0	1	1	1	0	1	0	0	0	1	k__Bacteria	p__Actinobacteria	c__unidentified_Actinobacteria	o__Corynebacteriales	f__Corynebacteriaceae	g__Corynebacterium	s__Corynebacterium_mastitidis
OTU_82	3	31	2	2	2	37	42	10	27	25	1	75	310	60	84	87	189	168	617	k__Bacteria	p__Firmicutes	c__Clostridia	o__Clostridiales	f__Clostridiaceae	g__Clostridium_sensu_stricto_1	s__
OTU_83	34	27	17	120	7	41	60	42	85	38	0	23	123	12	68	32	64	74	47	k__Bacteria	p__Firmicutes	c__Bacilli	o__Erysipelotrichales	f__Erysipelotrichaceae	g__Faecalibaculum	s__Faecalibaculum_rodentium
OTU_84	487	81	111	1203	353	71	145	131	183	26	0	22	40	17	92	23	56	89	53	k__Bacteria	p__Firmicutes	c__Bacilli	o__Erysipelotrichales	f__Erysipelotrichaceae	g__Dubosiella	s__
OTU_85	5	5	5	7	11	138	38	60	11	41	23	25	9	10	149	6	35	65	50	k__Bacteria	p__Bacteroidota	c__Bacteroidia	o__Bacteroidales	f__Rikenellaceae	g__Alistipes	s__
OTU_86	333	90	91	472	138	134	109	207	111	3	0	1	20	9	1	3	0	11	6	k__Bacteria	p__Actinobacteria	c__unidentified_Actinobacteria	o__Bifidobacteriales	f__Bifidobacteriaceae	g__Bifidobacterium	s__Bifidobacterium_pseudolongum
OTU_87	0	0	0	0	0	19	0	0	0	4	12	0	0	1	0	474	115	27	0	k__Bacteria	p__Proteobacteria	c__Gammaproteobacteria	o__Pseudomonadales	f__Moraxellaceae	g__Acinetobacter	s__Acinetobacter_soli
OTU_88	7	144	6	26	25	20	403	129	9	14	1	14	0	0	3	1	0	2	20	k__Bacteria	p__Firmicutes	c__Clostridia	o__Oscillospirales
OTU_89	15	15	19	9	86	10	89	48	16	163	3	35	28	2	0	6	11	7	24	k__Bacteria	p__Firmicutes	c__Clostridia	o__Oscillospirales	f__Ruminococcaceae	g__Anaerotruncus	s__
OTU_90	0	13	2	2	0	25	185	37	23	27	2	45	74	170	129	85	162	9	377	k__Bacteria	p__Actinobacteria	c__unidentified_Actinobacteria	o__Micrococcales	f__Micrococcaceae	g__Kocuria	s__Kocuria_rhizophila
OTU_91	1	1	13	1	5	0	0	5	0	0	1	382	78	16	19	34	22	30	30	k__Bacteria	p__Firmicutes	c__Clostridia	o__Peptostreptococcales-Tissierellales	f__Family_XI	g__Finegoldia	s__
OTU_92	18	28	43	22	17	92	78	59	11	116	50	272	79	18	43	13	52	53	75	k__Bacteria	p__Firmicutes	c__Clostridia	o__Oscillospirales	f__Oscillospiraceae	g__Intestinimonas	s__
OTU_93	9	31	10	6	9	10	78	29	12	169	70	82	9	16	2	4	20	35	34	k__Bacteria	p__Firmicutes	c__Clostridia	o__Oscillospirales	f__Oscillospiraceae	g__Oscillibacter	s__
OTU_94	0	0	72	3	3	1	1	5	0	0	33	433	55	13	16	39	23	25	26	k__Bacteria	p__Firmicutes	c__Clostridia	o__Peptostreptococcales-Tissierellales	f__Family_XI	g__Peptoniphilus	s__
OTU_95	3	4	79	0	6	2	29	19	3	7	0	54	74	386	329	19	61	2	41	k__Bacteria	p__Firmicutes	c__Bacilli	o__Lactobacillales	f__Lactobacillaceae	g__Weissella	s__Weissella_cibaria
OTU_96	1	328	98	142	72	0	0	0	0	0	0	0	0	0	0	0	0	0	0	k__Bacteria	p__Firmicutes	c__Clostridia	o__Lachnospirales	f__Lachnospiraceae	g__[Eubacterium]_ruminantium_group	s__
OTU_97	23	52	9	27	96	17	46	26	61	281	1	2	25	2	1	4	7	2	4	k__Bacteria	p__Firmicutes	c__Clostridia	o__Lachnospirales	f__Lachnospiraceae	g__Lachnospiraceae_UCG-006	s__
OTU_98	27	24	8	27	3	25	355	137	2	13	0	0	0	0	0	0	0	1	15	k__Bacteria	p__Firmicutes	c__Clostridia	o__Lachnospirales	f__Lachnospiraceae	g__Lachnospiraceae_NK4A136_group	s__Lachnospiraceae_bacterium_COE1
OTU_99	0	0	0	0	0	7	5	18	2	24	104	133	314	49	21	54	43	90	50	k__Bacteria	p__Proteobacteria	c__Alphaproteobacteria	o__Caulobacterales	f__Caulobacteraceae	g__Brevundimonas	s__Brevundimonas_diminuta
OTU_100	71	165	84	130	155	392	97	158	69	298	68	48	55	34	121	78	166	151	144	k__Bacteria	p__Bacteroidota	c__Bacteroidia	o__Bacteroidales	f__Muribaculaceae	g__	s__
OTU_101	338	95	331	97	209	2	0	3	42	7	2	7	3	0	0	0	0	0	2	k__Bacteria	p__Bacteroidota	c__Bacteroidia	o__Bacteroidales	f__Muribaculaceae	g__	s__
OTU_102	88	143	106	90	94	0	0	0	0	0	0	0	0	0	0	0	0	0	0	k__Bacteria	p__unidentified_Bacteria	c__Gammaproteobacteria	o__Burkholderiales	f__Neisseriaceae	g__	s__
OTU_103	79	48	33	84	105	74	60	41	5	38	1	3	13	41	37	96	210	100	102	k__Bacteria	p__Bacteroidota	c__Bacteroidia	o__Bacteroidales	f__Muribaculaceae	g__	s__
OTU_104	5	3	3	0	0	116	7	2	0	3	33	0	54	14	3	198	161	227	7	k__Bacteria	p__Proteobacteria	c__Alphaproteobacteria	o__Rhizobiales	f__Rhizobiaceae	g__Allorhizobium-Neorhizobium-Pararhizobium-Rhizobium
OTU_105	66	119	75	102	142	18	55	56	121	73	45	25	31	4	8	6	19	10	22	k__Bacteria	p__Firmicutes	c__Clostridia	o__Oscillospirales	f__Oscillospiraceae	g__Colidextribacter
OTU_106	103	154	139	319	199	0	0	0	0	0	0	0	0	0	0	0	0	0	0	k__Bacteria	p__Bacteroidota	c__Bacteroidia	o__Bacteroidales	f__Muribaculaceae	g__	s__
OTU_107	8	4	4	9	45	6	6	2	0	1	1	52	9	171	8	23	58	31	26	k__Bacteria	p__Campylobacterota	c__Campylobacteria	o__Campylobacterales	f__Helicobacteraceae	g__Helicobacter	s__Helicobacter_hepaticus
OTU_108	227	396	587	136	561	40	47	85	1	8	4	1	0	43	8	1	0	5	3	k__Bacteria	p__Bacteroidota	c__Bacteroidia	o__Bacteroidales	f__Muribaculaceae	g__	s__
OTU_109	397	844	263	409	182	1	0	0	1	1	1	0	0	0	0	0	0	0	0	k__Bacteria	p__Bacteroidota	c__Bacteroidia	o__Bacteroidales	f__Bacteroidaceae	g__Bacteroides	s__Bacteroides_caecimuris
OTU_110	0	0	0	0	0	40	24	38	21	29	0	6	4	119	3	7	218	24	11	k__Bacteria	p__Firmicutes	c__Clostridia	o__Clostridiales	f__Clostridiaceae	g__Clostridium_sensu_stricto_1
OTU_111	1	34	2	0	0	5	57	20	5	162	25	211	124	9	1	4	15	12	20	k__Bacteria	p__Firmicutes	c__Clostridia	o__Lachnospirales	f__Lachnospiraceae	g__Blautia	s__Lachnospiraceae_bacterium_615
OTU_112	354	116	85	46	24	63	35	50	12	15	0	2	0	2	0	3	0	20	11	k__Bacteria	p__Bacteroidota	c__Bacteroidia	o__Bacteroidales	f__Prevotellaceae
OTU_113	0	0	0	0	0	0	54	3	0	5	0	25	9	116	203	3	12	0	53	k__Bacteria	p__Firmicutes	c__Bacilli	o__Lactobacillales	f__Lactobacillaceae	g__Pediococcus	s__Pediococcus_pentosaceus
OTU_114	103	47	109	120	74	0	0	0	1	0	0	0	0	0	2	0	0	0	0	k__Bacteria	p__Proteobacteria	c__Gammaproteobacteria	o__Burkholderiales	f__Sutterellaceae	g__Parasutterella	s__
OTU_115	11	7	8	67	82	105	55	82	4	20	0	21	4	0	1	4	0	30	4	k__Bacteria	p__Bacteroidota	c__Bacteroidia	o__Bacteroidales	f__Muribaculaceae	g__	s__
OTU_116	17	43	7	3	28	111	212	125	14	19	0	0	2	2	0	0	0	1	26	k__Bacteria	p__Firmicutes	c__Clostridia	o__Lachnospirales	f__Lachnospiraceae	g__Roseburia
OTU_117	4	5	10	5	5	60	161	66	10	8	5	31	4	15	40	3	20	44	69	k__Bacteria	p__unidentified_Bacteria	c__Clostridia	o__Oscillospirales	f__Oscillospiraceae	g__	s__
OTU_118	22	9	14	31	13	21	331	108	8	82	0	6	26	11	1	10	4	17	28	k__Bacteria
OTU_119	2	10	5	3	16	14	19	9	6	167	128	18	24	14	9	3	3	8	10	k__Bacteria	p__Desulfobacterota	c__Desulfovibrionia	o__Desulfovibrionales	f__Desulfovibrionaceae	g__Bilophila	s__
OTU_120	146	324	171	140	138	0	0	0	3	0	9	10	4	1	3	1	0	2	0	k__Bacteria	p__Firmicutes	c__Bacilli	o__Lactobacillales	f__Streptococcaceae	g__Streptococcus
OTU_121	253	266	409	117	179	59	124	59	21	261	71	141	100	26	46	9	50	79	46	k__Bacteria	p__Firmicutes	c__Clostridia	o__Oscillospirales	f__Oscillospiraceae	g__Colidextribacter	s__
OTU_122	348	136	28	0	0	0	0	0	0	0	0	0	0	0	0	0	0	0	0	k__Bacteria	p__Firmicutes	c__Clostridia	o__Oscillospirales	f__Ruminococcaceae	g__Ruminococcus
OTU_123	2	11	0	0	0	26	434	181	10	26	0	0	0	0	0	0	0	4	11	k__Bacteria	p__Firmicutes	c__Clostridia	o__Lachnospirales	f__Lachnospiraceae	g__Lachnospiraceae_NK4A136_group	s__Lachnospiraceae_bacterium_COE1
OTU_124	123	208	60	22	19	0	1	0	0	18	22	0	0	0	0	0	0	0	0	k__Bacteria	p__unidentified_Bacteria	c__Clostridia	o__Oscillospirales	f__Oscillospiraceae	g__	s__
OTU_125	281	152	68	26	73	0	0	0	0	0	0	0	0	0	0	0	0	0	0	k__Bacteria	p__Firmicutes	c__Clostridia	o__Lachnospirales	f__Lachnospiraceae	g__Lachnospiraceae_NK4A136_group	s__
OTU_126	11	5	9	17	101	0	4	1	0	0	0	0	0	0	0	0	0	0	0	k__Bacteria
OTU_127	0	0	0	0	0	73	62	60	9	6	0	5	1	23	0	2	39	50	141	k__Bacteria	p__Bacteroidota	c__Bacteroidia	o__Bacteroidales	f__Marinifilaceae	g__Odoribacter	s__
OTU_128	0	0	0	0	1	109	0	0	0	3	72	11	0	0	0	33	56	214	0	k__Bacteria	p__Bacteroidota	c__Bacteroidia	o__Flavobacteriales	f__Weeksellaceae	g__Cloacibacterium	s__
OTU_129	78	42	27	18	28	127	83	102	2	16	18	26	5	34	1	61	1	44	7	k__Bacteria	p__Bacteroidota	c__Bacteroidia	o__Bacteroidales	f__Muribaculaceae	g__	s__
OTU_130	0	0	0	0	0	4	1	107	5	4	0	112	85	12	112	5	6	5	3	k__Bacteria	p__Firmicutes	c__Bacilli	o__Erysipelotrichales	f__Erysipelotrichaceae	g__Breznakia	s__
OTU_131	0	0	0	0	0	7	9	14	1	0	0	0	0	0	7	181	89	13	37	k__Bacteria	p_Verrucomicrobiota	c__Verrucomicrobiae	o__Verrucomicrobiales	f__Akkermansiaceae	g__Akkermansia
OTU_132	6	222	7	2	105	29	8	45	2	3	0	0	0	5	0	0	0	0	1	k__Bacteria	p__Campylobacterota	c__Campylobacteria	o__Campylobacterales	f__Helicobacteraceae	g__Helicobacter
OTU_133	41	288	52	41	30	0	0	0	0	0	2	0	0	0	0	0	0	0	0	k__Bacteria	p__Bacteroidota	c__Bacteroidia	o__Bacteroidales	f__Bacteroidaceae	g__Bacteroides
OTU_134	331	143	119	102	441	0	0	4	5	5	0	15	20	1	2	4	6	1	3	k__Bacteria	p__Firmicutes	c__Clostridia	o__Clostridia_UCG-014	f__	g__	s__
OTU_135	161	146	86	109	71	2	1	0	1	1	0	2	1	3	0	0	1	3	1	k__Bacteria	p__Bacteroidota	c__Bacteroidia	o__Bacteroidales	f__Rikenellaceae	g__Alistipes	s__
OTU_136	174	209	264	237	145	0	2	0	0	1	0	0	0	0	0	0	0	1	11	k__Bacteria	p__Bacteroidota	c__Bacteroidia	o__Bacteroidales	f__Prevotellaceae	g__Prevotella_9	s__
OTU_137	0	0	0	0	0	57	0	0	0	26	48	0	2	0	0	70	54	128	0	k__Bacteria	p__Proteobacteria	c__Alphaproteobacteria	o__Rhizobiales	f__Xanthobacteraceae	g__Rhodopseudomonas
OTU_138	3	6	5	4	16	10	84	43	3	93	0	7	52	1	1	0	5	8	18	k__Bacteria	p__Firmicutes	c__Clostridia	o__Lachnospirales	f__Lachnospiraceae	g__A2	s__
OTU_139	7	4	15	8	8	0	0	0	1	0	8	442	0	0	0	1	0	0	0	k__Bacteria	p__Proteobacteria	c__Gammaproteobacteria	o__Enterobacterales	f__Pasteurellaceae	g__Haemophilus	s__Haemophilus_influenzae
OTU_140	0	0	0	0	0	0	46	3	21	2	14	220	61	89	88	42	30	28	122	k__Bacteria	p__Proteobacteria	c__Gammaproteobacteria	o__Burkholderiales	f__Alcaligenaceae	g__Castellaniella	s__Castellaniella_defragrans
OTU_141	0	0	1	1	0	8	10	1	30	2	2	128	149	55	49	26	7	25	16	k__Bacteria	p__Proteobacteria	c__Gammaproteobacteria	o__Xanthomonadales	f__Xanthomonadaceae	g__Stenotrophomonas	s__Stenotrophomonas_acidaminiphila
OTU_142	59	69	50	86	73	0	0	0	0	0	0	0	0	0	0	0	0	0	0	k__Bacteria	p__Bacteroidota	c__Bacteroidia	o__Bacteroidales	f__Muribaculaceae	g__	s__
OTU_143	109	4	60	63	22	14	5	11	8	19	12	6	2	7	0	0	4	14	8	k__Bacteria	p__Bacteroidota	c__Bacteroidia	o__Bacteroidales	f__Prevotellaceae	g__Prevotellaceae_UCG-001	s__
OTU_144	11	3	15	218	9	11	3	5	3	11	0	16	6	86	0	0	8	24	7	k__Bacteria	p__Bacteroidota	c__Bacteroidia	o__Bacteroidales	f__Prevotellaceae	g__Alloprevotella	s__
OTU_145	27	35	30	8	6	34	234	107	2	157	20	58	30	9	4	2	16	32	13	k__Bacteria	p__Firmicutes	c__Clostridia	o__Lachnospirales	f__Lachnospiraceae	g__GCA-900066575	s__
OTU_146	78	36	45	160	370	0	0	2	100	2	3	0	0	1	0	2	2	0	0	k__Bacteria	p__Bacteroidota	c__Bacteroidia	o__Bacteroidales	f__Rikenellaceae	g__Alistipes	s__
OTU_147	0	0	0	0	0	22	28	48	14	36	0	2	8	62	0	0	170	0	29	k__Bacteria	p__Desulfobacterota	c__Desulfovibrionia	o__Desulfovibrionales	f__Desulfovibrionaceae	g__Lawsonia
OTU_148	9	22	14	20	1	33	13	27	24	32	48	42	10	23	79	44	8	17	5	k__Bacteria	p__Bacteroidota	c__Bacteroidia	o__Bacteroidales	f__Bacteroidaceae	g__Bacteroides	s__Bacteroides_ovatus
OTU_149	0	0	0	0	0	0	0	0	94	83	0	90	109	73	90	121	99	130	122	k__Bacteria	p__Firmicutes	c__Clostridia	o__Oscillospirales	f__Oscillospiraceae	g__UCG-005	s__
OTU_150	0	4	0	0	0	1	2	1	0	54	0	22	69	0	1	7	19	47	77	k__Bacteria	p__Firmicutes	c__Clostridia	o__Lachnospirales	f__Lachnospiraceae
OTU_151	130	156	140	120	107	0	0	0	0	0	0	1	0	0	0	1	0	3	0	k__Bacteria	p__Proteobacteria	c__Gammaproteobacteria	o__Burkholderiales	f__Burkholderiaceae	g__Lautropia	s__
OTU_152	14	10	17	13	6	26	28	40	40	3	13	11	14	0	23	46	4	8	5	k__Bacteria	p__Firmicutes	c__Clostridia	o__Lachnospirales	f__Lachnospiraceae
OTU_153	0	0	0	0	0	47	0	0	1	0	28	0	4	1	0	82	91	86	0	k__Bacteria	p__Proteobacteria	c__Gammaproteobacteria	o__Burkholderiales	f__Comamonadaceae	g__Simplicispira
OTU_154	35	150	44	14	161	0	0	0	10	0	15	0	0	4	0	1	0	0	1	k__Bacteria	p__Firmicutes	c__Bacilli	o__Lactobacillales	f__Lactobacillaceae	g__Lactobacillus
OTU_155	10	34	16	9	15	42	63	53	0	4	2	3	5	3	0	0	4	17	1	k__Bacteria	p__Firmicutes	c__Clostridia	o__Oscillospirales	f__Ruminococcaceae	g__Negativibacillus	s__
OTU_156	9	8	7	5	14	9	89	35	8	51	6	11	36	9	0	1	7	31	16	k__Bacteria	p__Firmicutes	c__Clostridia	o__Lachnospirales	f__Lachnospiraceae	g__GCA-900066575	s__
OTU_157	0	0	0	0	0	1	11	5	0	8	22	65	117	39	5	10	8	15	24	k__Bacteria	p__Proteobacteria	c__Gammaproteobacteria	o__Burkholderiales	f__Alcaligenaceae	g__Parapusillimonas
OTU_158	0	0	0	0	0	0	0	0	51	63	0	14	20	24	29	30	26	63	42	k__Bacteria	p__Bacteroidota	c__Bacteroidia	o__Bacteroidales	f__Prevotellaceae	g__Alloprevotella	s__
OTU_159	35	20	35	26	118	0	0	0	0	0	0	0	0	0	0	0	0	0	0	k__Bacteria
OTU_160	15	43	56	20	80	0	0	0	0	0	0	0	0	0	0	0	0	0	0	k__Bacteria	p__Proteobacteria	c__Gammaproteobacteria	o__Burkholderiales	f__Burkholderiaceae	g__Cupriavidus	s__Cupriavidus_pauculus
OTU_161	0	0	0	0	0	0	0	0	47	83	0	12	9	28	28	19	18	52	30	k__Bacteria	p__Bacteroidota	c__Bacteroidia	o__Bacteroidales	f__Prevotellaceae	g__Prevotellaceae_UCG-003	s__
OTU_162	0	0	0	0	0	65	0	0	0	1	5	0	0	1	0	18	46	136	0	k__Bacteria	p__Proteobacteria	c__Gammaproteobacteria	o__Burkholderiales	f__Rhodocyclaceae	g__Dechlorosoma	s__
OTU_163	0	0	0	0	0	7	6	73	2	6	0	7	13	11	6	106	49	6	4	k__Bacteria	p__Fusobacteriota	c__Fusobacteriia	o__Fusobacteriales	f__Fusobacteriaceae	g__Cetobacterium	s__
OTU_164	1	3	2	2	1	31	4	3	7	11	15	53	123	20	4	5	25	63	27	k__Bacteria	p__Proteobacteria	c__Gammaproteobacteria	o__Burkholderiales	f__Comamonadaceae	g__Diaphorobacter	s__Diaphorobacter_polyhydroxybutyrativorans
OTU_165	3	3	1	0	0	0	1	1	1	172	0	8	38	0	0	0	9	0	0	k__Bacteria	p__Firmicutes	c__Clostridia	o__Lachnospirales	f__Lachnospiraceae	g__Acetatifactor	s__
OTU_166	58	65	60	53	68	1	0	3	1	0	5	13	29	259	22	8	3	6	4	k__Bacteria	p__Proteobacteria	c__Gammaproteobacteria	o__Enterobacterales	f__Enterobacteriaceae	g__Citrobacter	s__Citrobacter_amalonaticus
OTU_167	0	3	0	0	0	3	14	56	5	1	0	15	9	0	24	63	66	8	37	k__Bacteria	p__Firmicutes	c__Clostridia	o__Lachnospirales	f__Lachnospiraceae	g__[Eubacterium]_fissicatena_group
OTU_168	8	6	7	1	7	37	125	78	5	36	13	50	8	12	2	2	34	54	105	k__Bacteria	p__unidentified_Bacteria	c__Clostridia	o__Oscillospirales	f__Ruminococcaceae	g__	s__
OTU_169	519	10	1	0	0	0	0	0	4	1	0	0	1	2	1	0	0	0	2	k__Bacteria	p__Firmicutes	c__Clostridia	o__Lachnospirales	f__Lachnospiraceae	g__Blautia
OTU_170	74	114	108	80	82	0	0	0	0	0	5	0	0	0	0	0	0	0	0	k__Bacteria	p__Proteobacteria	c__Gammaproteobacteria	o__Burkholderiales	f__Neisseriaceae	g__Neisseria	s__Neisseria_elongata
OTU_171	0	0	0	0	0	0	1	0	76	144	0	37	33	35	54	41	51	100	49	k__Bacteria	p__Bacteroidota	c__Bacteroidia	o__Bacteroidales	f__Rikenellaceae	g__Alistipes	s__
OTU_172	31	23	27	43	126	0	0	0	0	0	4	0	0	0	0	0	0	0	0	k__Bacteria	p__Bacteroidota	c__Bacteroidia	o__Bacteroidales	f__Rikenellaceae
OTU_173	258	136	31	95	15	0	0	0	0	0	0	0	0	0	0	0	0	0	0	k__Bacteria	p__Bacteroidota	c__Bacteroidia	o__Bacteroidales	f__Muribaculaceae	g__	s__
OTU_174	1	0	109	111	73	0	0	0	0	0	0	0	0	0	0	0	0	0	0	k__Bacteria	p__Bacteroidota	c__Bacteroidia	o__Bacteroidales	f__Prevotellaceae	g__Alloprevotella	s__
OTU_175	110	10	6	113	0	0	0	0	0	0	0	0	0	0	0	0	0	0	0	k__Bacteria	p__Firmicutes	c__Clostridia	o__Oscillospirales	f__Ruminococcaceae	g__[Eubacterium]_siraeum_group	s__
OTU_176	3	2	5	2	9	1	45	27	0	31	4	3	10	0	0	2	5	2	6	k__Bacteria
OTU_177	18	52	54	30	97	5	11	4	4	58	64	30	13	14	4	5	1	16	23	k__Bacteria	p__Firmicutes	c__Clostridia	o__Oscillospirales	f__Oscillospiraceae	g__Oscillibacter	s__
OTU_178	48	16	47	24	17	0	0	0	0	0	0	0	0	0	0	0	0	0	0	k__Bacteria	p__Firmicutes	c__Bacilli	o__RF39	f__	g__	s__
OTU_179	4	0	9	23	18	11	1	6	9	22	1	16	1	86	81	15	6	42	4	k__Bacteria	p__Bacteroidota	c__Bacteroidia	o__Bacteroidales	f__Rikenellaceae	g__Rikenellaceae_RC9_gut_group	s__
OTU_180	0	0	0	0	0	25	0	0	0	134	61	0	0	0	0	1	1	39	0	k__Bacteria	p__Bacteroidota	c__Chlorobia	o__Chlorobiales	f__Chlorobiaceae	g__Chlorobium
OTU_181	6	29	5	6	17	9	98	25	2	55	17	9	29	7	0	2	3	5	1	k__Bacteria
OTU_182	14	206	0	5	2	0	0	0	0	1	0	0	0	0	0	0	0	1	0	k__Bacteria	p__Firmicutes	c__Clostridia	o__Oscillospirales	f__Ruminococcaceae	g__Ruminococcus	s__Ruminococcus_sp_N15.MGS-57
OTU_183	3	4	2	5	0	1	19	5	2	7	1	0	66	106	26	14	39	0	31	k__Bacteria	p__Firmicutes	c__Bacilli	o__Lactobacillales	f__Streptococcaceae	g__Lactococcus
OTU_184	55	24	22	84	8	0	1	0	3	0	0	0	0	0	0	0	0	0	0	k__Bacteria	p__Bacteroidota	c__Bacteroidia	o__Bacteroidales	f__Muribaculaceae	g__	s__
OTU_185	7	24	1	4	4	1	24	4	64	60	5	14	59	0	0	1	0	5	2	k__Bacteria
OTU_186	0	0	0	0	0	0	0	0	48	71	0	21	13	18	29	16	19	78	30	k__Bacteria	p__Bacteroidota	c__Bacteroidia	o__Bacteroidales	f__p-2534-18B5_gut_group	g__	s__
OTU_187	0	0	0	0	0	7	4	10	175	17	7	0	5	17	0	0	0	2	4	k__Bacteria	p__Firmicutes	c__Bacilli	o__Staphylococcales	f__Staphylococcaceae	g__Staphylococcus	s__Staphylococcus_sciuri
OTU_188	216	19	16	8	1	2	3	3	56	3	0	3	3	2	7	57	6	8	5	k__Bacteria	p__Firmicutes	c__Clostridia	o__Lachnospirales	f__Lachnospiraceae	g__Blautia
OTU_189	0	0	0	0	0	0	0	0	0	0	3	1	5	2	44	123	6	4	3	k__Bacteria	p__Firmicutes	c__Clostridia	o__Oscillospirales	f__Ruminococcaceae	g__Pygmaiobacter	s__
OTU_190	0	0	0	0	0	0	1	12	2	0	0	0	53	0	126	6	0	3	14	k__Bacteria	p__Firmicutes	c__Bacilli	o__Erysipelotrichales	f__Erysipelotrichaceae	g__[Anaerorhabdus]_furcosa_group	s__Anaerorhabdus_furcosa
OTU_191	48	11	15	69	92	1	2	2	2	8	12	47	45	14	1	0	15	12	3	k__Bacteria	p__Bacteroidota	c__Bacteroidia	o__Bacteroidales	f__Muribaculaceae	g__	s__
OTU_192	25	42	42	10	51	17	64	52	5	23	13	8	3	0	0	0	2	3	7	k__Bacteria	p__unidentified_Bacteria	c__Clostridia	o__Peptococcales	f__Peptococcaceae	g__	s__
OTU_193	0	0	0	0	0	2	2	4	170	2	0	2	1	9	0	0	39	0	2	k__Bacteria	p__Firmicutes	c__Clostridia	o__Clostridiales	f__Clostridiaceae	g__Clostridium_sensu_stricto_1	s__Clostridium_sp_ND2
OTU_194	20	55	27	10	47	2	91	23	2	13	0	0	0	0	0	0	5	2	3	k__Bacteria	p__unidentified_Bacteria	c__Clostridia	o__Lachnospirales	f__Lachnospiraceae	g__	s__
OTU_195	25	43	18	223	105	38	20	32	5	36	15	8	32	2	6	18	13	21	12	k__Bacteria	p__Actinobacteriota	c__Coriobacteriia	o__Coriobacteriales	f__Eggerthellaceae	g__Enterorhabdus	s__
OTU_196	0	0	0	0	0	1	2	4	6	28	74	20	26	0	1	1	6	0	1	k__Bacteria	p__Firmicutes	c__Clostridia	o__Lachnospirales	f__Lachnospiraceae
OTU_197	42	21	33	6	4	0	0	0	35	0	0	0	0	0	0	0	0	0	0	k__Bacteria	p__Firmicutes	c__Negativicutes	o__Acidaminococcales	f__Acidaminococcaceae	g__Phascolarctobacterium	s__
OTU_198	0	4	3	0	6	19	104	15	10	12	29	91	135	187	37	14	72	10	167	k__Bacteria	p__Proteobacteria	c__Alphaproteobacteria	o__Rhodobacterales	f__Rhodobacteraceae	g__Paracoccus
OTU_199	14	7	9	26	51	4	8	6	0	10	0	6	8	1	4	1	33	19	18	k__Bacteria	p_Actinobacteriota	c__Coriobacteriia	o__Coriobacteriales	f__Eggerthellaceae	g__Gordonibacter	s__
OTU_200	1	11	5	8	14	3	0	9	0	1	10	84	19	19	8	15	14	13	5	k__Bacteria	p__Actinobacteria	c__unidentified_Actinobacteria	o__Micrococcales	f__Micrococcaceae	g__Micrococcus	s__Micrococcus_luteus
OTU_201	17	18	41	129	51	0	0	0	0	0	0	0	0	0	0	0	0	0	0	k__Bacteria	p__Firmicutes	c__Clostridia	o__Oscillospirales	f__Ruminococcaceae	g__Ruminococcus	s__Ruminococcus_flavefaciens
OTU_202	5	8	4	34	1	4	93	57	3	5	0	0	0	0	0	0	3	0	1	k__Bacteria	p__Firmicutes	c__Clostridia	o__Lachnospirales	f__Lachnospiraceae	g__Roseburia	s__Clostridium_sp_Clone-44
OTU_203	11	9	11	147	10	2	5	4	1	0	0	0	0	0	0	0	0	0	0	k__Bacteria	p__Bacteroidota	c__Bacteroidia	o__Bacteroidales	f__Bacteroidaceae	g__Bacteroides
OTU_204	16	45	23	14	47	6	4	4	11	20	5	8	6	3	2	0	1	3	0	k__Bacteria	p__Firmicutes	c__Clostridia	o__Oscillospirales	f__Oscillospiraceae
OTU_205	0	29	18	19	12	0	0	0	0	0	0	0	0	0	0	0	0	0	0	k__Bacteria	p__Bacteroidota	c__Bacteroidia	o__Bacteroidales	f__Prevotellaceae	g__Prevotellaceae_NK3B31_group	s__
OTU_206	1	28	14	52	60	0	0	0	0	0	0	0	0	0	0	0	0	0	0	k__Bacteria	p__Firmicutes	c__Clostridia	o__Lachnospirales	f__Lachnospiraceae
OTU_207	13	10	16	12	18	0	0	0	0	0	5	98	9	0	0	0	0	4	3	k__Bacteria	p__Firmicutes	c__Clostridia	o__Peptostreptococcales-Tissierellales	f__Family_XI	g__Anaerococcus	s__
OTU_208	92	248	38	27	77	11	296	77	9	4	1	135	16	4	3	4	3	1	9	k__Bacteria	p__Firmicutes	c__Clostridia	o__Lachnospirales	f__Lachnospiraceae	g__Lachnospiraceae_NK4A136_group	s__
OTU_209	6	6	5	16	9	7	9	9	78	2	2	0	3	1	0	0	0	0	0	k__Bacteria	p__Firmicutes	c__Clostridia	o__Lachnospirales	f__Lachnospiraceae	g__Marvinbryantia
OTU_210	48	24	20	20	16	0	0	0	0	10	0	18	0	0	0	0	0	1	0	k__Bacteria	p__Bacteroidota	c__Bacteroidia	o__Bacteroidales	f__Muribaculaceae	g__	s__
OTU_211	0	2	0	0	1	23	32	17	17	24	0	14	42	67	1	0	7	3	18	k__Bacteria	p__Actinobacteria	c__unidentified_Actinobacteria	o__Micrococcales	f__Microbacteriaceae	g__Leucobacter	s__
OTU_212	0	0	0	0	0	39	0	0	0	14	17	0	0	0	0	10	4	87	0	k__Bacteria	p__Bacteroidota	c__Bacteroidia	o__Bacteroidales	f__Paludibacteraceae	g__Paludibacter	s__
OTU_213	28	43	18	97	10	24	21	14	0	4	26	7	1	20	3	2	21	4	5	k__Bacteria	p__Bacteroidota	c__Bacteroidia	o__Bacteroidales	f__Muribaculaceae	g__	s__
OTU_214	0	0	0	0	0	34	0	0	0	31	67	1	0	0	0	30	14	63	0	k__Bacteria	p__unidentified_Bacteria	c__Bacteroidia	o__Bacteroidales	f__Rikenellaceae	g__	s__
OTU_215	36	0	13	91	4	0	6	0	0	0	0	0	0	0	0	0	0	0	0	k__Bacteria	p__Firmicutes	c__Clostridia	o__Lachnospirales	f__Lachnospiraceae
OTU_216	0	0	86	117	76	0	0	0	0	0	0	0	0	0	0	0	0	0	0	k__Bacteria	p__Bacteroidota	c__Bacteroidia	o__Bacteroidales	f__Muribaculaceae	g__	s__
OTU_217	98	76	92	145	432	0	0	0	0	0	0	1	0	0	1	0	0	1	0	k__Bacteria	p__unidentified_Bacteria	c__Saccharimonadia	o__Saccharimonadales	f__Saccharimonadaceae	g__Candidatus_Saccharimonas	s__
OTU_218	1	1	1	0	0	0	0	0	0	0	52	14	14	3	30	42	2	1	1	k__Bacteria	p__Firmicutes	c__Bacilli	o__Erysipelotrichales	f__Erysipelotrichaceae	g__Holdemania	s__
OTU_219	63	15	103	38	23	5	0	0	11	0	0	0	0	0	0	0	0	2	0	k__Bacteria	p__Bacteroidota	c__Bacteroidia	o__Bacteroidales	f__Muribaculaceae	g__	s__
OTU_220	47	5	74	88	59	0	0	0	0	0	0	0	0	0	0	0	0	0	0	k__Bacteria	p__Bacteroidota	c__Bacteroidia	o__Bacteroidales	f__Prevotellaceae	g__Prevotellaceae_UCG-001
OTU_221	0	0	0	0	0	2	0	0	24	58	0	21	3	7	18	12	16	33	20	k__Bacteria
OTU_222	0	0	0	0	0	0	3	72	3	0	0	0	7	15	13	79	19	1	13	k__Bacteria	p__Firmicutes	c__Clostridia	o__Oscillospirales	f__Ruminococcaceae
OTU_223	22	7	15	302	19	3	4	0	0	0	0	1	2	36	0	1	5	1	2	k__Bacteria	p__Bacteroidota	c__Bacteroidia	o__Bacteroidales	f__Muribaculaceae	g__	s__
OTU_224	0	0	0	0	0	19	9	7	2	0	0	23	8	21	2	9	7	27	12	k__Bacteria	p__Firmicutes	c__Clostridia	o__Eubacteriales	f__Eubacteriaceae	g__Eubacterium	s__Eubacterium_limosum
OTU_225	10	1	69	142	43	0	0	0	0	0	0	0	0	0	0	0	0	0	0	k__Bacteria	p__Firmicutes	c__Clostridia	o__Oscillospirales	f__Ruminococcaceae	g__[Eubacterium]_siraeum_group	s__
OTU_226	15	114	27	10	3	0	0	0	0	0	0	0	0	0	0	0	0	0	0	k__Bacteria	p__Firmicutes	c__Clostridia	o__Clostridia_UCG-014	f__	g__	s__
OTU_227	1	0	44	66	28	0	0	0	0	0	0	0	0	0	0	0	0	0	0	k__Bacteria	p__Firmicutes	c__Clostridia	o__Oscillospirales	f__Ruminococcaceae	g__Ruminococcus	s__
OTU_228	0	0	0	0	0	8	7	6	0	11	13	69	19	14	12	1	1	8	2	k__Bacteria	p__Bacteroidota	c__Bacteroidia	o__Bacteroidales	f__Muribaculaceae	g__	s__
OTU_229	7	20	16	15	54	0	1	0	0	1	0	4	0	14	2	0	2	1	0	k__Bacteria	p__Proteobacteria	c__Gammaproteobacteria	o__Enterobacterales	f__Vibrionaceae	g__Vibrio
OTU_230	60	49	38	17	70	0	0	0	0	0	0	0	1	0	0	0	0	0	0	k__Bacteria	p__Firmicutes	c__Clostridia	o__Clostridia_UCG-014	f__	g__	s__
OTU_231	0	0	0	0	0	3	15	4	1	8	0	4	23	58	4	0	55	8	72	k__Bacteria	p__Firmicutes	c__Bacilli	o__Bacillales	f__Bacillaceae	g__Bacillus	s__Bacillus_aryabhattai
OTU_232	0	0	0	0	0	0	0	1	0	0	0	30	15	11	13	16	24	18	26	k__Bacteria	p__Firmicutes	c__Clostridia	o__Peptostreptococcales-Tissierellales	f__Family_XI	g__Ezakiella	s__Ezakiella_massiliensis
OTU_233	0	0	0	0	0	0	0	0	0	0	0	24	16	5	11	24	11	11	15	k__Bacteria	p__Firmicutes	c__Clostridia	o__Peptostreptococcales-Tissierellales	f__Family_XI	g__Peptoniphilus	s__Peptoniphilus_duerdenii
OTU_234	12	32	143	97	38	0	0	0	0	0	0	0	0	0	0	0	0	0	0	k__Bacteria	p__Bacteroidota	c__Bacteroidia	o__Bacteroidales	f__Muribaculaceae	g__	s__
OTU_235	0	0	0	0	0	3	1	3	43	0	0	73	2	2	3	1	0	1	1	k__Bacteria	p__Cyanobacteria	c__Vampirivibrionia	o__Gastranaerophilales	f__unidentified_Gastranaerophilales	g__unidentified_Gastranaerophilales	s__Clostridium_sp_K4410.MGS-306
OTU_236	12	3	27	30	22	24	15	8	2	31	0	39	41	12	3	19	9	6	1	k__Bacteria	p__Bacteroidota	c__Bacteroidia	o__Bacteroidales	f__Muribaculaceae	g__	s__
OTU_237	32	3	48	77	75	0	0	0	0	0	0	0	0	0	0	0	0	0	0	k__Bacteria	p__Bacteroidota	c__Bacteroidia	o__Bacteroidales	f__Muribaculaceae	g__	s__
OTU_238	9	11	10	2	3	3	32	6	1	4	0	15	0	3	0	5	6	19	17	k__Bacteria	p__Firmicutes	c__Clostridia	o__Lachnospirales	f__Lachnospiraceae	g__Tuzzerella	s__
OTU_239	0	1	2	0	3	5	15	7	2	0	14	1	99	75	77	18	32	1	14	k__Bacteria	p__Firmicutes	c__Bacilli	o__Lactobacillales	f__Enterococcaceae	g__Enterococcus
OTU_240	6	18	7	5	26	3	30	8	0	31	8	16	30	0	0	1	2	10	4	k__Bacteria	p__unidentified_Bacteria	c__Clostridia	o__Lachnospirales	f__Lachnospiraceae	g__unidentified_Lachnospiraceae	s__Clostridium_sp_Culture-54
OTU_241	47	3	29	57	42	0	0	0	0	0	0	0	2	0	0	0	0	0	0	k__Bacteria	p__Desulfobacterota	c__Desulfovibrionia	o__Desulfovibrionales	f__Desulfovibrionaceae	g__Desulfovibrio
OTU_242	39	29	38	45	34	0	0	0	0	0	0	0	0	0	0	0	0	0	0	k__Bacteria	p__Bacteroidota	c__Bacteroidia	o__Flavobacteriales	f__Flavobacteriaceae	g__Capnocytophaga	s__Capnocytophaga_leadbetteri
OTU_243	0	19	1	0	1	35	59	14	11	25	33	12	58	95	6	7	85	5	108	k__Bacteria	p__Actinobacteria	c__unidentified_Actinobacteria	o__Micrococcales	f__Microbacteriaceae	g__Microbacterium	s__Microbacterium_esteraromaticum
OTU_244	0	2	80	108	72	0	0	0	0	0	0	0	0	0	0	0	0	0	0	k__Bacteria	p__Bacteroidota	c__Bacteroidia	o__Bacteroidales	f__Muribaculaceae	g__	s__
OTU_245	50	5	24	16	7	0	0	0	0	0	0	0	0	0	0	0	0	0	0	k__Bacteria	p__Firmicutes	c__Clostridia	o__Oscillospirales	f__Ruminococcaceae	g__Ruminococcus
OTU_246	0	1	0	0	1	0	3	1	4	7	2	17	56	9	12	4	3	6	3	k__Bacteria	p__Proteobacteria	c__Gammaproteobacteria	o__Burkholderiales	f__Comamonadaceae	g__Comamonas	s__Comamonas_denitrificans
OTU_247	39	47	52	44	54	0	0	0	0	0	0	1	0	0	0	0	0	0	0	k__Bacteria	p__Actinobacteria	c__unidentified_Actinobacteria	o__Actinomycetales	f__Actinomycetaceae	g__Actinomyces
OTU_248	39	60	64	78	30	0	0	0	0	0	0	0	0	0	0	0	0	0	0	k__Bacteria	p__Bacteroidota	c__Bacteroidia	o__Bacteroidales	f__Muribaculaceae	g__	s__
OTU_249	4	3	2	11	2	122	85	77	4	4	0	7	0	2	0	0	0	12	0	k__Bacteria	p__Bacteroidota	c__Bacteroidia	o__Bacteroidales	f__Muribaculaceae	g__	s__
OTU_250	0	55	35	32	74	0	0	3	0	0	0	0	0	0	0	0	0	0	0	k__Bacteria	p__Firmicutes	c__Clostridia	o__Lachnospirales	f__Lachnospiraceae
OTU_251	0	0	0	0	0	0	0	0	26	24	0	16	8	6	17	11	14	41	20	k__Bacteria	p__Bacteroidota	c__Bacteroidia	o__Bacteroidales	f__Rikenellaceae	g__Rikenellaceae_RC9_gut_group	s__
OTU_252	39	10	23	6	25	8	69	24	3	162	7	6	1	1	0	4	2	4	3	k__Bacteria
OTU_253	0	0	0	0	0	6	13	12	3	184	0	3	43	0	0	0	4	2	2	k__Bacteria
OTU_254	0	0	0	0	0	6	0	0	0	0	0	24	0	13	34	0	11	1	0	k__Bacteria
OTU_255	3	18	5	9	3	0	1	1	0	0	7	24	21	99	5	4	5	6	12	k__Bacteria	p__Proteobacteria	c__Gammaproteobacteria	o__Pseudomonadales	f__Moraxellaceae	g__Acinetobacter	s__Acinetobacter_radioresistens
OTU_256	0	0	0	0	0	2	13	99	13	6	2	0	0	7	17	67	19	9	30	k__Bacteria	p__Firmicutes
OTU_257	0	0	0	0	0	0	3	15	0	0	0	0	8	0	51	15	8	0	24	k__Bacteria	p__Verrucomicrobiota	c__Verrucomicrobiae	o__Verrucomicrobiales	f__Akkermansiaceae	g__Akkermansia	s__Akkermansia_glycaniphila
OTU_258	0	0	0	0	1	0	0	4	0	0	5	127	33	13	21	13	18	21	12	k__Bacteria	p__Firmicutes	c__Clostridia	o__Peptostreptococcales-Tissierellales	f__Family_XI	g__Anaerococcus	s__
OTU_259	39	98	52	42	55	1	0	0	0	0	21	0	0	0	0	0	0	0	0	k__Bacteria	p__Proteobacteria	c__Gammaproteobacteria	o__Enterobacterales	f__Pasteurellaceae	g__Haemophilus	s__Haemophilus_parainfluenzae
OTU_260	0	2	0	0	0	35	0	0	0	0	16	0	2	0	1	1	2	68	0	k__Bacteria	p__Proteobacteria	c__Alphaproteobacteria	o__Rhodobacterales	f__Rhodobacteraceae	g__Rhodobacter	s__Rhodobacter_capsulatus
OTU_261	0	1	5	1	1	5	1	5	172	4	1	0	19	0	0	0	5	2	0	k__Bacteria	p__Proteobacteria	c__Gammaproteobacteria	o__Xanthomonadales	f__Xanthomonadaceae	g__Stenotrophomonas	s__[Pseudomonas]_geniculata
OTU_262	0	0	0	0	0	0	2	3	86	6	0	0	0	0	0	0	0	0	0	k__Bacteria	p__Firmicutes	c__Clostridia	o__Lachnospirales	f__Lachnospiraceae	g__Lachnospiraceae_XPB1014_group	s__
OTU_263	0	0	0	0	0	2	4	1	85	2	4	0	0	0	3	0	0	0	0	k__Bacteria
OTU_264	15	26	9	9	42	8	19	17	5	36	5	13	44	2	2	6	4	10	3	k__Bacteria	p__Firmicutes	c__Clostridia	o__Peptostreptococcales-Tissierellales	f__Anaerovoracaceae	g__[Eubacterium]_brachy_group	s__
OTU_265	2	59	10	18	6	0	0	0	3	3	0	3	3	0	6	1	3	1	5	k__Bacteria	p__Firmicutes	c__Clostridia	o__Oscillospirales	f__Oscillospiraceae	g__UCG-005	s__
OTU_266	4	17	18	14	12	0	0	8	0	0	5	30	12	4	2	8	7	5	7	k__Bacteria	p__Actinobacteria	c__unidentified_Actinobacteria	o__Propionibacteriales	f__Propionibacteriaceae	g__Cutibacterium	s__Cutibacterium_granulosum
OTU_267	3	6	2	2	6	5	7	3	4	6	13	38	146	11	2	10	3	10	20	k__Bacteria	p__Proteobacteria	c__Gammaproteobacteria	o__Pseudomonadales	f__Pseudomonadaceae	g__Pseudomonas
OTU_268	0	0	0	0	2	5	3	0	0	1	0	5	188	3	0	0	5	11	1	k__Bacteria	p__Actinobacteria	c__unidentified_Actinobacteria	o__Micrococcales
OTU_269	23	59	30	47	21	0	0	0	0	0	0	0	0	0	0	0	0	0	0	k__Bacteria	p__Bacteroidota	c__Bacteroidia	o__Bacteroidales	f__Muribaculaceae	g__	s__
OTU_270	65	53	32	25	45	0	0	0	0	0	8	1	0	0	0	1	0	0	0	k__Bacteria	p__Firmicutes	c__Clostridia	o__Clostridia_UCG-014	f__	g__	s__
OTU_271	25	22	19	9	28	9	31	18	2	35	18	5	12	12	6	3	5	5	3	k__Bacteria
OTU_272	0	6	0	8	14	0	0	6	0	0	1	41	23	0	2	0	1	1	0	k__Bacteria
OTU_273	0	0	0	0	0	0	1	0	2	0	0	2	4	3	0	2	1	4	76	k__Bacteria	p__unidentified_Bacteria	c__Alphaproteobacteria	o__Rhodospirillales	f__	g__	s__
OTU_274	0	0	0	0	0	19	24	12	6	4	0	11	6	48	0	0	23	0	10	k__Bacteria	p__unidentified_Bacteria	c__unidentified_Bacteria	o__Micrococcales	f__Dermabacteraceae	g__unidentified_Dermabacteraceae
OTU_275	6	10	5	29	40	3	6	4	1	1	2	2	5	0	0	1	1	1	1	k__Bacteria	p__Actinobacteriota	c__Coriobacteriia	o__Coriobacteriales	f__Eggerthellaceae	g__Enterorhabdus	s__
OTU_276	0	3	0	1	3	34	0	0	0	6	13	1	0	0	0	0	6	42	0	k__Bacteria	p__Proteobacteria	c__Alphaproteobacteria	o__Sphingomonadales	f__Sphingomonadaceae	g__Sphingobium	s__Sphingobium_yanoikuyae
OTU_277	2	3	6	1	6	2	16	8	40	17	0	4	4	0	0	0	2	10	4	k__Bacteria
OTU_278	131	29	34	26	16	0	0	0	11	4	0	3	1	0	0	0	1	2	2	k__Bacteria	p__Firmicutes	c__Clostridia	o__Lachnospirales	f__Lachnospiraceae
OTU_279	0	3	18	31	62	0	0	0	0	0	0	0	0	0	0	0	0	0	0	k__Bacteria
OTU_280	0	0	0	0	0	0	0	0	8	8	0	13	8	11	6	20	12	15	20	k__Bacteria	p__Firmicutes	c__Clostridia	o__Oscillospirales	f__Butyricicoccaceae	g__UCG-009	s__
OTU_281	0	0	0	0	0	5	36	10	6	2	0	10	22	2	0	0	3	1	3	k__Bacteria	p__unidentified_Bacteria	c__Clostridia	o__Lachnospirales	f__Lachnospiraceae	g__	s__
OTU_282	72	25	27	28	30	0	0	0	0	0	0	0	0	0	0	0	2	0	0	k__Bacteria	p__Firmicutes	c__Clostridia	o__Clostridia_UCG-014	f__	g__	s__
OTU_283	0	0	0	0	0	0	0	6	3	0	0	21	11	1	2	29	34	6	4	k__Bacteria	p__Firmicutes	c__Negativicutes	o__Acidaminococcales	f__Acidaminococcaceae
OTU_284	0	1	0	0	0	0	0	0	67	83	0	38	17	23	31	29	19	74	34	k__Bacteria	p__Bacteroidota	c__Bacteroidia	o__Bacteroidales	f__Bacteroidaceae	g__Bacteroides	s__
OTU_285	25	44	24	16	48	0	0	0	0	0	0	0	0	0	0	0	0	0	0	k__Bacteria	p__Bacteroidota	c__Bacteroidia	o__Bacteroidales	f__Rikenellaceae	g__Rikenella	s__Rikenella_microfusus
OTU_286	0	0	1	0	0	4	17	15	1	10	0	10	1	5	0	1	13	17	5	k__Bacteria	p__unidentified_Bacteria	c__Clostridia	o__Oscillospirales	f__Ruminococcaceae	g__	s__
OTU_287	12	4	9	9	115	0	0	0	0	0	0	0	0	0	0	0	0	0	0	k__Bacteria	p__Bacteroidota	c__Bacteroidia	o__Bacteroidales	f__Muribaculaceae	g__	s__
OTU_288	0	0	0	0	0	0	0	0	20	32	0	7	14	12	11	17	10	26	20	k__Bacteria	p__Bacteroidota	c__Bacteroidia	o__Bacteroidales	f__Prevotellaceae	g__Alloprevotella	s__
OTU_289	0	0	0	0	0	9	0	19	0	0	0	0	24	0	81	40	2	19	2	k__Bacteria	p__Firmicutes	c__Bacilli	o__Erysipelotrichales	f__Erysipelatoclostridiaceae	g__Erysipelatoclostridium	s__Erysipelotrichaceae_bacterium
OTU_290	32	21	19	10	10	0	0	0	0	0	0	0	0	0	0	0	0	0	0	k__Bacteria	p__Bacteroidota	c__Bacteroidia	o__Bacteroidales	f__Muribaculaceae	g__	s__
OTU_291	0	0	0	0	0	19	3	41	4	0	0	4	12	8	15	8	8	30	5	k__Bacteria	p__Firmicutes	c__Bacilli	o__Erysipelotrichales	f__Erysipelotrichaceae	g__Faecalitalea
OTU_292	10	22	15	3	33	0	1	0	0	0	0	22	4	5	0	5	8	1	2	k__Bacteria	p__Proteobacteria	c__Gammaproteobacteria	o__Enterobacterales	f__Vibrionaceae	g__Vibrio	s__Vibrio_diazotrophicus
OTU_293	0	0	0	0	0	0	0	0	3	5	0	16	11	4	11	7	11	16	19	k__Bacteria	p__Firmicutes	c__Clostridia	o__Lachnospirales	f__Lachnospiraceae	g__Lachnospiraceae_UCG-010	s__
OTU_294	0	0	0	5	0	23	18	29	4	11	4	34	1	1	2	0	1	2	11	k__Bacteria	p__Firmicutes	c__Clostridia	o__Lachnospirales	f__Lachnospiraceae	g__Marvinbryantia	s__
OTU_295	3	5	30	3	2	0	0	0	0	0	0	3	0	15	10	12	3	7	2	k__Bacteria	p__unidentified_Bacteria	c__Alphaproteobacteria	o__Rhodospirillales	f__	g__	s__
OTU_296	15	45	5	14	72	0	0	0	3	0	0	1	0	0	0	0	0	0	0	k__Bacteria	p__Firmicutes	c__Clostridia	o__Oscillospirales	f__Ruminococcaceae	g__	s__
OTU_297	0	0	0	0	0	0	0	0	11	6	0	9	15	9	12	6	13	14	15	k__Bacteria	p__unidentified_Bacteria	c__Clostridia	o__Oscillospirales	f__Ruminococcaceae	g__	s__
OTU_298	0	0	0	0	0	0	0	0	26	32	0	10	3	10	16	15	6	19	26	k__Bacteria	p__Bacteroidota	c__Bacteroidia	o__Bacteroidales	f__Prevotellaceae	g__Prevotellaceae_UCG-004	s__
OTU_299	4	14	1	20	20	8	35	15	3	15	8	24	4	1	2	3	12	18	15	k__Bacteria	p__Firmicutes	c__unidentified_Firmicutes	o__Oscillospirales	f__Ruminococcaceae	g__	s__
OTU_300	8	23	11	19	64	1	1	0	0	0	0	0	0	0	0	0	0	0	0	k__Bacteria	p__Firmicutes	c__Clostridia	o__Oscillospirales	f__Oscillospiraceae	g__NK4A214_group	s__
OTU_301	115	10	14	0	5	0	1	0	8	0	0	0	0	0	0	0	0	0	0	k__Bacteria	p__Firmicutes	c__Clostridia	o__Oscillospirales	f__Butyricicoccaceae	g__UCG-008	s__
OTU_302	0	0	0	0	0	0	0	0	32	19	0	17	3	14	16	11	14	29	18	k__Bacteria	p__Bacteroidota	c__Bacteroidia	o__Bacteroidales	f__Muribaculaceae	g__	s__
OTU_303	7	39	19	15	42	5	33	13	0	0	1	2	0	0	0	0	0	3	3	k__Bacteria	p__Firmicutes	c__Clostridia	o__Lachnospirales	f__Lachnospiraceae	g__ASF356	s__
OTU_304	36	88	0	7	0	0	0	0	0	0	0	0	0	0	0	0	0	0	0	k__Bacteria	p__Bacteroidota	c__Bacteroidia	o__Bacteroidales	f__Muribaculaceae	g__	s__
OTU_305	2	64	5	8	4	0	0	0	0	0	0	0	0	1	0	1	0	0	0	k__Bacteria	p__Firmicutes	c__Clostridia	o__Oscillospirales	f__Oscillospiraceae	g__UCG-005	s__
OTU_306	0	2	8	0	0	25	0	0	0	0	9	0	0	0	0	6	30	58	0	k__Bacteria	p__Proteobacteria	c__Gammaproteobacteria	o__Pseudomonadales	f__Moraxellaceae	g__Acinetobacter	s__Acinetobacter_sp_CIP_56.2
OTU_307	16	20	9	8	7	0	0	0	1	0	0	0	0	0	0	0	0	0	0	k__Bacteria	p__Bacteroidota	c__Bacteroidia	o__Bacteroidales	f__Bacteroidaceae	g__Bacteroides	s__
OTU_308	0	0	0	0	0	0	0	0	0	0	2	19	19	5	5	16	13	27	19	k__Bacteria	p__Firmicutes	c__Clostridia	o__Peptostreptococcales-Tissierellales	f__Family_XI	g__Fenollaria	s__
OTU_309	0	18	29	7	5	0	7	4	0	0	1	28	8	6	0	6	1	1	3	k__Bacteria	p__Proteobacteria	c__Gammaproteobacteria	o__Pseudomonadales	f__Moraxellaceae	g__Enhydrobacter	s__Moraxella_osloensis
OTU_310	1	4	51	83	31	0	0	0	0	0	0	0	0	0	0	0	0	0	0	k__Bacteria	p__Bacteroidota	c__Bacteroidia	o__Bacteroidales	f__Muribaculaceae	g__	s__
OTU_311	8	19	12	70	11	0	0	2	0	0	0	0	0	0	0	0	0	0	0	k__Bacteria	p__Actinobacteriota	c__Coriobacteriia	o__Coriobacteriales	f__Eggerthellaceae	g__Adlercreutzia	s__
OTU_312	14	8	58	78	36	0	0	0	0	0	0	0	0	0	0	0	0	0	0	k__Bacteria	p__Bacteroidota	c__Bacteroidia	o__Bacteroidales	f__Muribaculaceae	g__	s__
OTU_313	36	10	10	17	91	0	0	0	0	0	0	0	0	0	0	0	0	0	0	k__Bacteria	p__Bacteroidota	c__Bacteroidia	o__Bacteroidales	f__Muribaculaceae	g__	s__
OTU_314	15	47	17	2	1	0	0	0	0	0	0	0	0	0	0	0	0	0	0	k__Bacteria	p__Firmicutes	c__Clostridia	o__Oscillospirales	f__Ruminococcaceae	g__UBA1819	s__
OTU_315	24	11	28	31	14	0	0	0	0	0	0	0	0	0	0	0	0	0	0	k__Bacteria	p__Bacteroidota	c__Bacteroidia	o__Flavobacteriales	f__Flavobacteriaceae	g__Capnocytophaga	s__Capnocytophaga_granulosa
OTU_316	0	0	0	0	0	6	0	0	0	0	0	0	0	0	0	11	72	9	0	k__Bacteria	p__Bacteroidota	c__Bacteroidia	o__Chitinophagales	f__Chitinophagaceae	g__Sediminibacterium	s__
OTU_317	3	50	4	0	0	6	1	8	123	1	0	1	4	9	2	3	3	5	3	k__Bacteria	p__Firmicutes	c__Clostridia	o__Oscillospirales	f__Ruminococcaceae	g__Faecalibacterium	s__Faecalibacterium_prausnitzii
OTU_318	25	28	28	22	17	0	0	0	0	0	0	0	0	0	0	0	0	0	0	k__Bacteria	p__Proteobacteria	c__Gammaproteobacteria	o__Burkholderiales	f__Comamonadaceae	g__Comamonas	s__Ottowia_sp_oral_taxon_894
OTU_319	0	0	0	0	0	9	0	0	0	0	42	0	0	0	0	27	5	15	0	k__Bacteria	p__Proteobacteria	c__Alphaproteobacteria	o__Azospirillales	f__Azospirillaceae	g__Azospirillum	s__
OTU_320	0	0	0	0	0	4	1	41	1	0	0	0	0	1	14	7	7	10	6	k__Bacteria	p__Firmicutes	c__Clostridia	o__Monoglobales	f__Monoglobaceae	g__Monoglobus	s__Monoglobus_pectinilyticus
OTU_321	0	0	1	0	0	0	0	0	37	4	0	18	19	11	22	30	25	22	22	k__Bacteria	p__Firmicutes	c__Clostridia	o__Lachnospirales	f__Lachnospiraceae	g__Anaerosporobacter	s__
OTU_322	0	0	2	0	0	2	7	0	2	8	0	15	12	9	0	1	9	0	18	k__Bacteria	p__Actinobacteria	c__unidentified_Actinobacteria	o__Micrococcales	f__Brevibacteriaceae	g__Brevibacterium	s__Brevibacterium_epidermidis
OTU_323	1	1	2	2	4	0	0	0	0	0	1	24	44	18	15	22	22	15	26	k__Bacteria	p__Actinobacteria	c__unidentified_Actinobacteria	o__Corynebacteriales	f__Corynebacteriaceae	g__Corynebacterium	s__Corynebacterium_ureicelerivorans
OTU_324	1	2	3	0	0	1	0	2	27	19	0	13	13	6	10	26	17	24	16	k__Bacteria	p__Firmicutes	c__Clostridia	o__Lachnospirales	f__Lachnospiraceae	g__[Ruminococcus]_torques_group	s__
OTU_325	261	29	66	21	23	0	0	0	0	0	0	0	0	0	1	0	0	0	0	k__Bacteria	p__Firmicutes	c__Clostridia	o__Lachnospirales	f__Lachnospiraceae	g__Lachnospiraceae_NK4A136_group	s__
OTU_326	0	1	1	0	4	0	0	0	0	0	0	0	155	2	0	0	0	0	0	k__Bacteria	p__Proteobacteria	c__Gammaproteobacteria	o__Burkholderiales	f__Oxalobacteraceae	g__Massilia	s__
OTU_327	1	2	3	0	5	3	39	10	0	24	0	3	2	0	1	0	0	9	0	k__Bacteria	p__Firmicutes	c__Clostridia	o__Lachnospirales	f__Lachnospiraceae	g__GCA-900066575	s__
OTU_328	121	1	17	5	4	0	0	0	5	0	0	0	0	0	0	0	0	0	0	k__Bacteria	p__Firmicutes	c__Bacilli	o__Erysipelotrichales	f__Erysipelotrichaceae	g__Allobaculum	s__
OTU_329	28	31	23	22	32	0	0	0	0	0	0	0	0	0	0	0	0	0	0	k__Bacteria	p__Fusobacteriota	c__Fusobacteriia	o__Fusobacteriales	f__Leptotrichiaceae	g__Leptotrichia	s__
OTU_330	6	20	21	37	25	0	0	0	0	0	0	0	0	0	0	0	0	0	0	k__Bacteria	p__Bacteroidota	c__Bacteroidia	o__Bacteroidales	f__Muribaculaceae	g__	s__
OTU_331	5	10	70	69	40	0	0	0	0	0	0	0	0	0	0	0	0	0	0	k__Bacteria	p__Bacteroidota	c__Bacteroidia	o__Bacteroidales	f__Muribaculaceae	g__	s__
OTU_332	7	8	8	1	1	1	24	13	0	10	1	9	6	0	0	0	0	3	0	k__Bacteria	p__unidentified_Bacteria	c__Clostridia	o__Lachnospirales	f__Lachnospiraceae	g__	s__
OTU_333	8	4	6	23	2	2	5	6	1	3	4	0	5	1	6	1	7	5	4	k__Bacteria	p__Actinobacteriota	c__Coriobacteriia	o__Coriobacteriales	f__Eggerthellaceae	g__Parvibacter	s__
OTU_334	11	6	29	57	13	0	0	0	0	0	0	0	0	0	0	0	0	0	0	k__Bacteria	p__Bacteroidota	c__Bacteroidia	o__Bacteroidales	f__Muribaculaceae	g__	s__
OTU_335	51	9	9	2	21	0	0	0	0	0	0	0	0	0	0	0	0	0	0	k__Bacteria	p__Firmicutes	c__Clostridia	o__Clostridia_vadinBB60_group	f__	g__	s__
OTU_336	5	49	45	66	35	0	0	0	0	0	2	0	0	0	0	0	0	0	0	k__Bacteria	p__Firmicutes	c__Clostridia	o__Lachnospirales	f__Lachnospiraceae
OTU_337	35	9	33	11	64	0	0	0	0	0	0	0	0	0	0	0	0	1	0	k__Bacteria	p__Firmicutes	c__Clostridia	o__Christensenellales	f__Christensenellaceae	g__Christensenellaceae_R-7_group	s__
OTU_338	0	0	0	0	5	0	0	0	0	0	0	11	12	7	6	8	11	8	12	k__Bacteria	p__Actinobacteria	c__unidentified_Actinobacteria	o__Corynebacteriales	f__Corynebacteriaceae	g__Corynebacterium	s__Corynebacterium_amycolatum
OTU_339	2	9	12	9	1	3	1	2	8	13	0	8	3	12	2	15	0	0	2	k__Bacteria	p__Firmicutes	c__Bacilli	o__Erysipelotrichales	f__Erysipelotrichaceae	g__Turicibacter	s__
OTU_340	0	0	0	0	0	0	0	0	80	71	0	21	16	22	29	20	30	75	30	k__Bacteria	p__Bacteroidota	c__Bacteroidia	o__Bacteroidales	f__Bacteroidales_RF16_group	g__	s__
OTU_341	11	47	36	41	56	0	0	0	0	0	0	0	0	0	0	0	0	0	0	k__Bacteria	p__Firmicutes	c__Clostridia	o__Clostridia_UCG-014	f__	g__	s__
OTU_342	28	78	63	82	78	1	1	3	6	53	1	3	1	2	0	1	4	2	4	k__Bacteria	p__Firmicutes	c__Clostridia	o__Lachnospirales	f__Lachnospiraceae	g__[Eubacterium]_xylanophilum_group	s__
OTU_343	0	0	0	0	0	0	3	35	0	0	0	0	21	38	45	42	0	0	11	k__Bacteria	p__Firmicutes	c__Clostridia	o__Oscillospirales
OTU_344	4	1	7	74	8	89	22	40	1	5	0	15	159	4	30	30	20	68	20	k__Bacteria	p__Actinobacteriota	c__Coriobacteriia	o__Coriobacteriales	f__Atopobiaceae
OTU_345	25	24	22	21	33	3	16	6	4	17	0	5	2	1	8	2	9	4	2	k__Bacteria
OTU_346	19	29	6	10	14	0	0	0	0	0	0	0	0	0	0	0	0	0	0	k__Bacteria	p__Bacteroidota	c__Bacteroidia	o__Bacteroidales	f__Prevotellaceae	g__Prevotellaceae_UCG-001	s__
OTU_347	0	0	0	0	0	1	0	1	0	0	0	77	0	3	0	2	0	5	1	k__Bacteria	p__Firmicutes	c__Negativicutes
OTU_348	1	13	2	1	2	4	5	0	0	3	16	0	31	3	0	3	1	0	0	k__Bacteria	p__Proteobacteria	c__Alphaproteobacteria	o__Caulobacterales	f__Caulobacteraceae	g__Brevundimonas	s__Brevundimonas_vesicularis
OTU_349	16	34	7	8	10	0	0	0	0	1	0	1	1	2	1	1	0	0	0	k__Bacteria	p__Firmicutes	c__Clostridia	o__Peptostreptococcales-Tissierellales	f__Anaerovoracaceae	g__Family_XIII_AD3011_group	s__
OTU_350	5	24	2	12	3	0	0	0	0	0	81	3	1	0	0	1	0	0	0	k__Bacteria	p__unidentified_Bacteria	c__Clostridia	o__Peptococcales	f__Peptococcaceae	g__	s__
OTU_351	0	0	0	0	0	1	0	0	64	3	0	0	0	0	0	0	0	0	0	k__Bacteria	p__Firmicutes	c__Negativicutes	o__Veillonellales-Selenomonadales	f__Selenomonadaceae	g__Megamonas	s__
OTU_352	0	0	0	0	0	6	8	74	0	0	0	0	0	2	6	10	11	1	14	k__Bacteria	p__Desulfobacterota	c__Desulfovibrionia	o__Desulfovibrionales	f__Desulfovibrionaceae
OTU_353	0	5	2	7	1	5	3	2	2	1	0	3	1	0	23	5	3	8	5	k__Bacteria	p__Bacteroidota	c__Bacteroidia	o__Bacteroidales	f__Rikenellaceae	g__Alistipes	s__Alistipes_sp_cv1
OTU_354	0	31	31	6	45	0	0	0	0	0	0	8	1	1	1	6	9	1	1	k__Bacteria	p__Proteobacteria	c__Gammaproteobacteria	o__Enterobacterales	f__Pseudoalteromonadaceae	g__Pseudoalteromonas
OTU_355	0	0	0	0	0	3	19	29	0	4	0	12	8	1	29	3	4	7	17	k__Bacteria	p__Desulfobacterota	c__Desulfovibrionia	o__Desulfovibrionales	f__Desulfovibrionaceae	g__Desulfovibrio
OTU_356	0	0	1	0	1	2	0	0	1	0	0	3	1	4	1	1	11	3	69	k__Bacteria	p__Cyanobacteria	c__Vampirivibrionia	o__Gastranaerophilales	f__	g__	s__
OTU_357	10	15	8	5	57	2	12	9	0	1	0	0	0	0	0	0	0	0	0	k__Bacteria	p__Firmicutes	c__Clostridia	o__Lachnospirales	f__Lachnospiraceae	g__Roseburia	s__
OTU_358	6	1	3	25	47	0	0	0	0	0	0	0	0	0	0	0	0	0	0	k__Bacteria	p__Actinobacteriota	c__Coriobacteriia	o__Coriobacteriales	f__Eggerthellaceae	g__Enterorhabdus	s__
OTU_359	0	0	0	0	0	0	0	0	21	3	0	1	8	2	2	9	7	7	2	k__Bacteria	p__unidentified_Bacteria	c__Clostridia	o__Oscillospirales	f__Ruminococcaceae	g__unidentified_Ruminococcaceae	s__Ruminococcus_sp_YE281
OTU_360	0	0	0	0	0	0	0	0	18	9	0	9	4	6	10	9	8	14	10	k__Bacteria	p__Bacteroidota	c__Bacteroidia	o__Bacteroidales	f__Rikenellaceae	g__Alistipes	s__
OTU_361	29	43	24	29	23	0	0	0	0	0	0	0	0	0	0	0	0	0	0	k__Bacteria	p__Firmicutes	c__Clostridia	o__Oscillospirales	f__Oscillospiraceae
OTU_362	22	49	20	8	35	6	2	5	0	0	4	3	12	0	0	6	2	1	5	k__Bacteria	p__Firmicutes	c__Clostridia	o__Peptostreptococcales-Tissierellales	f__Anaerovoracaceae	g__[Eubacterium]_nodatum_group	s__
OTU_363	0	2	0	1	4	5	2	1	4	0	0	19	49	9	0	31	33	13	20	k__Bacteria	p__Actinobacteria	c__unidentified_Actinobacteria	o__Micrococcales	f__Intrasporangiaceae
OTU_364	0	38	31	33	37	0	0	0	0	0	0	0	0	0	0	0	0	0	0	k__Bacteria	p__Firmicutes	c__Clostridia	o__Lachnospirales	f__Lachnospiraceae
OTU_365	10	31	98	24	16	23	1	0	0	3	18	0	8	14	0	1	1	39	1	k__Bacteria	p__Proteobacteria	c__Gammaproteobacteria	o__Pseudomonadales	f__Moraxellaceae	g__Acinetobacter	s__Acinetobacter_junii
OTU_366	0	0	0	0	0	0	0	0	17	5	0	3	3	10	5	3	3	22	3	k__Bacteria	p__Bacteroidota	c__Bacteroidia	o__Bacteroidales	f__Muribaculaceae	g__	s__
OTU_367	0	0	0	0	0	0	0	0	24	46	0	18	11	15	21	14	12	29	22	k__Bacteria	p__unidentified_Bacteria	c__Bacteroidia	o__Bacteroidales	f__	g__	s__
OTU_368	0	1	0	0	1	0	0	0	0	0	0	47	30	10	20	16	19	33	26	k__Bacteria	p__Firmicutes	c__Clostridia	o__Peptostreptococcales-Tissierellales	f__Family_XI	g__Anaerococcus
OTU_369	44	4	8	4	8	0	0	0	0	0	0	0	0	0	0	0	0	0	0	k__Bacteria	p__Firmicutes	c__Clostridia	o__Lachnospirales	f__Lachnospiraceae	g__[Bacteroides]_pectinophilus_group	s__
OTU_370	49	34	2	105	23	0	0	0	18	5	0	6	9	6	10	14	7	10	13	k__Bacteria	p__Firmicutes	c__Clostridia	o__Oscillospirales	f__Oscillospiraceae	g__UCG-005	s__
OTU_371	0	1	0	0	0	12	3	4	3	0	2	10	27	4	4	2	19	33	10	k__Bacteria	p__Proteobacteria	c__Alphaproteobacteria	o__Rhizobiales	f__Rhizobiaceae	g__Ochrobactrum
OTU_372	0	0	0	0	0	2	2	6	3	0	0	0	0	4	7	38	24	0	10	k__Bacteria	p_Firmicutes	c__Bacilli	o__Erysipelotrichales	f__Erysipelotrichaceae	g__Faecalitalea
OTU_373	0	0	0	0	0	0	0	0	9	14	0	6	0	8	4	6	2	8	5	k__Bacteria	p__Bacteroidota	c__Bacteroidia	o__Bacteroidales	f__Prevotellaceae	g__Alloprevotella	s__
OTU_374	24	20	16	25	34	0	0	0	0	0	0	0	0	0	0	0	0	0	0	k__Bacteria	p__Firmicutes	c__Clostridia	o__Clostridia_UCG-014	f__	g__	s__
OTU_375	0	1	0	0	1	0	0	2	0	0	3	7	36	1	2	2	2	1	4	k__Bacteria
OTU_376	0	0	0	0	0	1	4	22	10	5	0	0	0	3	3	15	5	0	0	k__Bacteria	p__Firmicutes	c__Bacilli	o__Erysipelotrichales	f__Erysipelotrichaceae	g__Faecalitalea
OTU_377	28	33	42	23	40	0	0	0	0	0	0	0	0	0	0	0	0	0	0	k__Bacteria	p__Actinobacteria	c__unidentified_Actinobacteria	o__Corynebacteriales	f__Corynebacteriaceae	g__Corynebacterium
OTU_378	0	1	2	28	6	5	0	0	19	2	47	1	0	1	0	6	0	0	0	k__Bacteria	p__Firmicutes	c__Bacilli	o__Erysipelotrichales	f__Erysipelatoclostridiaceae	g__Erysipelatoclostridium	s__
OTU_379	17	103	52	80	76	2	11	15	7	56	9	38	34	7	2	4	84	8	84	k__Bacteria
OTU_380	25	44	2	65	5	0	0	0	0	0	0	0	0	0	0	0	0	0	0	k__Bacteria	p__Bacteroidota	c__Bacteroidia	o__Bacteroidales	f__Muribaculaceae	g__	s__
OTU_381	0	2	1	0	0	0	4	0	1	0	0	2	3	1	7	30	30	1	12	k__Bacteria	p__Actinobacteria	c__unidentified_Actinobacteria	o__Corynebacteriales	f__Corynebacteriaceae	g__Corynebacterium
OTU_382	0	0	0	0	0	0	0	0	0	0	0	10	9	8	2	10	10	5	13	k__Bacteria	p__Actinobacteria	c__unidentified_Actinobacteria	o__Propionibacteriales	f__Propionibacteriaceae	g__Propionimicrobium	s__
OTU_383	7	2	1	4	4	0	0	0	0	0	2	0	46	0	0	0	0	0	0	k__Bacteria	p__Actinobacteria	c__unidentified_Actinobacteria	o__Corynebacteriales	f__Corynebacteriaceae	g__Corynebacterium	s__Corynebacterium_propinquum
OTU_384	0	0	0	0	1	4	27	11	6	10	0	5	3	0	1	0	0	1	6	k__Bacteria
OTU_385	0	0	0	0	0	1	4	2	0	4	0	0	1	5	0	1	15	0	26	k__Bacteria
OTU_386	4	9	2	15	6	19	15	9	0	4	1	2	1	0	2	0	0	5	3	k__Bacteria	p__Bacteroidota	c__Bacteroidia	o__Bacteroidales	f__Muribaculaceae	g__	s__
OTU_387	4	0	19	0	0	5	1	4	2	6	0	9	5	13	0	5	1	11	1	k__Bacteria	p__Cyanobacteria	c__Vampirivibrionia	o__Gastranaerophilales	f__	g__	s__
OTU_388	0	0	2	5	0	0	0	0	40	0	0	0	0	0	2	0	1	0	1	k__Bacteria	p__Actinobacteria	c__unidentified_Actinobacteria	o__Bifidobacteriales	f__Bifidobacteriaceae	g__Bifidobacterium
OTU_389	82	112	67	67	170	0	0	2	1	2	1	1	0	1	0	4	1	1	1	k__Bacteria	p__Firmicutes	c__Clostridia	o__Clostridia_UCG-014	f__	g__	s__
OTU_390	16	14	20	26	14	0	0	0	0	0	0	0	0	0	0	0	0	0	0	k__Bacteria	p__Bacteroidota	c__Bacteroidia	o__Flavobacteriales	f__Flavobacteriaceae	g__Capnocytophaga	s__Capnocytophaga_sputigena
OTU_391	0	17	0	0	0	1	0	2	79	0	0	0	0	0	0	0	0	0	0	k__Bacteria	p__Firmicutes	c__Clostridia	o__Lachnospirales	f__Lachnospiraceae	g__[Eubacterium]_eligens_group	s__
OTU_392	0	0	0	0	0	1	0	45	0	0	0	0	0	0	0	3	2	1	0	k__Bacteria	p__Firmicutes	c__Clostridia	o__Monoglobales	f__Monoglobaceae	g__Monoglobus	s__
OTU_393	14	77	29	106	12	6	6	7	2	158	0	69	13	14	1	0	5	4	4	k__Bacteria	p__Firmicutes	c__Clostridia	o__Lachnospirales	f__Lachnospiraceae	g__Lachnospiraceae_NK4A136_group	s__
OTU_394	6	9	1	1	3	5	17	15	3	12	3	4	0	0	1	1	0	0	2	k__Bacteria	p__Firmicutes	c__Clostridia	o__Lachnospirales	f__Lachnospiraceae
OTU_395	43	28	11	34	14	0	0	0	0	0	0	0	0	0	0	0	0	0	0	k__Bacteria	p__Firmicutes	c__Clostridia	o__Lachnospirales	f__Lachnospiraceae	g__Roseburia	s__
OTU_396	0	0	0	0	0	0	0	0	33	22	0	9	13	17	20	12	19	22	12	k__Bacteria	p__Bacteroidota	c__Bacteroidia	o__Bacteroidales	f__Rikenellaceae	g__Rikenellaceae_RC9_gut_group	s__
OTU_397	24	42	19	12	18	0	0	0	0	0	5	0	0	0	0	0	0	0	0	k__Bacteria	p__Firmicutes	c__Bacilli	o__Staphylococcales	f__Gemellaceae	g__Gemella	s__
OTU_398	0	8	18	2	2	1	1	0	0	0	0	5	3	0	0	0	1	0	1	k__Bacteria	p__Proteobacteria	c__Gammaproteobacteria	o__Burkholderiales	f__Neisseriaceae	g__Uruburuella
OTU_399	0	0	0	0	0	0	0	0	5	5	0	6	9	1	5	8	5	6	3	k__Bacteria	p__Firmicutes	c__Clostridia	o__Lachnospirales	f__Lachnospiraceae
OTU_400	21	15	4	7	12	0	0	0	0	0	1	0	0	0	0	0	0	0	0	k__Bacteria	p__Firmicutes	c__Clostridia	o__Lachnospirales	f__Lachnospiraceae	g__Lachnoanaerobaculum	s__
OTU_401	0	0	0	0	0	0	0	0	13	7	0	6	7	8	4	5	12	6	7	k__Bacteria	p__Spirochaetota	c__Spirochaetia	o__Spirochaetales	f__Spirochaetaceae	g__GWE2-31-10
OTU_402	6	15	21	4	10	0	0	2	1	0	0	1	0	0	0	0	1	0	0	k__Bacteria	p__Firmicutes	c__Clostridia	o__Oscillospirales	f__UCG-010	g__	s__
OTU_403	0	0	0	0	0	7	7	10	0	0	0	7	3	8	9	15	12	0	6	k__Bacteria	p__Actinobacteriota	c__Coriobacteriia	o__Coriobacteriales	f__Eggerthellaceae	g__Gordonibacter
OTU_404	0	1	0	2	3	3	0	18	6	6	0	4	14	20	7	8	28	15	3	k__Bacteria	p__Firmicutes	c__Clostridia	o__Peptostreptococcales-Tissierellales	f__Peptostreptococcaceae	g__Paeniclostridium
OTU_405	0	1	0	5	1	3	8	1	0	44	0	9	5	1	0	0	5	9	6	k__Bacteria	p__unidentified_Bacteria	c__Clostridia	o__Lachnospirales	f__Lachnospiraceae	g__	s__
OTU_406	6	19	18	10	39	0	0	0	1	1	0	1	4	0	3	2	2	1	0	k__Bacteria	p__Firmicutes	c__Clostridia	o__Oscillospirales	f__Oscillospiraceae	g__NK4A214_group	s__
OTU_407	3	2	0	0	0	0	0	1	45	17	0	10	9	8	3	12	15	11	5	k__Bacteria	p__Firmicutes	c__Clostridia	o__Oscillospirales	f__Butyricicoccaceae	g__UCG-009	s__
OTU_408	0	0	0	0	0	0	7	12	3	0	0	0	0	0	22	16	1	0	8	k__Bacteria	p__Firmicutes	c__Clostridia	o__Clostridia_UCG-014	f__	g__	s__
OTU_409	4	70	1	5	6	0	0	0	0	0	0	0	0	0	0	0	0	0	0	k__Bacteria	p__Firmicutes	c__Bacilli	o__Acholeplasmatales	f__Acholeplasmataceae	g__Anaeroplasma	s__
OTU_410	2	4	37	1	2	0	0	0	0	0	0	0	1	11	11	0	1	0	0	k__Bacteria	p__Firmicutes	c__Clostridia	o__Clostridia_UCG-014	f__	g__	s__
OTU_411	2	27	6	1	9	0	0	0	0	0	0	0	27	15	21	4	0	0	0	k__Bacteria	p__Cyanobacteria	c__Cyanobacteriia	o__Chloroplast	f__unidentified_Chloroplast	g__unidentified_Chloroplast	s__Citrus_maxima
OTU_412	3	8	4	2	18	0	1	4	8	10	0	5	0	0	0	0	0	0	0	k__Bacteria
OTU_413	1	0	23	47	29	0	0	0	0	0	0	0	0	0	0	0	0	0	0	k__Bacteria	p__Bacteroidota	c__Bacteroidia	o__Bacteroidales	f__Muribaculaceae	g__	s__
OTU_414	1	2	2	0	15	3	3	3	0	1	23	0	0	0	4	0	1	0	1	k__Bacteria	p__Firmicutes	c__Clostridia
OTU_415	29	28	57	22	22	0	0	0	0	0	0	0	0	0	0	0	0	0	0	k__Bacteria	p__Bacteroidota	c__Bacteroidia	o__Bacteroidales	f__Muribaculaceae	g__	s__
OTU_416	0	0	0	0	0	7	10	5	1	5	0	3	17	13	1	7	39	0	15	k__Bacteria	p__Firmicutes	c__Bacilli	o__Exiguobacterales	f__Exiguobacteraceae	g__Exiguobacterium
OTU_417	5	2	9	7	4	0	0	0	0	0	13	0	29	0	0	0	0	0	0	k__Bacteria	p__Firmicutes	c__Bacilli	o__Lactobacillales	f__Carnobacteriaceae	g__Dolosigranulum	s__
OTU_418	18	48	18	17	36	0	0	0	0	0	6	1	0	0	0	0	0	0	0	k__Bacteria	p__Fusobacteriota	c__Fusobacteriia	o__Fusobacteriales	f__Fusobacteriaceae	g__Fusobacterium	s__Fusobacterium_nucleatum
OTU_419	8	4	26	6	2	0	2	0	0	0	0	0	0	1	0	0	1	0	2	k__Bacteria	p__Firmicutes	c__Clostridia	o__Lachnospirales	f__Lachnospiraceae
OTU_420	12	9	9	5	33	0	0	0	0	0	1	0	0	0	0	0	0	0	0	k__Bacteria	p__Firmicutes	c__Clostridia	o__Clostridiales	f__Clostridiaceae	g__Candidatus_Arthromitus
OTU_421	0	0	13	18	6	0	0	0	0	4	0	8	2	1	3	0	11	1	6	k__Bacteria	p__Bacteroidota	c__Bacteroidia	o__Bacteroidales	f__Muribaculaceae	g__	s__
OTU_422	4	5	10	4	2	0	0	1	0	0	0	8	0	1	2	0	0	0	0	k__Bacteria	p__Bacteroidota	c__Bacteroidia	o__Bacteroidales	f__Tannerellaceae	g__Parabacteroides	s__Parabacteroides_goldsteinii
OTU_423	5	7	5	10	8	1	7	6	1	0	0	0	0	0	1	0	0	0	0	k__Bacteria
OTU_424	0	0	0	0	0	3	0	32	0	0	0	0	0	0	19	9	4	1	1	k__Bacteria	p__unidentified_Bacteria	c__Clostridia	o__Oscillospirales	f__Oscillospiraceae	g__	s__
OTU_425	1	4	21	11	8	0	0	0	0	0	0	0	0	0	0	0	0	0	0	k__Bacteria	p__Verrucomicrobiota	c__Verrucomicrobiae	o__Verrucomicrobiales	f__Akkermansiaceae	g__Akkermansia	s__
OTU_426	0	0	0	0	0	0	0	0	9	13	0	5	1	1	1	3	2	7	6	k__Bacteria	p__Bacteroidota	c__Bacteroidia	o__Bacteroidales	f__p-2534-18B5_gut_group	g__	s__
OTU_427	1	0	6	36	3	0	0	0	0	0	0	0	0	0	0	0	0	0	0	k__Bacteria	p__Proteobacteria	c__Alphaproteobacteria	o__Rhodobacterales	f__Rhodobacteraceae	g__Marivita	s__
OTU_428	0	0	0	0	0	1	0	12	1	0	0	0	5	0	3	15	6	2	0	k__Bacteria	p__Firmicutes	c__Bacilli	o__Erysipelotrichales	f__Erysipelatoclostridiaceae	g__Erysipelatoclostridium	s__Clostridiaceae_bacterium_GM1
OTU_429	17	4	12	2	28	0	0	0	0	0	0	0	0	0	0	0	0	0	0	k__Bacteria	p__unidentified_Bacteria	c__Bacilli	o__Erysipelotrichales	f__Erysipelotrichaceae	g__	s__
OTU_430	0	0	0	0	0	0	0	0	10	0	0	12	14	6	5	8	5	7	5	k__Bacteria	p__Proteobacteria	c__Gammaproteobacteria	o__Enterobacterales	f__Succinivibrionaceae	g__Succinivibrio	s__
OTU_431	4	6	6	0	1	3	38	10	9	8	12	5	0	3	0	0	0	0	0	k__Bacteria	p_Identified
OTU_432	0	2	0	4	1	3	4	0	2	2	0	33	3	17	1	2	2	0	9	k__Bacteria	p__Proteobacteria	c__Gammaproteobacteria	o__Pseudomonadales	f__Moraxellaceae	g__Acinetobacter	s__Acinetobacter_sp_ACNIH1
OTU_433	19	8	71	29	14	0	0	0	7	0	0	0	0	0	0	0	0	0	0	k__Bacteria	p__Bacteroidota	c__Bacteroidia	o__Bacteroidales	f__Muribaculaceae	g__	s__
OTU_434	0	0	0	0	0	0	0	0	2	3	0	3	6	5	4	9	11	8	9	k__Bacteria	p__Bacteroidota	c__Bacteroidia	o__Bacteroidales	f__Rikenellaceae	g__Alistipes	s__
OTU_435	6	1	7	1	14	13	10	11	1	0	1	0	0	8	1	0	0	3	12	k__Bacteria	p__Firmicutes	c__Clostridia	o__Clostridia_vadinBB60_group	f__	g__	s__
OTU_436	10	33	21	8	39	0	0	0	1	2	0	2	2	4	5	1	1	0	0	k__Bacteria	p__Proteobacteria	c__Gammaproteobacteria	o__Enterobacterales	f__Vibrionaceae	g__Vibrio
OTU_437	3	6	5	9	17	0	0	0	0	1	0	9	2	1	2	0	2	0	0	k__Bacteria	p__Firmicutes	c__Bacilli	o__Lactobacillales	f__Streptococcaceae	g__Streptococcus	s__Streptococcus_sp_FF10
OTU_438	14	16	3	6	9	1	8	9	3	15	6	19	11	3	2	6	8	6	4	k__Bacteria	p__Firmicutes	c__unidentified_Firmicutes	o__Oscillospirales	f__Ruminococcaceae	g__unidentified_Ruminococcaceae	s__Acutalibacter_muris
OTU_439	0	0	0	0	0	0	0	0	13	7	0	2	0	3	1	1	3	8	4	k__Bacteria	p__Bacteroidota	c__Bacteroidia	o__Bacteroidales	f__Prevotellaceae	g__Prevotellaceae_Ga6A1_group	s__
OTU_440	0	0	0	0	4	15	10	5	1	1	0	0	0	1	0	0	1	1	2	k__Bacteria	p__Actinobacteriota	c__Coriobacteriia	o__Coriobacteriales	f__Eggerthellaceae	g__Enterorhabdus	s__
OTU_441	2	3	1	6	3	0	16	9	0	1	1	1	5	0	0	1	0	0	4	k__Bacteria	p__Firmicutes	c__unidentified_Firmicutes	o__Oscillospirales	f__Ruminococcaceae	g__	s__
OTU_442	0	0	0	0	0	2	0	3	1	0	0	4	1	0	0	26	0	1	9	k__Bacteria	p__Firmicutes	c__Clostridia	o__Oscillospirales	f__Butyricicoccaceae	g__UCG-008	s__
OTU_443	15	7	7	2	2	0	2	1	0	0	0	0	0	1	4	1	2	0	0	k__Bacteria	p__unidentified_Bacteria	c__Clostridia	o__Christensenellales	f__Christensenellaceae	g__	s__
OTU_444	1	4	19	20	12	0	0	0	0	0	0	0	0	0	0	0	0	0	0	k__Bacteria	p__Bacteroidota	c__Bacteroidia	o__Bacteroidales	f__Muribaculaceae	g__	s__
OTU_445	0	0	0	0	0	42	30	11	4	17	0	18	32	69	9	4	21	6	25	k__Bacteria	p__Proteobacteria	c__Alphaproteobacteria	o__Rhizobiales	f__Beijerinckiaceae	g__Microvirga
OTU_446	5	10	21	3	3	1	0	0	0	0	0	3	0	0	11	1	1	3	0	k__Bacteria	p__Proteobacteria	c__Gammaproteobacteria	o__Enterobacterales	f__Aeromonadaceae	g__Aeromonas	s__Aeromonas_caviae
OTU_447	0	9	1	0	16	7	24	14	0	1	0	1	0	1	3	5	0	3	1	k__Bacteria
OTU_448	2	2	12	5	6	0	0	0	0	0	0	0	0	0	0	0	0	0	0	k__Bacteria	p__Bacteroidota	c__Bacteroidia	o__Bacteroidales	f__Muribaculaceae	g__	s__
OTU_449	11	19	33	12	15	0	0	0	0	0	1	0	0	0	0	0	0	0	0	k__Bacteria	p__Proteobacteria	c__Gammaproteobacteria	o__Burkholderiales	f__Neisseriaceae	g__Neisseria
OTU_450	0	0	12	16	6	0	0	0	0	0	0	0	0	0	0	0	0	0	0	k__Bacteria	p__Bacteroidota	c__Bacteroidia	o__Bacteroidales	f__Prevotellaceae	g__Prevotellaceae_NK3B31_group	s__
OTU_451	0	0	0	0	0	0	9	4	0	0	0	0	0	0	0	0	6	0	20	k__Bacteria
OTU_452	2	3	2	3	9	2	17	10	0	1	0	2	1	0	0	1	0	5	1	k__Bacteria	p__unidentified_Bacteria	c__Clostridia	o__Oscillospirales	f__Ruminococcaceae	g__	s__
OTU_453	1	2	2	6	0	0	4	4	0	1	5	0	0	0	0	4	2	1	2	k__Bacteria
OTU_454	14	8	0	0	2	0	0	0	0	3	0	3	3	1	3	5	1	0	2	k__Bacteria	p__Firmicutes	c__Clostridia	o__Lachnospirales	f__Lachnospiraceae	g__Frisingicoccus	s__
OTU_455	25	5	5	2	4	0	0	1	5	0	1	0	4	12	20	3	1	3	3	k__Bacteria	p__Bacteroidota	c__Bacteroidia	o__Bacteroidales	f__Rikenellaceae	g__Alistipes	s__
OTU_456	3	16	5	5	13	0	2	0	0	4	0	0	2	0	0	0	0	0	0	k__Bacteria
OTU_457	55	25	19	28	47	1	0	1	2	2	2	0	2	0	5	34	14	6	11	k__Bacteria	p_Firmicutes	c__Clostridia	o__Clostridia_UCG-014	f__	g__	s__
OTU_458	7	16	4	12	5	0	0	0	0	0	0	0	0	0	0	0	4	1	0	k__Bacteria	p__Bacteroidota	c__Bacteroidia	o__Bacteroidales	f__Muribaculaceae	g__	s__
OTU_459	0	0	0	0	0	11	0	0	0	0	5	0	0	0	0	6	7	21	0	k__Bacteria	p__Proteobacteria	c__Gammaproteobacteria	o__Burkholderiales	f__Comamonadaceae	g__Hydrogenophaga	s__
OTU_460	0	4	1	1	1	0	6	0	32	0	0	0	0	0	0	0	0	0	0	k__Bacteria	p__Firmicutes	c__Clostridia	o__Lachnospirales	f__Lachnospiraceae	g__Lachnospiraceae_NK4A136_group	s__
OTU_461	0	0	0	0	0	0	0	0	23	6	0	5	1	2	8	3	12	13	8	k__Bacteria	p__Bacteroidota	c__Bacteroidia	o__Bacteroidales	f__Rikenellaceae	g__Alistipes	s__
OTU_462	3	5	0	3	3	3	14	6	0	8	1	2	2	2	2	0	0	1	1	k__Bacteria	p__Firmicutes	c__Clostridia	o__Peptostreptococcales-Tissierellales	f__Anaerovoracaceae	g__Family_XIII_UCG-001	s__
OTU_463	1	0	5	7	3	2	0	0	0	5	0	15	14	1	1	1	0	1	0	k__Bacteria	p__Bacteroidota	c__Bacteroidia	o__Bacteroidales	f__Muribaculaceae	g__	s__
OTU_464	0	0	0	0	0	0	0	0	1	9	0	6	8	8	4	5	6	3	5	k__Bacteria	p__Firmicutes	c__Clostridia	o__Oscillospirales	f__[Eubacterium]_coprostanoligenes_group	g__	s__
OTU_465	4	8	16	13	2	0	1	7	0	1	0	3	1	0	0	0	3	0	5	k__Bacteria	p__Firmicutes	c__Clostridia	o__Oscillospirales	f__Butyricicoccaceae	g__Butyricicoccus	s__
OTU_466	2	13	4	4	4	0	0	0	0	0	0	0	0	0	0	0	0	0	0	k__Bacteria	p__Bacteroidota	c__Bacteroidia	o__Bacteroidales	f__Muribaculaceae	g__	s__
OTU_467	0	0	0	0	0	18	0	0	0	0	10	0	0	0	0	5	2	23	0	k__Bacteria	p__Proteobacteria	c__Gammaproteobacteria	o__Burkholderiales	f__Rhodocyclaceae	g__Dechloromonas	s__
OTU_468	0	0	1	0	0	0	0	1	0	0	3	10	16	0	0	0	0	0	0	k__Bacteria
OTU_469	12	17	11	9	33	0	0	0	0	0	0	2	1	1	1	1	7	0	29	k__Bacteria	p_Firmicutes	c__Clostridia	o__Clostridia_UCG-014	f__	g__	s__
OTU_470	36	3	6	11	12	0	12	4	1	0	0	5	6	0	0	1	0	0	0	k__Bacteria	p__Firmicutes	c__unidentified_Firmicutes	o__Oscillospirales	f__Ruminococcaceae
OTU_471	1	2	8	12	11	0	0	0	0	0	0	0	0	0	0	0	0	0	0	k__Bacteria	p__Bacteroidota	c__Bacteroidia	o__Bacteroidales	f__Prevotellaceae	g__Prevotellaceae_NK3B31_group	s__
OTU_472	0	0	0	0	0	12	0	0	0	0	0	0	0	0	0	10	17	27	0	k__Bacteria	p__Bacteroidota	c__Bacteroidia	o__Sphingobacteriales	f__Sphingobacteriaceae	g__Nubsella
OTU_473	0	2	0	0	0	2	9	0	1	0	0	7	0	0	1	3	6	1	12	k__Bacteria	p__Firmicutes	c__Bacilli	o__Bacillales	f__Bacillaceae	g__Bacillus	s__Bacillus_anthracis
OTU_474	13	18	19	5	8	0	0	0	0	0	0	0	0	0	0	0	0	0	0	k__Bacteria	p__Firmicutes	c__Bacilli	o__Lactobacillales
OTU_475	1	3	0	11	3	2	0	2	1	10	6	2	9	3	0	0	0	0	1	k__Bacteria	p__Firmicutes	c__Clostridia	o__Oscillospirales	f__UCG-010	g__	s__
OTU_476	0	0	0	0	0	17	0	0	0	0	7	0	0	0	0	5	1	37	0	k__Bacteria	p__unidentified_Bacteria	c__Bacteroidia	o__Bacteroidales	f__Paludibacteraceae	g__	s__
OTU_477	0	0	0	0	0	0	0	0	24	20	0	18	8	13	10	12	14	35	10	k__Bacteria	p__Bacteroidota	c__Bacteroidia	o__Bacteroidales	f__Rikenellaceae	g__Rikenellaceae_RC9_gut_group	s__
OTU_478	7	3	6	64	26	1	0	0	0	0	0	0	5	0	0	0	0	0	0	k__Bacteria	p__Actinobacteriota	c__Coriobacteriia	o__Coriobacteriales	f__Eggerthellaceae
OTU_479	0	8	27	14	35	0	0	0	0	0	0	0	0	0	0	0	0	0	0	k__Bacteria
OTU_480	0	5	0	0	0	5	2	2	6	2	0	0	18	11	3	1	5	3	7	k__Bacteria	p__Proteobacteria	c__Alphaproteobacteria	o__Rhizobiales	f__Devosiaceae	g__Devosia	s__
OTU_481	0	0	0	0	0	4	0	4	3	1	0	3	1	2	24	16	6	4	5	k__Bacteria	p_Firmicutes	c__Bacilli	o__Erysipelotrichales	f__Erysipelotrichaceae	g__	s__
OTU_482	0	0	0	0	0	0	0	0	5	7	0	2	4	2	4	0	5	5	8	k__Bacteria	p__Firmicutes	c__Clostridia	o__Oscillospirales	f__UCG-010	g__	s__
OTU_483	14	10	0	21	8	0	0	0	1	5	0	1	0	0	0	2	3	3	3	k__Bacteria	p__Firmicutes	c__Clostridia	o__Monoglobales	f__Monoglobaceae	g__Monoglobus	s__
OTU_484	41	10	27	14	14	0	0	0	0	0	0	0	0	0	0	0	0	0	0	k__Bacteria	p__Bacteroidota	c__Bacteroidia	o__Bacteroidales	f__Muribaculaceae	g__	s__
OTU_485	0	0	0	0	0	19	1	0	0	1	10	0	0	0	0	0	0	50	5	k__Bacteria	p__Bacteroidota	c__Bacteroidia	o__Bacteroidales	f__Tannerellaceae	g__Macellibacteroides	s__
OTU_486	0	0	0	0	0	0	0	0	4	4	0	4	0	3	4	2	1	9	6	k__Bacteria	p__Bacteroidota	c__Bacteroidia	o__Bacteroidales	f__Bacteroidaceae	g__Bacteroides
OTU_487	6	28	2	2	0	0	0	0	0	0	0	0	0	0	0	0	0	0	0	k__Bacteria	p__Bacteroidota	c__Bacteroidia	o__Bacteroidales	f__Bacteroidaceae	g__Bacteroides	s__Bacteroides_stercorirosoris
OTU_488	0	0	0	0	0	0	0	0	2	7	0	2	0	11	0	4	9	5	3	k__Bacteria	p__Verrucomicrobiota	c__Verrucomicrobiae	o__Verrucomicrobiales	f__Akkermansiaceae	g__Akkermansia	s__
OTU_489	2	5	1	21	6	0	0	0	0	0	0	0	0	0	1	1	1	1	1	k__Bacteria	p__Firmicutes	c__Clostridia	o__Christensenellales	f__Christensenellaceae	g__Christensenellaceae_R-7_group	s__bacterium_YE57
OTU_490	1	2	1	0	3	1	2	0	1	2	0	12	3	13	2	0	0	0	8	k__Bacteria	p__Proteobacteria	c__Alphaproteobacteria	o__Rhizobiales	f__Beijerinckiaceae	g__Methylobacterium-Methylorubrum	s__Methylobacterium_brachiatum
OTU_491	0	0	0	0	0	0	3	48	4	0	0	2	3	0	30	3	11	4	13	k__Bacteria	p__Bacteroidota	c__Bacteroidia	o__Bacteroidales	f__Bacteroidaceae	g__Bacteroides
OTU_492	0	0	0	0	0	10	0	0	0	0	3	0	0	0	0	9	4	15	0	k__Bacteria	p__Bacteroidota	c__Bacteroidia	o__Bacteroidales	f__Dysgonomonadaceae	g__Dysgonomonas	s__Dysgonomonas_mossii
OTU_493	0	4	6	2	1	2	0	0	0	0	5	0	4	6	0	1	2	5	0	k__Bacteria	p__Firmicutes	c__Clostridia	o__Eubacteriales	f__Anaerofustaceae	g__Anaerofustis	s__Anaerofustis_stercorihominis
OTU_494	14	22	12	10	79	2	5	9	0	3	12	2	7	1	6	1	0	1	2	k__Bacteria
OTU_495	0	0	0	0	0	0	0	0	12	29	0	5	2	4	8	11	4	23	5	k__Bacteria	p__Bacteroidota	c__Bacteroidia	o__Bacteroidales	f__Bacteroidaceae	g__Bacteroides
OTU_496	3	4	5	1	4	0	5	1	0	5	0	0	0	0	0	0	0	0	0	k__Bacteria	p__Firmicutes	c__Clostridia	o__Oscillospirales	f__Ruminococcaceae	g__Harryflintia	s__
OTU_497	0	0	0	0	0	0	0	0	8	8	0	6	4	5	6	3	2	17	5	k__Bacteria	p__Bacteroidota	c__Bacteroidia	o__Bacteroidales	f__Prevotellaceae	g__Prevotellaceae_UCG-003	s__
OTU_498	0	0	0	0	0	0	0	0	9	11	0	8	2	4	1	1	5	15	11	k__Bacteria	p__Bacteroidota	c__Bacteroidia	o__Bacteroidales	f__Rikenellaceae	g__Rikenellaceae_RC9_gut_group	s__
OTU_499	100	84	17	57	45	0	0	0	0	0	0	0	0	0	0	0	0	0	0	k__Bacteria	p__Bacteroidota	c__Bacteroidia	o__Bacteroidales	f__Muribaculaceae	g__	s__
OTU_500	6	2	13	17	23	0	0	0	0	0	0	0	0	0	0	0	0	0	0	k__Bacteria	p__Firmicutes	c__Clostridia	o__Lachnospirales	f__Lachnospiraceae	g__Roseburia	s__
OTU_501	0	0	0	0	0	0	0	7	0	4	0	1	0	0	0	24	14	0	13	k__Bacteria	p__Proteobacteria	c__Gammaproteobacteria	o__Enterobacterales	f__Enterobacteriaceae	g__Plesiomonas	s__Plesiomonas_shigelloides
OTU_502	0	1	0	0	0	0	0	0	12	11	0	1	5	2	4	4	1	7	12	k__Bacteria	p__Bacteroidota	c__Bacteroidia	o__Bacteroidales	f__Prevotellaceae	g__Prevotellaceae_UCG-003	s__
OTU_503	0	1	1	0	0	0	0	0	15	3	0	13	12	8	12	7	11	6	12	k__Bacteria	p__Firmicutes	c__Bacilli	o__Erysipelotrichales	f__Erysipelotrichaceae	g__Turicibacter
OTU_504	5	4	6	1	16	0	0	0	0	0	0	0	0	0	0	0	0	1	0	k__Bacteria	p__Firmicutes	c__Clostridia	o__Oscillospirales	f__[Eubacterium]_coprostanoligenes_group
OTU_505	1	4	0	0	0	0	0	0	31	20	0	32	20	19	20	33	27	46	49	k__Bacteria	p__Firmicutes	c__Clostridia	o__Oscillospirales	f__Oscillospiraceae	g__UCG-005	s__
OTU_506	31	3	0	2	0	0	0	0	0	0	0	0	0	0	0	0	0	0	0	k__Bacteria	p__Bacteroidota	c__Bacteroidia	o__Bacteroidales	f__Muribaculaceae	g__	s__
OTU_507	0	0	0	0	0	2	0	5	20	6	0	0	1	0	0	1	1	0	0	k__Bacteria	p__Firmicutes	c__Clostridia	o__Peptostreptococcales-Tissierellales	f__Anaerovoracaceae	g__[Eubacterium]_brachy_group	s__
OTU_508	0	0	0	0	0	0	0	0	0	0	0	0	0	0	38	1	2	0	1	k__Bacteria	p__Firmicutes	c__Bacilli	o__Erysipelotrichales	f__Erysipelotrichaceae	g__Faecalitalea
OTU_509	3	1	3	5	32	0	0	0	0	0	0	0	0	0	0	0	0	0	0	k__Bacteria	p__Firmicutes	c__Bacilli	o__RF39	f__	g__	s__
OTU_510	2	6	4	0	54	0	0	0	1	0	0	0	0	0	0	0	0	0	0	k__Bacteria	p__Bacteroidota	c__Bacteroidia	o__Bacteroidales	f__Muribaculaceae	g__	s__
OTU_511	0	0	0	0	0	1	0	0	26	0	0	0	0	0	0	0	0	0	0	k__Bacteria	p__Firmicutes	c__Clostridia	o__Christensenellales	f__Christensenellaceae	g__Christensenellaceae_R-7_group
OTU_512	0	0	0	0	0	0	1	0	0	0	0	7	0	3	19	0	1	0	2	k__Bacteria	p__Firmicutes	c__Clostridia	o__Oscillospirales	f__Ruminococcaceae
OTU_513	0	0	0	0	32	0	0	0	0	1	0	3	1	2	0	2	2	3	0	k__Bacteria	p__Firmicutes	c__Clostridia	o__Oscillospirales	f__[Eubacterium]_coprostanoligenes_group	g__	s__
OTU_514	23	24	25	17	6	0	0	0	0	0	0	0	0	0	0	0	0	0	0	k__Bacteria	p__Bacteroidota	c__Bacteroidia	o__Bacteroidales	f__Muribaculaceae	g__	s__
OTU_515	0	0	0	0	0	7	0	3	6	4	0	0	0	6	0	0	0	0	4	k__Bacteria	p__Firmicutes	c__Clostridia
OTU_516	0	0	0	0	0	0	4	1	0	13	1	1	6	1	0	0	5	0	1	k__Bacteria
OTU_517	0	0	0	0	0	0	0	4	0	0	1	4	6	1	4	2	2	3	0	k__Bacteria	p__Firmicutes	c__Bacilli	o__Lactobacillales	f__Aerococcaceae	g__Facklamia	s__Facklamia_tabacinasalis
OTU_518	0	1	0	0	0	0	0	1	0	35	0	384	274	9	5	3	2	67	10	k__Bacteria	p__Bacteroidota	c__Bacteroidia	o__Bacteroidales	f__Muribaculaceae	g__	s__
OTU_519	0	0	0	0	0	0	2	0	1	0	1	7	2	1	4	5	0	0	12	k__Bacteria	p__Actinobacteria	c__unidentified_Actinobacteria	o__Actinomycetales	f__Actinomycetaceae	g__Flaviflexus	s__
OTU_520	63	0	37	66	34	0	0	0	3	0	0	0	0	0	0	0	0	0	0	k__Bacteria	p__Bacteroidota	c__Bacteroidia	o__Bacteroidales	f__Muribaculaceae	g__unidentified_Muribaculaceae	s__Gram-negative_bacterium_cTPY-13
OTU_521	10	4	3	37	1	2	0	2	0	1	0	0	2	0	0	0	0	4	0	k__Bacteria	p__Actinobacteriota	c__Coriobacteriia	o__Coriobacteriales	f__Eggerthellaceae	g__Enterorhabdus	s__
OTU_522	0	0	0	0	0	0	0	0	0	0	0	4	41	3	0	2	0	2	2	k__Bacteria	p__Bacteroidota	c__Bacteroidia	o__Bacteroidales	f__Prevotellaceae	g__Prevotella	s__Prevotella_buccalis
OTU_523	0	0	0	0	1	3	4	2	4	4	0	4	29	7	0	19	8	1	4	k__Bacteria	p__Actinobacteria	c__unidentified_Actinobacteria	o__Micrococcales	f__Micrococcaceae	g__Glutamicibacter	s__Glutamicibacter_arilaitensis
OTU_524	4	5	17	17	8	0	0	0	0	0	0	0	0	0	0	0	0	0	0	k__Bacteria	p__Bacteroidota	c__Bacteroidia	o__Bacteroidales	f__Rikenellaceae	g__Rikenellaceae_RC9_gut_group	s__
OTU_525	0	0	0	0	0	0	0	0	4	4	0	2	3	6	4	5	2	2	4	k__Bacteria	p__Firmicutes	c__Clostridia	o__Oscillospirales	f__UCG-010	g__	s__
OTU_526	0	0	0	0	0	0	0	0	0	0	0	11	9	7	4	7	11	5	13	k__Bacteria	p__Firmicutes	c__Clostridia	o__Peptostreptococcales-Tissierellales	f__Family_XI	g__Anaerococcus	s__Anaerococcus_vaginalis
OTU_527	0	1	0	0	0	0	0	0	36	33	0	10	4	16	11	13	12	35	31	k__Bacteria	p__unidentified_Bacteria	c__Bacteroidia	o__Bacteroidales	f__Paludibacteraceae	g__	s__
OTU_528	0	0	0	0	0	0	0	0	9	1	0	11	7	1	3	5	2	6	3	k__Bacteria	p__Proteobacteria	c__Gammaproteobacteria	o__Enterobacterales	f__Succinivibrionaceae	g__Ruminobacter	s__
OTU_529	1	0	3	0	0	0	7	0	0	1	0	0	4	0	0	2	10	0	13	k__Bacteria	p__Firmicutes	c__Bacilli	o__Staphylococcales	f__Staphylococcaceae	g__Macrococcus	s__Macrococcus_caseolyticus
OTU_530	0	0	0	0	0	0	0	0	3	6	0	13	9	10	4	4	7	15	7	k__Bacteria	p__Desulfobacterota	c__Desulfovibrionia	o__Desulfovibrionales	f__Desulfovibrionaceae	g__Mailhella	s__
OTU_531	0	2	2	0	0	4	13	1	0	4	2	4	3	0	0	0	3	1	1	k__Bacteria	p__Firmicutes	c__Clostridia	o__Oscillospirales	f__Ruminococcaceae	g__Harryflintia	s__
OTU_532	9	10	7	13	5	0	0	0	0	0	25	0	0	0	0	0	0	0	0	k__Bacteria	p__Proteobacteria	c__Gammaproteobacteria	o__Enterobacterales	f__Pasteurellaceae	g__Aggregatibacter	s__
OTU_533	2	1	0	0	0	3	1	2	0	2	3	1	5	0	0	0	1	2	0	k__Bacteria	p__Firmicutes	c__Clostridia	o__Oscillospirales	f__Ruminococcaceae	g__Harryflintia	s__
OTU_534	9	0	13	9	2	0	0	0	0	0	0	0	0	0	2	0	0	0	0	k__Bacteria	p__Firmicutes	c__Clostridia	o__Christensenellales	f__Christensenellaceae	g__unidentified_Christensenellaceae	s__Christensenella_sp_Marseille-P2437
OTU_535	0	0	2	18	9	0	0	0	0	0	0	0	0	0	0	0	0	0	0	k__Bacteria	p__Firmicutes	c__Clostridia	o__Lachnospirales	f__Lachnospiraceae	g__Lachnospiraceae_UCG-001	s__
OTU_536	0	0	0	0	0	0	3	0	2	6	0	0	8	9	0	0	3	0	8	k__Bacteria	p__Chloroflexi	c__Chloroflexia	o__Thermomicrobiales	f__JG30-KF-CM45	g__	s__
OTU_537	0	0	0	0	0	0	0	0	9	4	0	6	9	2	2	5	10	10	8	k__Bacteria	p__Firmicutes	c__Clostridia	o__Oscillospirales	f__Oscillospiraceae
OTU_538	0	0	1	0	0	1	1	0	6	0	9	3	2	0	3	0	0	3	0	k__Bacteria	p__Firmicutes	c__Bacilli	o__Lactobacillales	f__Streptococcaceae	g__Streptococcus	s__Streptococcus_respiraculi
OTU_539	0	0	0	0	0	4	0	0	0	7	0	0	0	0	0	6	5	13	0	k__Bacteria	p__Desulfobacterota	c__Desulfovibrionia	o__Desulfovibrionales	f__Desulfovibrionaceae	g__Desulfovibrio
OTU_540	0	0	0	0	0	2	0	0	0	0	0	0	0	0	0	18	3	3	0	k__Bacteria	p__Acidobacteriota	c__Blastocatellia	o__Blastocatellales	f__Blastocatellaceae	g__Blastocatella	s__
OTU_541	8	10	4	2	3	0	0	0	0	0	0	0	0	0	0	0	0	0	0	k__Bacteria	p__Firmicutes	c__Bacilli	o__Lactobacillales
OTU_542	0	2	11	5	2	2	12	3	1	15	7	2	5	0	6	2	3	12	5	k__Bacteria	p__Firmicutes	c__Clostridia	o__Lachnospirales	f__Lachnospiraceae	g__Lachnospiraceae_FCS020_group	s__
OTU_543	8	18	6	10	20	0	0	0	0	0	0	0	0	0	0	0	0	0	0	k__Bacteria	p__Campylobacterota	c__Campylobacteria	o__Campylobacterales	f__Campylobacteraceae	g__Campylobacter	s__Campylobacter_showae
OTU_544	0	0	0	0	0	0	0	0	5	3	0	5	2	8	5	4	7	6	7	k__Bacteria	p__unidentified_Bacteria	c__Clostridia	o__Oscillospirales	f__Ruminococcaceae	g__	s__
OTU_545	0	22	7	16	5	0	0	0	0	0	0	0	0	0	0	0	0	0	0	k__Bacteria	p__Firmicutes	c__Clostridia	o__Lachnospirales	f__Lachnospiraceae	g__Lachnospiraceae_UCG-001	s__
OTU_546	0	0	0	0	0	0	0	0	5	2	0	4	3	0	4	5	3	4	2	k__Bacteria	p__Firmicutes	c__Clostridia	o__Oscillospirales	f__[Eubacterium]_coprostanoligenes_group	g__	s__
OTU_547	0	33	0	0	0	0	0	0	0	0	0	21	9	4	5	9	6	3	13	k__Bacteria	p__Firmicutes	c__Clostridia	o__Peptostreptococcales-Tissierellales	f__Family_XI	g__Peptoniphilus	s__Peptoniphilus_sp_KHD5
OTU_548	0	0	0	0	0	0	0	0	15	27	0	12	1	4	1	12	9	20	2	k__Bacteria	p__Bacteroidota	c__Bacteroidia	o__Bacteroidales	f__F082	g__	s__
OTU_549	0	0	0	0	0	0	0	6	0	0	0	0	0	0	1	26	3	1	0	k__Bacteria	p__Firmicutes	c__Clostridia	o__Clostridia_UCG-014	f__	g__	s__
OTU_550	8	3	0	0	0	0	0	1	0	2	2	3	1	0	11	1	0	0	0	k__Bacteria	p__Desulfobacterota	c__Desulfovibrionia	o__Desulfovibrionales	f__Desulfovibrionaceae	g__Desulfovibrio
OTU_551	12	7	6	2	7	0	0	0	0	0	0	0	0	0	0	0	0	0	0	k__Bacteria	p__unidentified_Bacteria	c__Desulfovibrionia	o__Desulfovibrionales	f__Desulfovibrionaceae	g__	s__
OTU_552	3	3	0	1	0	0	0	0	0	0	0	0	0	0	0	0	0	0	0	k__Bacteria	p__Firmicutes	c__Clostridia	o__Oscillospirales	f__Oscillospiraceae	g__Oscillospira	s__
OTU_553	0	0	0	0	0	0	0	0	6	6	0	3	5	2	1	1	4	6	9	k__Bacteria	p__Firmicutes	c__Clostridia	o__Oscillospirales	f__UCG-010	g__	s__
OTU_554	4	51	27	8	12	0	0	0	0	0	1	2	0	1	0	0	0	0	0	k__Bacteria	p__Proteobacteria	c__Gammaproteobacteria	o__Burkholderiales	f__Neisseriaceae	g__Neisseria	s__Neisseria_mucosa
OTU_555	0	0	0	0	0	0	0	0	3	1	0	6	3	8	1	1	9	4	3	k__Bacteria	p__Firmicutes	c__Clostridia	o__Oscillospirales	f__UCG-010	g__	s__
OTU_556	0	0	0	0	0	0	1	7	0	0	0	0	0	0	1	23	5	0	14	k__Bacteria	p__Firmicutes	c__Bacilli	o__Erysipelotrichales	f__Erysipelotrichaceae
OTU_557	7	11	8	1	8	0	0	2	0	0	0	0	0	0	0	0	0	0	0	k__Bacteria
OTU_558	0	0	0	0	0	0	0	0	3	1	0	3	4	1	4	5	5	2	7	k__Bacteria	p__Firmicutes	c__Clostridia	o__Oscillospirales	f__UCG-010	g__	s__
OTU_559	4	5	7	8	1	0	0	0	0	0	0	0	0	0	0	0	0	0	0	k__Bacteria	p__Firmicutes	c__Clostridia	o__Peptococcales	f__Peptococcaceae	g__Peptococcus
OTU_560	0	0	0	0	0	4	0	0	0	2	1	0	0	0	0	3	11	6	0	k__Bacteria	p__Bacteroidota	c__Bacteroidia	o__Chitinophagales	f__Chitinophagaceae	g__Terrimonas	s__
OTU_561	0	0	0	0	0	0	0	0	2	3	0	9	8	1	2	4	5	4	9	k__Bacteria	p__Firmicutes	c__Clostridia	o__Oscillospirales	f__[Eubacterium]_coprostanoligenes_group	g__	s__
OTU_562	0	0	0	0	0	2	8	0	0	1	0	0	1	4	0	0	6	1	10	k__Bacteria	p__Firmicutes	c__Bacilli	o__Bacillales	f__Bacillaceae	g__Bacillus	s__Bacillus_cellulasensis
OTU_563	1	0	0	0	0	3	5	6	0	0	31	18	0	2	0	0	0	0	2	k__Bacteria	p__Firmicutes	c__Clostridia	o__Lachnospirales	f__Lachnospiraceae
OTU_564	6	8	1	6	3	1	1	0	0	0	8	2	0	1	0	0	0	2	0	k__Bacteria
OTU_565	0	0	0	0	0	6	0	0	0	4	0	0	0	0	1	6	7	8	7	k__Bacteria	p__Firmicutes	c__Clostridia	o__Clostridiales	f__Clostridiaceae	g__Clostridium_sensu_stricto_13
OTU_566	0	3	9	0	1	2	1	2	0	0	0	1	0	0	0	0	0	1	6	k__Bacteria	p__unidentified_Bacteria	c__Clostridia	o__Oscillospirales	f__Oscillospiraceae	g__	s__
OTU_567	0	0	0	0	0	0	0	0	2	1	0	1	1	3	1	5	1	3	5	k__Bacteria	p__Firmicutes	c__Clostridia	o__Oscillospirales	f__UCG-010	g__	s__
OTU_568	10	11	3	3	3	0	0	0	0	0	0	0	0	0	0	0	0	0	0	k__Bacteria	p__Actinobacteria	c__unidentified_Actinobacteria	o__Actinomycetales	f__Actinomycetaceae	g__Actinomyces	s__Schaalia_odontolytica
OTU_569	0	6	0	0	0	1	3	4	1	10	0	0	4	13	0	0	8	0	2	k__Bacteria	p__Actinobacteria	c__unidentified_Actinobacteria	o__Propionibacteriales	f__Nocardioidaceae	g__Aeromicrobium	s__
OTU_570	0	0	0	0	0	0	0	0	3	1	0	9	14	8	4	2	5	10	5	k__Bacteria	p__unidentified_Bacteria	c__Clostridia	o__Peptococcales	f__Peptococcaceae	g__	s__
OTU_571	4	4	3	5	0	1	2	1	0	2	2	0	6	0	9	6	0	1	0	k__Bacteria	p__Firmicutes	c__Clostridia	o__Oscillospirales	f__Ruminococcaceae	g__Candidatus_Soleaferrea	s__Ruminococcaceae_bacterium_GD6
OTU_572	0	0	0	0	0	0	0	0	2	11	0	9	11	2	5	0	2	13	11	k__Bacteria	p__Firmicutes	c__Clostridia	o__Oscillospirales	f__[Eubacterium]_coprostanoligenes_group	g__	s__
OTU_573	1	0	27	42	23	0	0	0	0	0	0	0	0	0	0	0	0	0	0	k__Bacteria	p__Bacteroidota	c__Bacteroidia	o__Bacteroidales	f__Muribaculaceae	g__	s__
OTU_574	0	0	1	0	0	0	0	0	0	1	0	48	27	0	0	0	1	3	0	k__Bacteria	p__Bacteroidota	c__Bacteroidia	o__Bacteroidales	f__Muribaculaceae	g__	s__
OTU_575	1	2	3	3	3	14	9	75	15	16	109	155	421	87	61	37	22	49	23	k__Bacteria	p__Proteobacteria	c__Gammaproteobacteria	o__Enterobacterales	f__Enterobacteriaceae	g__Citrobacter
OTU_576	3	7	1	5	1	0	0	0	0	0	0	1	0	14	0	0	0	0	1	k__Bacteria	p__Bacteroidota	c__Bacteroidia	o__Bacteroidales	f__Rikenellaceae	g__Rikenella	s__
OTU_577	8	12	7	5	25	0	5	1	0	7	0	7	0	2	1	0	1	2	4	k__Bacteria	p__Firmicutes	c__Clostridia	o__Oscillospirales	f__Oscillospiraceae	g__Oscillibacter	s__
OTU_578	0	0	0	0	0	0	0	0	6	7	0	7	11	2	5	11	6	4	6	k__Bacteria	p__Firmicutes	c__Clostridia	o__Peptostreptococcales-Tissierellales	f__Anaerovoracaceae	g__Family_XIII_AD3011_group	s__
OTU_579	2	1	3	9	3	0	0	0	0	0	0	0	0	0	0	0	0	0	0	k__Bacteria	p__Bacteroidota	c__Bacteroidia	o__Bacteroidales	f__Marinifilaceae	g__Odoribacter	s__
OTU_580	0	0	0	0	0	6	4	1	23	11	0	6	8	7	4	10	8	15	12	k__Bacteria	p__Bacteroidota	c__Bacteroidia	o__Bacteroidales	f__Rikenellaceae	g__Alistipes	s__
OTU_581	0	0	0	0	0	0	0	0	0	0	0	2	5	0	2	5	3	3	0	k__Bacteria	p__Firmicutes	c__Clostridia	o__Oscillospirales	f__Ruminococcaceae	g__Candidatus_Soleaferrea	s__
OTU_582	4	26	5	7	4	0	0	0	0	0	0	0	0	0	0	0	0	0	0	k__Bacteria	p__Bacteroidota	c__Bacteroidia	o__Bacteroidales	f__Prevotellaceae	g__Prevotella	s__Prevotella_loescheii
OTU_583	0	0	0	0	0	0	0	0	1	2	0	3	2	0	4	1	5	5	1	k__Bacteria	p__Firmicutes	c__Clostridia	o__Monoglobales	f__Monoglobaceae	g__Monoglobus	s__
OTU_584	14	9	10	11	2	0	0	0	0	0	1	0	0	0	0	0	0	0	0	k__Bacteria	p__Firmicutes	c__Clostridia	o__Clostridia_vadinBB60_group	f__	g__	s__
OTU_585	5	5	5	4	3	0	0	0	0	0	1	0	0	0	0	0	0	0	0	k__Bacteria	p__Bacteroidota	c__Bacteroidia	o__Bacteroidales	f__Marinifilaceae	g__Odoribacter	s__
OTU_586	1	5	1	0	2	1	28	13	0	3	0	0	5	0	0	0	0	1	1	k__Bacteria	p__unidentified_Bacteria	c__Clostridia	o__Lachnospirales	f__Lachnospiraceae	g__	s__
OTU_587	0	11	2	17	2	0	0	0	0	0	16	0	0	0	0	0	0	0	0	k__Bacteria
OTU_588	0	0	0	0	0	0	0	0	0	0	0	30	0	3	3	4	0	0	3	k__Bacteria	p__Bacteroidota	c__Bacteroidia	o__Flavobacteriales	f__Weeksellaceae	g__Chryseobacterium	s__Chryseobacterium_salipaludis
OTU_589	2	0	10	16	4	0	0	1	2	4	0	4	1	7	4	0	2	5	6	k__Bacteria	p__Firmicutes	c__Clostridia	o__Oscillospirales	f__Oscillospiraceae	g__UCG-005	s__
OTU_590	0	0	0	0	0	0	0	0	1	3	0	2	2	0	2	1	3	6	3	k__Bacteria	p__Firmicutes	c__Clostridia	o__Oscillospirales	f__UCG-010	g__	s__
OTU_591	3	3	0	0	2	2	7	18	1	0	0	3	0	0	0	1	0	1	0	k__Bacteria	p__Firmicutes	c__Clostridia	o__Oscillospirales	f__Ruminococcaceae	g__Harryflintia	s__
OTU_592	0	0	0	0	0	9	0	0	0	0	7	0	0	0	3	1	3	5	0	k__Bacteria	p__Verrucomicrobiota	c__Verrucomicrobiae	o__Chthoniobacterales	f__Terrimicrobiaceae	g__Terrimicrobium	s__Terrimicrobium_sacchariphilum
OTU_593	0	0	0	0	0	0	0	0	11	19	0	7	6	4	4	2	1	11	3	k__Bacteria	p__Bacteroidota	c__Bacteroidia	o__Bacteroidales	f__Muribaculaceae	g__	s__
OTU_594	23	3	10	18	3	0	0	1	15	7	0	15	17	2	11	16	16	15	5	k__Bacteria	p__Firmicutes	c__Clostridia	o__Christensenellales	f__Christensenellaceae	g__Christensenellaceae_R-7_group	s__
OTU_595	0	0	0	0	0	0	0	5	0	0	0	0	0	1	12	9	0	0	2	k__Bacteria	p__Firmicutes
OTU_596	14	9	6	5	6	0	0	0	0	0	0	0	0	0	0	0	0	0	0	k__Bacteria	p__Firmicutes	c__Clostridia	o__Lachnospirales	f__Lachnospiraceae	g__Johnsonella	s__
OTU_597	3	0	5	13	9	0	0	0	0	0	0	0	0	0	0	0	0	0	0	k__Bacteria	p__Bacteroidota	c__Bacteroidia	o__Bacteroidales	f__Muribaculaceae	g__	s__
OTU_598	0	0	1	0	0	0	0	0	0	0	0	1	0	21	0	0	5	2	19	k__Bacteria	p__unidentified_Bacteria	c__Alphaproteobacteria	o__Rhodospirillales	f__unidentified_Rhodospirillales	g__unidentified_Rhodospirillales	s__Azospirillum_sp_47_25
OTU_599	0	0	0	0	0	0	0	0	2	2	0	3	1	7	1	3	4	3	6	k__Bacteria	p__Firmicutes	c__Clostridia	o__Peptostreptococcales-Tissierellales	f__Anaerovoracaceae	g__Anaerovorax	s__
OTU_600	0	0	0	0	0	0	0	0	4	2	0	5	5	2	9	3	4	9	7	k__Bacteria	p__Firmicutes	c__Clostridia	o__Oscillospirales	f__UCG-010	g__	s__
OTU_601	3	4	2	0	0	0	5	1	0	1	3	0	0	1	0	0	4	3	0	k__Bacteria	p__Firmicutes	c__Clostridia	o__Lachnospirales	f__Lachnospiraceae
OTU_602	0	0	0	0	0	0	0	0	2	2	0	4	9	2	3	3	5	2	2	k__Bacteria	p__unidentified_Bacteria	c__Clostridia	o__Oscillospirales	f__Ruminococcaceae	g__	s__
OTU_603	0	0	0	0	0	0	0	0	4	7	0	1	0	1	2	0	4	6	3	k__Bacteria	p__Bacteroidota	c__Bacteroidia	o__Bacteroidales	f__Prevotellaceae	g__Prevotellaceae_UCG-003	s__
OTU_604	2	2	9	2	18	0	0	0	0	0	0	0	0	0	0	0	0	0	0	k__Bacteria	p__Firmicutes	c__Bacilli	o__Erysipelotrichales	f__Erysipelatoclostridiaceae	g__Candidatus_Stoquefichus	s__
OTU_605	0	0	0	0	0	0	1	0	0	0	0	0	12	0	1	1	3	0	4	k__Bacteria	p__Firmicutes
OTU_606	0	0	0	0	0	0	0	0	14	1	0	2	3	3	8	9	9	6	5	k__Bacteria	p__Firmicutes	c__Clostridia	o__Christensenellales	f__Christensenellaceae	g__Christensenellaceae_R-7_group	s__
OTU_607	0	0	0	0	1	5	5	18	0	32	0	62	2	7	1	8	41	31	46	k__Bacteria	p__Bacteroidota	c__Bacteroidia	o__Bacteroidales	f__Muribaculaceae	g__	s__
OTU_608	3	1	1	1	11	4	5	2	1	0	0	0	2	0	0	0	0	1	0	k__Bacteria	p__Firmicutes	c__Clostridia	o__Clostridia_vadinBB60_group	f__	g__	s__
OTU_609	39	14	7	10	8	0	0	0	0	1	0	0	0	0	0	0	0	0	0	k__Bacteria	p__Firmicutes	c__Clostridia	o__Monoglobales	f__Monoglobaceae	g__Monoglobus	s__
OTU_610	0	2	0	0	0	3	10	0	0	0	0	8	4	0	1	5	8	1	9	k__Bacteria	p__Actinobacteria	c__unidentified_Actinobacteria	o__Micrococcales	f__Dermabacteraceae	g__Brachybacterium	s__
OTU_611	0	0	0	0	0	3	0	0	0	4	6	0	0	0	0	2	0	5	1	k__Bacteria	p__Firmicutes	c__Clostridia	o__Oscillospirales	f__Hungateiclostridiaceae	g__Pseudobacteroides
OTU_612	7	9	8	3	6	0	0	0	0	0	0	0	0	0	0	0	0	0	0	k__Bacteria	p__Firmicutes	c__Clostridia	o__Oscillospirales	f__Ruminococcaceae	g__Ruminococcus	s__
OTU_613	0	0	0	0	0	1	0	0	0	1	0	0	0	0	0	32	14	1	0	k__Bacteria	p__Proteobacteria	c__Gammaproteobacteria	o__Burkholderiales	f__Rhodocyclaceae	g__Zoogloea	s__
OTU_614	5	3	4	2	18	0	0	0	0	0	0	0	0	0	0	0	0	0	0	k__Bacteria	p__Firmicutes	c__Clostridia	o__Clostridia_vadinBB60_group	f__unidentified_Clostridia_vadinBB60_group	g__unidentified_Clostridia_vadinBB60_group	s__Clostridiales_bacterium_enrichment_culture_clone_06-1235251-76
OTU_615	7	15	3	13	8	0	0	0	0	0	0	0	0	0	0	0	0	0	0	k__Bacteria	p__Bacteroidota	c__Bacteroidia	o__Bacteroidales	f__Muribaculaceae	g__	s__
OTU_616	5	3	1	4	1	4	13	5	0	2	0	4	5	4	0	10	2	2	0	k__Bacteria	p__Bacteroidota	c__Bacteroidia	o__Bacteroidales	f__Muribaculaceae	g__	s__
OTU_617	0	0	0	0	0	0	0	0	5	5	0	0	4	0	0	2	3	4	1	k__Bacteria
OTU_618	6	0	7	12	11	0	0	0	0	0	0	0	0	0	0	0	0	0	0	k__Bacteria	p__Firmicutes	c__Bacilli	o__Erysipelotrichales	f__Erysipelatoclostridiaceae
OTU_619	4	1	0	0	0	0	0	5	4	0	4	7	0	2	1	0	1	0	1	k__Bacteria	p__Firmicutes	c__Clostridia	o__Lachnospirales	f__Lachnospiraceae	g__Lachnospiraceae_NK4A136_group	s__
OTU_620	0	0	0	0	0	0	0	0	6	4	0	3	0	1	1	0	4	3	4	k__Bacteria	p__Bacteroidota	c__Bacteroidia	o__Bacteroidales	f__Muribaculaceae	g__	s__
OTU_621	0	0	0	0	0	0	0	0	2	2	0	1	1	2	0	5	5	4	2	k__Bacteria	p__Firmicutes	c__Clostridia	o__Lachnospirales	f__Lachnospiraceae
OTU_622	3	3	0	4	7	0	0	0	0	1	0	0	0	0	0	0	0	0	0	k__Bacteria	p__unidentified_Bacteria	c__Clostridia	o__Lachnospirales	f__Lachnospiraceae	g__	s__
OTU_623	0	5	2	9	31	0	0	0	0	0	0	0	0	0	0	0	0	0	0	k__Bacteria	p__Firmicutes	c__Clostridia	o__Lachnospirales	f__Lachnospiraceae	g__Lachnospiraceae_NK4A136_group	s__
OTU_624	0	1	0	0	0	0	0	0	0	0	24	0	0	0	0	0	0	0	0	k__Bacteria	p__Proteobacteria	c__Gammaproteobacteria	o__Enterobacterales	f__Pasteurellaceae	g__Aggregatibacter
OTU_625	0	5	0	0	0	0	0	3	1	2	17	3	13	4	3	3	4	3	1	k__Bacteria	p__Proteobacteria	c__Gammaproteobacteria	o__Enterobacterales	f__Morganellaceae	g__Providencia	s__Providencia_stuartii
OTU_626	0	0	0	0	0	0	0	1	1	2	0	1	3	2	2	4	1	1	4	k__Bacteria	p__Firmicutes	c__Bacilli	o__Erysipelotrichales	f__Erysipelotrichaceae	g__[Anaerorhabdus]_furcosa_group	s__
OTU_627	0	0	1	1	0	0	0	0	0	18	0	0	0	3	0	1	0	1	0	k__Bacteria	p__Proteobacteria	c__Gammaproteobacteria	o__Enterobacterales	f__Morganellaceae	g__Morganella	s__Morganella_morganii
OTU_628	0	0	0	1	0	0	0	0	2	0	0	1	0	0	0	7	2	5	5	k__Bacteria	p__Firmicutes	c__Clostridia	o__Clostridiales	f__Clostridiaceae	g__Clostridium_sensu_stricto_6	s__Clostridium_bornimense
OTU_629	0	0	0	0	0	0	1	5	0	0	0	0	11	0	9	5	0	0	2	k__Bacteria	p__Firmicutes	c__Clostridia	o__Oscillospirales
OTU_630	2	7	0	1	4	0	0	0	3	3	0	1	1	0	1	1	2	0	0	k__Bacteria	p__Firmicutes	c__Clostridia	o__Oscillospirales	f__Oscillospiraceae	g__UCG-005	s__
OTU_631	0	0	0	0	0	3	0	0	0	0	0	0	0	0	0	1	6	14	0	k__Bacteria	p__Proteobacteria	c__Alphaproteobacteria	o__Caedibacterales	f__Caedibacteraceae	g__Candidatus_Nucleicultrix	s__
OTU_632	0	0	0	0	0	0	0	0	2	2	0	3	3	0	2	4	4	2	4	k__Bacteria	p__Spirochaetota	c__Spirochaetia	o__Spirochaetales	f__Spirochaetaceae	g__Treponema
OTU_633	1	2	2	6	0	0	2	0	0	0	0	0	2	0	0	0	0	3	1	k__Bacteria	p__Actinobacteriota	c__Coriobacteriia	o__Coriobacteriales	f__Eggerthellaceae	g__Enterorhabdus	s__
OTU_634	20	64	13	9	51	26	282	122	20	48	2	61	23	5	1	0	15	31	18	k__Bacteria	p__Firmicutes	c__Clostridia	o__Lachnospirales	f__Lachnospiraceae	g__Lachnospiraceae_NK4A136_group	s__
OTU_635	0	0	0	0	0	1	2	5	0	0	0	9	0	2	0	0	1	3	0	k__Bacteria	p__Desulfobacterota	c__Desulfovibrionia	o__Desulfovibrionales	f__Desulfovibrionaceae
OTU_636	3	1	1	6	32	0	0	0	0	0	0	0	0	0	0	0	0	0	0	k__Bacteria	p__Firmicutes	c__Clostridia	o__Lachnospirales	f__Lachnospiraceae	g__Tyzzerella
OTU_637	8	3	6	12	2	0	0	0	0	0	1	0	0	0	0	0	0	0	0	k__Bacteria	p__Bacteroidota	c__Bacteroidia	o__Flavobacteriales	f__Weeksellaceae	g__Bergeyella	s__
OTU_638	0	0	0	0	0	0	0	13	0	0	0	0	2	0	1	4	4	2	0	k__Bacteria	p__Firmicutes	c__Bacilli	o__Erysipelotrichales	f__Erysipelatoclostridiaceae
OTU_639	0	0	0	0	0	9	0	0	0	0	1	5	0	1	0	1	21	11	3	k__Bacteria	p__Proteobacteria	c__Alphaproteobacteria	o__Rhizobiales	f__Rhizobiaceae	g__Mesorhizobium
OTU_640	0	0	0	0	0	0	0	0	18	14	0	13	4	11	10	14	11	21	15	k__Bacteria	p__Bacteroidota	c__Bacteroidia	o__Bacteroidales	f__Rikenellaceae	g__Rikenellaceae_RC9_gut_group	s__
OTU_641	0	6	5	3	1	0	0	0	0	0	0	0	1	0	0	0	0	0	0	k__Bacteria	p__Firmicutes	c__Clostridia	o__Oscillospirales	f__UCG-010	g__	s__
OTU_642	0	0	0	0	0	0	0	0	9	5	0	3	0	0	4	2	4	2	0	k__Bacteria	p__Bacteroidota	c__Bacteroidia	o__Bacteroidales	f__Prevotellaceae	g__Prevotellaceae_UCG-004	s__
OTU_643	0	1	0	0	0	0	0	2	0	0	4	0	1	7	2	0	0	1	0	k__Bacteria	p__unidentified_Bacteria	c__Alphaproteobacteria	o__Rhodospirillales	f__	g__	s__
OTU_644	0	0	0	0	0	0	0	11	0	0	0	0	0	0	4	0	7	0	1	k__Bacteria	p__Desulfobacterota	c__Desulfovibrionia	o__Desulfovibrionales	f__Desulfovibrionaceae	g__Desulfovibrio
OTU_645	3	3	5	2	4	0	0	0	0	0	0	0	0	0	0	0	0	0	0	k__Bacteria	p__unidentified_Bacteria	c__Saccharimonadia	o__Saccharimonadales	f__Saccharimonadaceae	g__Candidatus_Saccharimonas	s__
OTU_646	0	0	0	2	1	3	0	0	0	0	9	0	0	0	0	1	2	14	0	k__Bacteria	p__Proteobacteria	c__Gammaproteobacteria	o__Burkholderiales	f__Comamonadaceae
OTU_647	0	0	0	0	0	0	0	0	0	1	0	3	1	1	0	4	6	1	3	k__Bacteria	p__Firmicutes	c__Clostridia	o__Oscillospirales
OTU_648	0	0	0	0	0	0	0	0	1	4	0	3	1	0	1	0	3	6	2	k__Bacteria	p__Firmicutes	c__Clostridia	o__Oscillospirales	f__UCG-010	g__	s__
OTU_649	0	0	0	0	0	0	0	0	0	0	6	6	5	1	3	2	2	2	6	k__Bacteria	p__Actinobacteria	c__unidentified_Actinobacteria	o__Corynebacteriales	f__Corynebacteriaceae	g__Corynebacterium
OTU_650	9	9	3	6	13	0	1	1	0	0	19	0	0	0	0	0	0	0	0	k__Bacteria
OTU_651	0	0	0	0	0	0	0	2	0	42	0	9	13	0	0	3	66	0	0	Unknown
OTU_652	0	1	0	0	1	1	0	0	26	1	12	6	12	2	3	1	0	0	0	k__Bacteria	p__Proteobacteria	c__Gammaproteobacteria	o__Burkholderiales	f__Alcaligenaceae
OTU_653	2	3	1	1	20	0	0	0	0	0	0	0	0	0	0	0	0	0	0	k__Bacteria	p__unidentified_Bacteria	c__Clostridia	o__Oscillospirales	f__Ruminococcaceae	g__	s__
OTU_654	0	0	0	0	0	0	0	0	8	4	0	6	12	5	6	5	3	0	13	k__Bacteria	p__Firmicutes	c__Clostridia	o__Oscillospirales	f__UCG-010	g__	s__
OTU_655	3	0	0	8	32	0	0	0	0	0	0	0	0	0	0	0	0	0	0	k__Bacteria	p__Firmicutes	c__Bacilli	o__RF39	f__	g__	s__
OTU_656	0	0	0	0	0	0	0	5	0	0	23	1	0	1	0	2	9	0	0	k__Bacteria	p__Firmicutes	c__Bacilli	o__Erysipelotrichales	f__Erysipelatoclostridiaceae	g__Erysipelatoclostridium	s__Erysipelatoclostridium_ramosum
OTU_657	0	1	0	0	0	0	5	8	0	1	3	0	0	0	2	0	0	1	0	k__Bacteria	p__Firmicutes	c__Clostridia	o__Lachnospirales	f__Lachnospiraceae	g__Roseburia	s__
OTU_658	0	0	0	0	0	0	0	1	0	44	0	15	2	1	0	4	71	0	0	Unknown
OTU_659	0	0	0	0	0	0	0	0	3	7	0	2	2	1	2	7	2	4	2	k__Bacteria	p__Bacteroidota	c__Bacteroidia	o__Bacteroidales	f__F082	g__	s__
OTU_660	0	13	0	0	0	1	0	2	0	1	1	1	1	1	1	0	1	6	1	k__Bacteria	p__Proteobacteria	c__Alphaproteobacteria	o__Rhizobiales	f__Xanthobacteraceae	g__Bradyrhizobium
OTU_661	0	0	0	0	0	0	0	0	1	4	0	0	5	5	1	1	3	2	3	k__Bacteria	p__Firmicutes	c__Clostridia	o__Oscillospirales	f__UCG-010	g__	s__
OTU_662	3	2	0	4	0	2	1	17	2	0	0	0	2	0	6	4	19	2	9	k__Bacteria	p__Firmicutes	c__Clostridia	o__Clostridiales	f__Clostridiaceae	g__Clostridium_sensu_stricto_1	s__Clostridium_butyricum
OTU_663	0	0	0	1	0	0	0	0	0	1	0	0	4	13	0	2	13	1	3	k__Bacteria	p__Firmicutes	c__Bacilli	o__Bacillales	f__Planococcaceae	g__Kurthia	s__
OTU_664	0	0	0	0	0	0	5	0	0	2	1	0	0	0	0	4	2	0	21	k__Bacteria	p__Chloroflexi	c__Chloroflexia	o__Thermomicrobiales	f__JG30-KF-CM45	g__unidentified_JG30-KF-CM45	s__bacterium_QTYC46b
OTU_665	3	0	2	2	7	0	0	0	0	0	0	0	0	0	0	0	0	0	0	k__Bacteria
OTU_666	0	2	1	0	0	0	0	0	2	10	0	3	7	7	13	5	5	17	7	k__Bacteria	p__Firmicutes	c__Clostridia	o__Oscillospirales	f__[Eubacterium]_coprostanoligenes_group	g__	s__
OTU_667	0	0	0	0	0	1	7	1	0	1	13	0	0	0	0	1	0	0	1	k__Bacteria	p__Firmicutes	c__Bacilli	o__Erysipelotrichales	f__Erysipelatoclostridiaceae	g__	s__
OTU_668	0	0	0	0	0	0	1	0	0	0	0	4	22	3	0	0	2	1	1	k__Bacteria	p__Actinobacteria	c__unidentified_Actinobacteria	o__Micrococcales	f__Cellulomonadaceae	g__Cellulomonas	s__Cellulomonas_gelida
OTU_669	0	0	0	0	0	0	0	0	1	5	0	1	1	4	0	1	5	4	0	k__Bacteria	p__Firmicutes	c__Clostridia	o__Oscillospirales	f__Oscillospiraceae	g__UCG-002	s__
OTU_670	1	3	15	11	46	0	0	0	0	0	0	0	0	0	0	0	0	0	0	k__Bacteria	p__Firmicutes	c__Clostridia	o__Lachnospirales	f__Lachnospiraceae	g__Lachnospiraceae_UCG-001	s__
OTU_671	0	1	4	5	6	0	0	0	0	0	0	0	0	0	0	0	0	0	0	k__Bacteria	p__Firmicutes	c__Clostridia	o__Oscillospirales	f__Ruminococcaceae	g__Ruminococcus	s__
OTU_672	2	20	3	4	2	3	0	0	4	0	0	0	8	0	2	0	3	1	0	k__Bacteria	p__Bacteroidota	c__Bacteroidia	o__Bacteroidales	f__Bacteroidaceae	g__Bacteroides	s__Bacteroides_plebeius
OTU_673	16	2	12	1	1	0	0	0	0	0	0	0	0	0	0	0	0	0	0	k__Bacteria	p__Bacteroidota	c__Bacteroidia	o__Bacteroidales	f__Muribaculaceae	g__	s__
OTU_674	0	5	0	0	0	0	0	0	1	0	0	0	1	1	0	0	0	0	0	k__Bacteria
OTU_675	22	13	5	7	24	2	3	5	2	0	1	0	0	0	0	0	1	2	2	k__Bacteria	p__Firmicutes	c__unidentified_Firmicutes	o__Oscillospirales	f__Ruminococcaceae	g__	s__
OTU_676	0	5	6	2	7	0	0	0	10	0	0	0	0	1	0	0	0	0	0	k__Bacteria	p__Firmicutes	c__Bacilli	o__Lactobacillales	f__Streptococcaceae	g__Lactococcus	s__Lactococcus_garvieae
OTU_677	6	10	0	5	5	0	0	0	0	0	0	0	0	0	0	0	0	0	0	k__Bacteria	p__Bacteroidota	c__Bacteroidia	o__Bacteroidales	f__Rikenellaceae
OTU_678	0	0	0	0	0	0	0	0	0	2	0	1	2	0	0	1	8	1	0	Unknown
OTU_679	0	0	0	0	0	0	0	0	0	0	0	5	4	3	3	2	5	1	2	k__Bacteria	p__Firmicutes	c__Clostridia	o__Peptostreptococcales-Tissierellales	f__Family_XI	g__Helcococcus
OTU_680	0	0	0	0	0	0	0	0	0	0	0	2	5	0	1	0	0	5	4	k__Bacteria	p__Firmicutes	c__Clostridia	o__Peptostreptococcales-Tissierellales	f__Family_XI	g__W5053
OTU_681	2	9	3	1	4	0	0	0	0	0	0	0	0	0	0	0	0	0	0	k__Bacteria	p__Firmicutes	c__Clostridia	o__Clostridia_UCG-014	f__	g__	s__
OTU_682	4	5	7	7	6	0	0	0	2	0	0	0	2	1	0	3	1	1	3	k__Bacteria	p__Firmicutes	c__Clostridia	o__Oscillospirales	f__Ruminococcaceae	g__Pygmaiobacter	s__
OTU_683	4	11	5	4	2	0	0	0	0	0	0	0	0	0	0	0	0	1	0	k__Bacteria	p__Firmicutes	c__Bacilli	o__Lactobacillales	f__Lactobacillaceae	g__Lactiplantibacillus	s__Lactobacillus_plantarum
OTU_684	0	0	0	0	0	0	0	0	0	0	0	1	0	1	0	1	4	8	2	k__Bacteria	p__Firmicutes	c__Clostridia	o__Oscillospirales	f__Hungateiclostridiaceae	g__Fastidiosipila	s__
OTU_685	0	0	1	0	0	0	0	1	0	0	6	1	0	2	1	1	2	2	2	k__Bacteria	p__Firmicutes	c__Bacilli	o__Lactobacillales	f__Aerococcaceae	g__Aerococcus	s__Aerococcus_urinaeequi
OTU_686	1	0	0	0	2	0	0	0	0	0	0	0	6	1	0	1	2	2	0	k__Bacteria	p__Firmicutes	c__Clostridia	o__Oscillospirales	f__[Eubacterium]_coprostanoligenes_group	g__	s__
OTU_687	0	0	1	19	1	0	0	0	0	0	0	0	0	0	0	0	0	0	0	k__Bacteria	p__Firmicutes	c__Bacilli	o__Acholeplasmatales	f__Acholeplasmataceae	g__Anaeroplasma	s__
OTU_688	0	0	0	0	0	0	0	0	2	5	0	1	2	0	0	2	0	2	1	k__Bacteria	p__unidentified_Bacteria	c__Bacteroidia	o__Bacteroidales	f__Barnesiellaceae	g__	s__
OTU_689	0	0	0	0	0	0	0	0	1	4	0	3	1	2	1	0	2	1	0	k__Bacteria	p__Firmicutes	c__Clostridia	o__Monoglobales	f__Monoglobaceae	g__Monoglobus
OTU_690	0	0	0	0	0	0	0	0	2	3	0	1	0	0	2	1	1	4	1	k__Bacteria	p__Bacteroidota	c__Bacteroidia	o__Bacteroidales	f__Bacteroidaceae	g__Bacteroides	s__
OTU_691	0	0	0	0	0	0	2	0	0	0	4	1	0	2	3	7	0	1	8	k__Bacteria	p__Proteobacteria	c__Alphaproteobacteria	o__Rhizobiales	f__Rhizobiaceae	g__Aureimonas	s__
OTU_692	7	3	3	1	3	0	0	0	0	0	0	0	0	0	0	0	0	0	0	k__Bacteria	p__unidentified_Bacteria	c__Clostridia	o__Oscillospirales	f__Ruminococcaceae	g__	s__
OTU_693	0	5	0	0	0	0	3	27	7	0	0	0	0	8	36	3	19	0	8	k__Bacteria	p__Bacteroidota	c__Bacteroidia	o__Bacteroidales	f__Bacteroidaceae	g__Bacteroides
OTU_694	0	4	3	0	0	2	0	0	0	0	0	4	11	0	1	3	0	4	0	k__Bacteria	p__Proteobacteria	c__Alphaproteobacteria	o__Sphingomonadales	f__Sphingomonadaceae	g__Sphingomonas	s__
OTU_695	0	0	0	0	0	7	0	0	0	1	0	0	1	1	0	5	0	9	0	k__Bacteria	p__Proteobacteria	c__Gammaproteobacteria	o__Xanthomonadales	f__Xanthomonadaceae	g__Pseudoxanthomonas	s__Pseudoxanthomonas_mexicana
OTU_696	0	0	0	0	0	0	0	1	0	4	0	6	4	0	0	0	1	1	1	k__Bacteria	p__unidentified_Bacteria	c__Clostridia	o__Lachnospirales	f__Lachnospiraceae	g__unidentified_Lachnospiraceae	s__Clostridium_sp_Culture-27
OTU_697	0	0	0	0	0	0	2	4	0	0	0	0	11	0	4	7	4	1	0	k__Bacteria
OTU_698	0	1	0	2	0	0	0	0	0	0	2	1	0	9	0	0	2	0	6	k__Bacteria	p__Firmicutes	c__Clostridia	o__Clostridia_vadinBB60_group	f__	g__	s__
OTU_699	2	5	3	0	7	0	0	0	0	0	0	0	0	0	0	0	0	0	0	k__Bacteria	p__unidentified_Bacteria	c__Desulfovibrionia	o__Desulfovibrionales	f__Desulfovibrionaceae	g__	s__
OTU_700	0	1	0	2	1	2	2	0	0	1	0	0	1	0	0	0	0	0	7	k__Bacteria	p__Actinobacteria	c__unidentified_Actinobacteria	o__Corynebacteriales	f__Nocardiaceae	g__Rhodococcus	s__Rhodococcus_corynebacterioides
OTU_701	3	14	6	2	5	0	0	0	0	0	0	1	0	0	0	0	0	0	0	k__Bacteria	p__Actinobacteria	c__unidentified_Actinobacteria	o__Corynebacteriales	f__Corynebacteriaceae	g__Corynebacterium	s__Corynebacterium_durum
OTU_702	0	0	0	0	0	0	0	0	0	0	0	1	4	2	4	2	3	2	4	k__Bacteria	p__Firmicutes	c__Clostridia	o__Oscillospirales	f__UCG-010	g__	s__
OTU_703	0	5	3	0	0	0	0	2	0	1	0	1	2	0	0	0	0	3	1	k__Bacteria	p__Firmicutes	c__Clostridia	o__Peptococcales	f__Peptococcaceae	g__Peptococcus	s__
OTU_704	0	0	0	0	0	0	0	0	0	0	0	1	3	1	1	1	1	3	1	k__Bacteria	p__Firmicutes	c__Clostridia	o__Oscillospirales	f__UCG-010	g__	s__
OTU_705	0	0	0	0	0	1	3	0	0	0	0	0	0	0	0	14	5	2	4	k__Bacteria	p__Actinobacteria	c__unidentified_Actinobacteria	o__Pseudonocardiales	f__Pseudonocardiaceae	g__Pseudonocardia
OTU_706	4	6	11	0	0	0	0	0	0	0	0	0	0	0	0	0	0	0	0	k__Bacteria	p__Bacteroidota	c__Bacteroidia	o__Bacteroidales	f__Muribaculaceae	g__	s__
OTU_707	6	6	4	5	0	0	0	0	2	0	0	0	0	0	0	0	2	0	0	k__Bacteria	p__Firmicutes	c__Bacilli	o__Erysipelotrichales	f__Erysipelotrichaceae	g__Dubosiella	s__
OTU_708	12	10	11	8	9	0	0	0	0	0	0	0	0	0	0	0	0	0	0	k__Bacteria	p__Firmicutes	c__Negativicutes	o__Veillonellales-Selenomonadales	f__Selenomonadaceae
OTU_709	0	0	0	0	0	0	0	0	9	6	0	13	5	7	5	2	8	8	6	k__Bacteria	p__Firmicutes	c__Clostridia	o__Oscillospirales	f__UCG-010	g__	s__
OTU_710	0	1	0	0	0	0	0	0	6	2	0	3	2	0	3	1	2	5	2	k__Bacteria	p__Firmicutes	c__Clostridia	o__Oscillospirales	f__Oscillospiraceae	g__NK4A214_group	s__
OTU_711	0	0	0	0	0	0	0	0	4	1	0	3	2	1	3	1	2	7	3	k__Bacteria	p__Firmicutes	c__Clostridia	o__Monoglobales	f__Monoglobaceae	g__Monoglobus	s__
OTU_712	0	0	0	0	0	0	1	2	0	0	0	0	0	0	0	12	0	0	3	k__Bacteria
OTU_713	0	0	0	0	0	0	0	0	5	2	0	2	4	0	5	5	1	4	4	k__Bacteria	p__Firmicutes	c__Clostridia	o__Oscillospirales	f__[Eubacterium]_coprostanoligenes_group	g__	s__
OTU_714	0	8	2	0	0	0	1	1	0	4	0	0	1	0	5	1	1	0	2	k__Bacteria	p__unidentified_Bacteria	c__Clostridia	o__	f__	g__	s__
OTU_715	0	0	0	0	0	0	7	5	2	3	0	4	6	12	3	2	0	0	15	k__Bacteria	p__Proteobacteria	c__Alphaproteobacteria	o__Rhizobiales	f__Beijerinckiaceae	g__Methylobacterium-Methylorubrum	s__Methylobacterium_aquaticum
OTU_716	0	0	0	0	0	0	0	0	0	2	0	4	1	0	2	1	5	3	4	k__Bacteria	p__Firmicutes	c__Clostridia	o__Oscillospirales	f__UCG-010	g__	s__
OTU_717	17	9	17	16	36	0	0	0	0	0	0	0	0	4	0	5	1	0	0	k__Bacteria	p__Firmicutes	c__Clostridia	o__Clostridia_UCG-014	f__	g__	s__
OTU_718	5	2	4	0	8	0	0	0	0	0	0	0	0	0	0	0	0	0	0	k__Bacteria	p__unidentified_Bacteria	c__Bacilli	o__Erysipelotrichales	f__Erysipelotrichaceae	g__	s__
OTU_719	0	0	0	0	0	5	0	0	0	0	0	0	0	0	0	6	10	5	0	k__Bacteria	p__Bacteroidota	c__Bacteroidia	o__Chitinophagales	f__Chitinophagaceae
OTU_720	0	1	0	0	0	2	0	0	0	0	0	0	0	0	0	11	11	3	0	k__Bacteria	p__Proteobacteria	c__Gammaproteobacteria	o__Salinisphaerales	f__Solimonadaceae	g__Panacagrimonas	s__
OTU_721	0	0	0	0	0	0	0	0	5	0	0	1	2	43	0	0	113	0	0	Unknown
OTU_722	0	0	0	0	0	0	0	0	3	2	0	6	3	2	2	4	1	1	6	k__Bacteria	p__Firmicutes	c__Clostridia	o__Oscillospirales	f__UCG-010	g__	s__
OTU_723	0	0	0	0	0	9	0	0	0	0	0	0	0	0	0	1	1	7	0	k__Bacteria	p__Gracilibacteria	c__unidentified_Gracilibacteria	o__JGI_0000069-P22	f__	g__	s__
OTU_724	20	4	47	8	70	37	19	34	0	0	0	0	0	0	0	0	0	3	0	k__Bacteria	p__Bacteroidota	c__Bacteroidia	o__Bacteroidales	f__Muribaculaceae	g__	s__
OTU_725	8	5	1	21	0	0	0	0	0	0	0	0	0	0	0	0	0	0	0	k__Bacteria	p__Bacteroidota	c__Bacteroidia	o__Bacteroidales	f__Muribaculaceae	g__	s__
OTU_726	13	3	0	0	1	0	0	0	0	0	0	0	0	0	0	0	0	0	0	k__Bacteria	p__Campylobacterota	c__Campylobacteria	o__Campylobacterales	f__Helicobacteraceae	g__Helicobacter
OTU_727	0	1	0	0	0	5	6	6	2	5	0	0	0	11	0	0	0	0	0	k__Bacteria	p__Actinobacteria	c__unidentified_Actinobacteria	o__Micrococcales	f__Micrococcaceae	g__Arthrobacter	s__Arthrobacter_agilis
OTU_728	0	0	0	0	0	0	9	3	1	0	0	0	0	0	0	1	0	0	1	k__Bacteria	p__unidentified_Bacteria	c__Clostridia	o__Oscillospirales	f__Ruminococcaceae	g__	s__
OTU_729	1	15	0	2	1	0	0	0	0	0	0	0	0	0	0	0	0	0	0	k__Bacteria	p__Proteobacteria	c__Gammaproteobacteria	o__Burkholderiales	f__Neisseriaceae	g__Neisseria	s__Neisseria_bacilliformis
OTU_730	0	0	0	0	0	0	0	0	3	3	0	4	1	1	0	2	4	3	4	k__Bacteria	p__Firmicutes	c__Clostridia	o__Monoglobales	f__Monoglobaceae	g__Monoglobus	s__
OTU_731	0	5	2	0	2	0	0	0	0	2	0	4	0	0	0	3	0	0	1	k__Bacteria	p__Actinobacteria	c__unidentified_Actinobacteria	o__Micrococcales	f__Micrococcaceae	g__Nesterenkonia
OTU_732	0	10	0	0	0	0	0	0	8	2	0	1	0	0	1	7	5	2	1	k__Bacteria	p__Firmicutes	c__Clostridia	o__Oscillospirales	f__Butyricicoccaceae	g__UCG-009	s__
OTU_733	9	1	7	4	12	0	2	8	0	0	0	0	0	0	0	4	0	0	2	k__Bacteria	p__Firmicutes	c__Clostridia	o__Oscillospirales	f__Ruminococcaceae	g__Anaerotruncus	s__
OTU_734	3	5	10	2	5	0	0	0	0	0	0	0	0	0	0	0	0	0	0	k__Bacteria	p__Proteobacteria	c__Gammaproteobacteria	o__Cardiobacteriales	f__Cardiobacteriaceae	g__Cardiobacterium	s__
OTU_735	6	2	6	1	0	0	0	0	0	0	0	0	0	0	0	0	0	0	0	k__Bacteria	p__Firmicutes	c__Clostridia	o__Clostridia_vadinBB60_group	f__	g__	s__
OTU_736	30	30	7	7	24	0	4	1	0	3	0	0	0	0	0	0	0	0	0	k__Bacteria	p__Firmicutes	c__Clostridia	o__Lachnospirales	f__Lachnospiraceae
OTU_737	1	2	2	1	3	0	1	2	0	11	0	1	5	0	1	0	2	0	0	k__Bacteria	p__Firmicutes	c__Clostridia	o__Oscillospirales	f__Ruminococcaceae	g__Anaerotruncus	s__
OTU_738	6	11	18	32	11	0	0	0	0	0	0	0	0	0	0	0	0	0	0	k__Bacteria	p__Bacteroidota	c__Bacteroidia	o__Bacteroidales	f__Muribaculaceae	g__	s__
OTU_739	0	0	0	0	0	0	0	0	2	4	0	3	3	3	3	3	3	13	6	k__Bacteria	p__Firmicutes	c__Clostridia	o__Monoglobales	f__Monoglobaceae	g__Monoglobus	s__
OTU_740	0	0	0	0	0	0	0	0	3	7	0	11	7	4	3	12	6	6	3	k__Bacteria	p__Firmicutes	c__Clostridia	o__Clostridia_vadinBB60_group	f__	g__	s__
OTU_741	0	4	0	4	5	0	3	2	1	0	4	0	0	0	0	0	1	0	0	k__Bacteria	p__Firmicutes	c__Clostridia	o__Oscillospirales	f__Butyricicoccaceae	g__UCG-009
OTU_742	0	0	0	0	0	0	0	0	10	3	0	16	7	4	2	13	6	9	6	k__Bacteria	p__Firmicutes	c__Clostridia	o__Lachnospirales	f__Lachnospiraceae
OTU_743	0	1	0	0	0	5	2	0	0	0	4	0	6	4	1	15	3	10	0	k__Bacteria	p__Proteobacteria	c__Alphaproteobacteria	o__Rhizobiales	f__Beijerinckiaceae	g__Bosea	s__
OTU_744	0	1	0	2	10	0	0	0	0	0	0	0	0	0	0	0	0	0	0	k__Bacteria
OTU_745	1	24	29	10	6	0	0	0	0	0	0	0	4	0	0	0	0	0	0	k__Bacteria	p__Proteobacteria	c__Gammaproteobacteria	o__Pseudomonadales	f__Pseudomonadaceae	g__Pseudomonas
OTU_746	0	0	0	0	0	0	3	0	0	0	0	0	3	1	5	0	2	7	11	k__Bacteria	p__Firmicutes	c__Clostridia	o__Clostridiales	f__Clostridiaceae
OTU_747	0	0	0	0	0	9	0	0	0	0	22	0	0	0	0	1	3	13	0	k__Bacteria	p__Proteobacteria	c__Alphaproteobacteria	o__Azospirillales	f__Azospirillaceae	g__Azospirillum	s__Azospirillum_brasilense
OTU_748	0	0	0	0	0	0	0	0	0	6	0	1	2	0	0	2	3	2	4	k__Bacteria	p__Firmicutes	c__Clostridia	o__Oscillospirales	f__UCG-010	g__	s__
OTU_749	1	0	0	1	4	0	0	0	1	0	0	0	1	0	0	4	0	0	2	k__Bacteria
OTU_750	0	0	0	0	0	0	0	0	0	0	0	1	0	2	0	0	3	3	3	k__Bacteria	p__Proteobacteria	c__Gammaproteobacteria	o__Burkholderiales	f__Sutterellaceae
OTU_751	0	0	0	0	0	0	0	0	5	2	0	4	6	3	3	2	7	6	8	k__Bacteria	p__Firmicutes	c__Clostridia	o__Lachnospirales	f__Lachnospiraceae	g__Cellulosilyticum	s__
OTU_752	0	0	0	0	0	0	0	0	0	0	0	1	1	0	5	0	2	0	5	k__Bacteria	p__Firmicutes	c__Clostridia	o__Oscillospirales	f__[Eubacterium]_coprostanoligenes_group	g__	s__
OTU_753	0	0	0	0	0	0	2	1	1	0	0	0	0	1	3	0	5	0	4	k__Bacteria	p__Verrucomicrobiota	c__Verrucomicrobiae	o__Verrucomicrobiales
OTU_754	2	0	0	0	0	4	5	5	0	3	0	1	1	3	0	4	1	11	2	k__Bacteria	p__Bacteroidota	c__Bacteroidia	o__Bacteroidales	f__Muribaculaceae	g__	s__
OTU_755	0	0	0	0	0	0	0	0	1	0	0	2	0	0	3	5	4	4	1	k__Bacteria	p__Firmicutes	c__Clostridia	o__Oscillospirales	f__[Eubacterium]_coprostanoligenes_group	g__	s__
OTU_756	10	2	12	16	15	0	0	0	0	0	0	0	0	0	0	0	0	0	0	k__Bacteria	p__Bacteroidota	c__Bacteroidia	o__Bacteroidales	f__Muribaculaceae	g__	s__
OTU_757	1	1	15	0	4	0	0	0	0	0	0	0	0	0	0	0	0	0	0	k__Bacteria	p__Firmicutes	c__Bacilli	o__Lactobacillales	f__Lactobacillaceae	g__Leuconostoc	s__Leuconostoc_citreum
OTU_758	2	2	4	0	5	0	8	7	1	1	0	0	0	0	0	0	0	0	1	k__Bacteria	p__unidentified_Bacteria	c__Clostridia	o__Lachnospirales	f__Lachnospiraceae	g__	s__
OTU_759	0	0	0	0	0	0	0	0	0	0	3	0	0	0	0	2	9	10	0	k__Bacteria	p__Bacteroidota	c__Bacteroidia	o__Sphingobacteriales	f__Sphingobacteriaceae	g__Nubsella
OTU_760	1	0	3	2	14	0	0	0	0	0	0	0	0	0	0	0	0	0	0	k__Bacteria	p__Firmicutes	c__Bacilli	o__Erysipelotrichales	f__Erysipelotrichaceae	g__	s__
OTU_761	0	1	0	1	1	1	1	4	26	4	0	18	10	6	10	13	14	18	20	k__Bacteria	p__Firmicutes	c__Clostridia	o__Lachnospirales	f__Lachnospiraceae
OTU_762	0	0	0	0	0	1	0	0	0	0	0	0	0	0	9	10	2	0	0	k__Bacteria	p__Actinobacteria	c__unidentified_Actinobacteria	o__Corynebacteriales	f__Corynebacteriaceae	g__Corynebacterium	s__Corynebacterium_variabile
OTU_763	0	0	0	0	0	0	0	0	2	2	0	3	0	0	1	4	3	5	3	k__Bacteria	p__Firmicutes	c__Clostridia	o__Oscillospirales	f__UCG-010	g__	s__
OTU_764	0	0	0	0	0	0	0	0	15	5	0	8	3	2	13	3	14	16	10	k__Bacteria	p__Bacteroidota	c__Bacteroidia	o__Bacteroidales	f__Rikenellaceae	g__Rikenellaceae_RC9_gut_group	s__
OTU_765	4	2	13	6	4	0	0	0	0	0	0	0	0	0	0	0	0	0	0	k__Bacteria	p__Bacteroidota	c__Bacteroidia	o__Bacteroidales	f__Muribaculaceae	g__	s__
OTU_766	0	0	0	0	0	0	1	7	0	0	0	0	0	0	4	7	4	0	5	k__Bacteria	p__Bacteroidota	c__Bacteroidia	o__Bacteroidales	f__Bacteroidaceae	g__Bacteroides
OTU_767	5	2	0	4	0	0	0	0	0	0	0	0	0	1	0	0	0	1	0	k__Bacteria	p__Firmicutes	c__Clostridia	o__Oscillospirales	f__Oscillospiraceae	g__NK4A214_group	s__
OTU_768	0	0	0	0	0	0	1	1	0	0	0	0	12	0	0	0	4	0	4	k__Bacteria	p__Firmicutes	c__Clostridia	o__Oscillospirales	f__Ruminococcaceae	g__Angelakisella
OTU_769	0	0	0	0	0	0	0	0	0	5	0	21	34	0	0	0	0	1	1	k__Bacteria	p__Bacteroidota	c__Bacteroidia	o__Bacteroidales	f__Muribaculaceae	g__	s__
OTU_770	0	0	0	0	0	3	0	0	0	0	0	1	0	1	12	0	0	4	6	k__Bacteria	p__Firmicutes	c__Negativicutes	o__Acidaminococcales	f__Acidaminococcaceae	g__Phascolarctobacterium
OTU_771	0	0	0	0	0	0	0	0	2	1	0	1	0	3	1	2	0	2	2	k__Bacteria	p__Firmicutes	c__Clostridia	o__Oscillospirales	f__UCG-010	g__	s__
OTU_772	0	0	0	0	0	4	0	0	0	0	1	0	0	0	4	1	10	2	2	k__Bacteria	p__Firmicutes	c__Clostridia	o__Clostridiales	f__Clostridiaceae	g__Clostridium_sensu_stricto_12
OTU_773	0	1	0	1	0	0	0	0	0	0	4	1	16	0	1	1	1	3	1	k__Bacteria	p__Firmicutes	c__Negativicutes	o__Veillonellales-Selenomonadales	f__Veillonellaceae	g__Dialister	s__Dialister_propionicifaciens
OTU_774	2	10	0	3	2	0	0	0	0	0	0	0	0	0	0	0	0	0	0	k__Bacteria	p__Firmicutes	c__Clostridia	o__Oscillospirales	f__Ruminococcaceae
OTU_775	0	12	10	4	2	3	14	6	3	15	0	24	4	2	5	1	6	5	7	k__Bacteria	p__Firmicutes	c__Clostridia	o__Oscillospirales	f__Oscillospiraceae
OTU_776	0	0	0	0	0	0	0	0	4	0	0	8	2	1	1	6	2	1	2	k__Bacteria	p__unidentified_Bacteria	c__Clostridia	o__Oscillospirales	f__Ruminococcaceae	g__	s__
OTU_777	0	0	0	0	0	0	0	0	2	2	0	3	1	0	5	0	3	0	1	k__Bacteria	p__Firmicutes	c__Clostridia	o__Oscillospirales	f__UCG-010	g__	s__
OTU_778	0	0	0	0	0	0	0	0	2	2	0	1	0	2	0	0	0	4	2	k__Bacteria	p__Bacteroidota	c__Bacteroidia	o__Bacteroidales	f__Rikenellaceae	g__Alistipes
OTU_779	1	20	2	5	3	0	0	0	16	14	0	19	14	9	7	28	16	23	23	k__Bacteria	p__Firmicutes	c__Clostridia	o__Oscillospirales	f__Oscillospiraceae	g__UCG-005	s__
OTU_780	0	0	0	0	0	0	0	0	0	3	0	0	2	1	1	3	0	10	1	k__Bacteria	p__unidentified_Bacteria	c__Bacteroidia	o__Bacteroidales	f__	g__	s__
OTU_781	0	1	0	0	0	0	0	0	0	0	0	4	0	1	0	2	0	1	2	k__Bacteria	p__Deinococcota	c__Deinococci	o__Deinococcales	f__Deinococcaceae	g__Deinococcus	s__Deinococcus_antarcticus
OTU_782	0	0	0	0	0	1	0	3	0	0	0	0	0	0	1	0	0	5	0	k__Bacteria	p__Bacteroidota	c__Bacteroidia	o__Bacteroidales	f__Tannerellaceae	g__Parabacteroides	s__
OTU_783	2	0	0	11	0	0	2	1	0	3	0	0	0	0	0	0	0	0	0	k__Bacteria	p__Firmicutes	c__Clostridia	o__Lachnospirales	f__Lachnospiraceae
OTU_784	4	3	6	1	2	0	0	0	1	0	0	0	1	1	0	0	0	0	0	k__Bacteria	p__Actinobacteria	c__unidentified_Actinobacteria	o__Micrococcales	f__Micrococcaceae	g__Rothia
OTU_785	15	16	57	3	2	0	0	0	0	0	0	0	0	0	0	0	0	0	0	k__Bacteria	p__Bacteroidota	c__Bacteroidia	o__Bacteroidales	f__Muribaculaceae	g__	s__
OTU_786	0	0	0	0	0	4	0	34	0	0	0	0	0	1	0	0	1	4	1	k__Bacteria	p__Bacteroidota	c__Bacteroidia	o__Bacteroidales	f__Tannerellaceae	g__Parabacteroides
OTU_787	0	19	4	1	1	0	0	0	0	1	0	0	0	0	0	0	0	0	0	k__Bacteria	p__Bacteroidota	c__Bacteroidia	o__Bacteroidales	f__Prevotellaceae	g__Prevotella_7	s__Prevotella_melaninogenica
OTU_788	0	0	0	0	0	0	0	0	4	0	0	0	0	2	0	1	1	6	3	k__Bacteria	p__Bacteroidota	c__Bacteroidia	o__Bacteroidales	f__Rikenellaceae	g__Rikenellaceae_RC9_gut_group	s__
OTU_789	0	0	0	0	0	0	0	0	6	0	0	5	1	2	3	5	9	1	5	k__Bacteria	p__Firmicutes	c__Clostridia	o__Lachnospirales	f__Lachnospiraceae
OTU_790	0	0	0	0	0	0	0	0	1	1	0	1	0	3	3	1	1	7	5	k__Bacteria	p__Bacteroidota	c__Bacteroidia	o__Bacteroidales	f__Prevotellaceae	g__Prevotellaceae_UCG-001	s__
OTU_791	0	0	0	0	0	3	0	0	0	0	0	0	1	0	3	0	2	5	5	k__Bacteria	p__Proteobacteria	c__Alphaproteobacteria	o__Rhizobiales	f__Rhizobiaceae	g__Allorhizobium-Neorhizobium-Pararhizobium-Rhizobium	s__Rhizobium_sp_NT-26
OTU_792	0	0	0	0	0	0	0	0	0	0	0	0	0	1	1	10	1	1	0	k__Bacteria
OTU_793	0	0	0	0	0	0	0	0	1	2	0	4	1	1	3	1	0	2	4	k__Bacteria	p__Firmicutes	c__Clostridia	o__Monoglobales	f__Monoglobaceae	g__Monoglobus	s__
OTU_794	0	0	0	0	0	0	0	1	0	0	0	0	0	0	4	9	6	0	4	k__Bacteria	p__Firmicutes	c__unidentified_Firmicutes	o__Oscillospirales	f__Ruminococcaceae	g__	s__
OTU_795	5	20	4	12	8	0	0	0	0	0	4	0	0	0	0	0	0	0	0	k__Bacteria	p__Firmicutes	c__Negativicutes	o__Veillonellales-Selenomonadales	f__Veillonellaceae	g__Veillonella	s__Veillonella_parvula
OTU_796	0	0	4	0	0	1	4	0	0	13	1	0	0	0	0	0	2	0	2	k__Bacteria
OTU_797	0	9	0	2	0	0	0	0	0	2	0	0	1	1	0	0	0	0	0	k__Bacteria	p__Firmicutes	c__Clostridia	o__Monoglobales	f__Monoglobaceae	g__Monoglobus	s__
OTU_798	36	19	89	7	16	0	0	0	0	0	0	0	0	0	0	0	0	0	0	k__Bacteria	p__Bacteroidota	c__Bacteroidia	o__Bacteroidales	f__Muribaculaceae	g__	s__
OTU_799	0	0	0	0	0	2	0	1	1	7	0	1	15	3	0	5	7	0	2	k__Bacteria	p__Actinobacteria	c__unidentified_Actinobacteria	o__Propionibacteriales	f__Nocardioidaceae	g__Nocardioides	s__Nocardioides_exalbidus
OTU_800	0	0	0	0	0	0	0	0	6	4	0	2	0	0	3	3	2	14	5	k__Bacteria	p__Bacteroidota	c__Bacteroidia	o__Bacteroidales	f__Rikenellaceae	g__Rikenellaceae_RC9_gut_group	s__
OTU_801	0	0	0	0	0	0	0	0	1	1	0	3	3	1	0	6	3	0	5	k__Bacteria	p__Verrucomicrobiota	c__Verrucomicrobiae	o__Verrucomicrobiales	f__Akkermansiaceae	g__Akkermansia	s__
OTU_802	0	0	0	0	0	0	0	0	0	0	0	5	2	0	1	3	5	0	1	k__Bacteria	p__Firmicutes	c__Clostridia	o__Oscillospirales	f__Hungateiclostridiaceae	g__Fastidiosipila	s__Fastidiosipila_sanguinis
OTU_803	0	0	0	0	0	1	2	1	0	0	0	3	3	3	0	2	0	0	3	k__Bacteria	p__Deinococcota	c__Deinococci	o__Deinococcales	f__Deinococcaceae	g__Deinococcus	s__Deinococcus_wulumuqiensis
OTU_804	0	0	0	0	0	0	0	0	1	5	0	1	2	0	2	1	0	1	2	k__Bacteria
OTU_805	0	4	0	0	0	8	0	0	0	0	0	0	0	0	0	0	3	10	2	k__Bacteria
OTU_806	0	0	0	0	0	0	0	0	2	0	0	3	3	1	0	1	0	3	0	k__Bacteria	p__Firmicutes	c__Bacilli	o__RF39	f__	g__	s__
OTU_807	0	0	0	0	0	0	0	0	2	1	0	1	0	1	0	5	1	3	0	k__Bacteria	p__Firmicutes	c__Clostridia	o__Oscillospirales	f__UCG-010	g__	s__
OTU_808	0	0	0	0	0	0	0	0	4	1	0	0	2	1	3	0	2	2	3	k__Bacteria	p__Firmicutes	c__Clostridia	o__Oscillospirales	f__UCG-010	g__	s__
OTU_809	0	0	0	0	0	0	0	0	0	0	0	0	1	0	1	2	1	2	2	k__Bacteria	p__Campylobacterota	c__Campylobacteria	o__Campylobacterales	f__Campylobacteraceae	g__Campylobacter	s__Campylobacter_ureolyticus
OTU_810	37	17	60	12	13	0	0	4	1	0	0	0	0	0	6	0	0	0	0	k__Bacteria	p__Firmicutes	c__Clostridia	o__Clostridia_UCG-014	f__	g__	s__
OTU_811	0	0	4	1	2	0	0	0	0	0	0	0	0	0	1	3	0	0	0	k__Bacteria	p__unidentified_Bacteria	c__Desulfovibrionia	o__Desulfovibrionales	f__Desulfovibrionaceae	g__	s__
OTU_812	0	0	0	0	0	1	4	0	0	0	0	2	1	0	1	0	0	2	0	k__Bacteria	p__Firmicutes	c__Clostridia	o__Oscillospirales	f__Ruminococcaceae
OTU_813	0	4	0	1	1	0	0	1	0	0	0	4	0	0	1	1	0	1	0	k__Bacteria	p__Firmicutes	c__Clostridia	o__Oscillospirales	f__Oscillospiraceae	g__Colidextribacter	s__
OTU_814	2	4	3	0	0	0	0	0	0	0	0	0	0	0	0	0	0	0	0	k__Bacteria	p__Firmicutes	c__Clostridia	o__Oscillospirales	f__Oscillospiraceae
OTU_815	0	0	0	0	0	0	0	0	1	0	0	3	2	1	3	0	2	0	3	k__Bacteria	p__Firmicutes	c__Clostridia	o__Oscillospirales	f__UCG-010	g__	s__
OTU_816	3	2	2	1	11	0	0	0	0	0	0	0	0	0	0	0	0	0	0	k__Bacteria	p__Firmicutes	c__Bacilli	o__Acholeplasmatales	f__Acholeplasmataceae	g__Anaeroplasma	s__
OTU_817	0	0	0	0	0	0	0	0	0	1	0	0	1	1	0	1	2	1	6	k__Bacteria	p__Firmicutes	c__Clostridia	o__Oscillospirales	f__UCG-010	g__	s__
OTU_818	0	0	0	0	0	0	0	0	0	0	0	0	1	1	1	0	2	3	4	k__Bacteria
OTU_819	0	0	0	0	0	0	0	0	1	4	0	0	0	1	0	1	6	6	1	k__Bacteria	p__Bacteroidota	c__Bacteroidia	o__Bacteroidales	f__Rikenellaceae	g__Alistipes	s__
OTU_820	4	0	9	0	1	0	0	0	0	0	0	0	0	0	0	0	0	0	0	k__Bacteria	p__Firmicutes	c__Clostridia	o__Oscillospirales	f__UCG-010	g__	s__
OTU_821	0	0	0	0	0	0	0	1	0	0	0	1	9	3	0	0	2	0	0	k__Bacteria	p__Actinobacteria	c__unidentified_Actinobacteria	o__Micrococcales	f__Micrococcaceae	g__Glutamicibacter	s__
OTU_822	0	0	0	0	0	0	0	0	0	0	0	4	0	4	5	2	0	1	1	k__Bacteria	p__Proteobacteria	c__Alphaproteobacteria	o__Rhodobacterales	f__Rhodobacteraceae	g__Rubellimicrobium	s__
OTU_823	0	0	0	4	0	0	0	0	0	0	3	64	2	0	7	4	3	4	3	k__Bacteria	p__Firmicutes	c__Clostridia	o__Peptostreptococcales-Tissierellales	f__Family_XI	g__Anaerococcus	s__
OTU_824	1	6	2	0	3	0	0	0	0	0	0	0	0	0	0	0	0	0	0	k__Bacteria	p__Firmicutes	c__Bacilli	o__Lactobacillales	f__Lactobacillaceae	g__Latilactobacillus	s__Lactobacillus_sakei
OTU_825	0	0	0	0	0	0	0	0	0	1	0	0	4	4	0	2	0	0	1	k__Bacteria
OTU_826	0	0	0	0	0	0	0	0	4	12	0	3	6	6	3	6	9	3	7	k__Bacteria	p__Firmicutes	c__Clostridia	o__Oscillospirales	f__Oscillospiraceae
OTU_827	3	0	2	5	1	0	0	0	0	0	0	0	0	0	0	0	0	0	0	k__Bacteria	p__unidentified_Bacteria	c__Coriobacteriia	o__Coriobacteriales	f__	g__	s__
OTU_828	1	3	1	0	2	0	6	5	0	3	0	0	1	2	5	1	7	1	11	k__Bacteria	p__Firmicutes	c__Clostridia	o__Peptostreptococcales-Tissierellales	f__Peptostreptococcaceae	g__Terrisporobacter	s__Terrisporobacter_glycolicus
OTU_829	0	4	4	0	0	0	0	0	0	2	0	0	0	1	2	2	0	0	0	k__Bacteria	p__Firmicutes	c__Clostridia	o__Christensenellales	f__Christensenellaceae	g__Christensenellaceae_R-7_group
OTU_830	7	12	13	6	13	0	0	0	0	0	0	0	0	0	0	0	0	0	0	k__Bacteria	p__Firmicutes	c__Clostridia	o__Clostridia_UCG-014	f__	g__	s__
OTU_831	3	5	6	3	9	0	0	0	0	0	0	0	0	0	0	0	1	0	0	k__Bacteria	p__Actinobacteria	c__unidentified_Actinobacteria	o__Actinomycetales	f__Actinomycetaceae	g__Actinomyces	s__Actinomyces_massiliensis
OTU_832	6	3	3	1	1	0	0	0	0	0	0	0	0	0	0	0	0	0	0	k__Bacteria	p__Bacteroidota	c__Bacteroidia	o__Bacteroidales	f__Prevotellaceae	g__Prevotellaceae_UCG-001	s__
OTU_833	0	0	0	0	0	0	0	0	1	6	0	0	1	1	0	5	1	0	0	k__Bacteria	p__Firmicutes	c__Bacilli	o__Erysipelotrichales	f__Erysipelotrichaceae	g__Breznakia	s__
OTU_834	2	6	3	0	0	0	0	0	0	0	0	0	0	0	0	0	0	0	0	k__Bacteria	p__Firmicutes	c__Clostridia	o__Christensenellales	f__Christensenellaceae	g__Christensenellaceae_R-7_group	s__
OTU_835	0	0	0	0	0	2	6	0	0	0	1	0	0	0	0	0	1	0	1	k__Bacteria	p__unidentified_Bacteria	c__Clostridia	o__Christensenellales	f__Christensenellaceae	g__	s__
OTU_836	2	1	1	7	2	0	8	4	0	2	0	1	0	0	0	0	0	0	1	k__Bacteria	p__Firmicutes	c__Clostridia	o__Lachnospirales	f__Lachnospiraceae	g__Lachnospiraceae_NK4A136_group	s__
OTU_837	0	0	0	0	0	0	0	0	1	3	0	3	4	0	0	4	3	3	1	k__Bacteria	p__Firmicutes	c__Clostridia	o__Lachnospirales	f__Defluviitaleaceae	g__Defluviitaleaceae_UCG-011	s__
OTU_838	0	2	2	10	2	0	6	1	0	0	0	0	0	0	0	0	0	0	0	k__Bacteria	p__unidentified_Bacteria	c__Clostridia	o__Peptococcales	f__Peptococcaceae	g__	s__
OTU_839	0	0	0	0	0	0	0	0	0	2	0	0	0	0	1	2	0	0	2	k__Bacteria	p__Firmicutes	c__Clostridia	o__Oscillospirales	f__Ruminococcaceae	g__Paludicola
OTU_840	0	0	0	0	0	0	0	0	0	0	0	0	3	1	0	0	4	1	4	k__Bacteria	p__Proteobacteria	c__Gammaproteobacteria	o__Enterobacterales	f__Succinivibrionaceae	g__Ruminobacter	s__
OTU_841	0	0	1	2	0	0	0	0	2	0	0	0	3	0	1	1	0	1	1	k__Bacteria	p__unidentified_Bacteria	c__Clostridia	o__Christensenellales	f__Christensenellaceae	g__	s__
OTU_842	0	0	0	0	0	0	0	2	1	1	0	1	0	1	1	3	9	5	2	k__Bacteria	p__Firmicutes	c__Clostridia	o__Oscillospirales	f__unidentified_Oscillospirales	g__Hydrogenoanaerobacterium	s__
OTU_843	0	15	0	2	2	0	0	0	0	0	1	0	0	0	0	0	0	0	0	k__Bacteria	p__Bacteroidota	c__Bacteroidia	o__Bacteroidales	f__Porphyromonadaceae	g__Porphyromonas	s__
OTU_844	2	4	4	4	5	0	0	0	0	0	0	0	0	0	0	0	0	0	0	k__Bacteria	p__Proteobacteria	c__Gammaproteobacteria	o__Burkholderiales	f__Neisseriaceae	g__Neisseria
OTU_845	0	3	0	1	0	0	0	0	0	4	0	2	2	1	1	0	0	5	0	k__Bacteria	p__Firmicutes	c__Clostridia	o__Clostridia_UCG-014	f__	g__	s__
OTU_846	0	0	0	0	0	0	0	0	0	0	0	3	2	0	2	2	4	0	0	k__Bacteria	p__Firmicutes	c__Clostridia	o__Monoglobales	f__Monoglobaceae	g__Monoglobus	s__
OTU_847	0	0	0	0	0	0	0	0	0	1	0	0	1	4	0	1	2	2	1	k__Bacteria	p__unidentified_Bacteria	c__Clostridia	o__	f__	g__	s__
OTU_848	4	2	2	1	1	0	0	0	0	0	0	0	0	0	0	0	0	0	0	k__Bacteria	p__Proteobacteria	c__Gammaproteobacteria	o__Xanthomonadales	f__Xanthomonadaceae	g__Vulcaniibacterium	s__
OTU_849	0	9	0	1	0	0	0	0	3	0	0	2	0	0	0	1	0	1	4	k__Bacteria	p__Firmicutes	c__Clostridia	o__Lachnospirales	f__Lachnospiraceae	g__[Eubacterium]_ventriosum_group	s__
OTU_850	1	2	0	0	0	41	6	38	0	205	6	59	196	25	83	98	174	189	234	k__Bacteria	p__Bacteroidota	c__Bacteroidia	o__Bacteroidales	f__Muribaculaceae	g__	s__
OTU_851	4	5	4	1	1	5	1	2	0	0	0	1	0	0	0	0	0	0	0	k__Bacteria	p__Firmicutes	c__Clostridia	o__Peptostreptococcales-Tissierellales	f__Anaerovoracaceae	g__Anaerovorax	s__
OTU_852	0	0	6	5	3	0	0	0	0	0	0	0	0	0	0	0	0	0	0	k__Bacteria	p__Bacteroidota	c__Bacteroidia	o__Bacteroidales	f__Muribaculaceae	g__	s__
OTU_853	0	0	0	0	0	2	0	0	0	3	2	0	0	0	0	1	1	10	0	k__Bacteria	p__Firmicutes	c__Clostridia	o__Christensenellales	f__Christensenellaceae	g__Christensenellaceae_R-7_group	s__bacterium_enrichment_culture_clone_DPF35
OTU_854	0	0	0	0	0	2	0	0	0	1	0	0	3	7	1	0	0	0	0	k__Bacteria	p__Actinobacteria	c__unidentified_Actinobacteria	o__Micrococcales	f__Microbacteriaceae	g__Leucobacter	s__Leucobacter_holotrichiae
OTU_855	0	2	3	0	0	1	0	2	1	0	0	0	0	0	0	0	0	0	0	k__Bacteria	p__Firmicutes	c__Clostridia	o__Monoglobales	f__Monoglobaceae	g__Monoglobus	s__
OTU_856	0	0	0	0	0	0	0	0	0	2	0	0	2	1	0	5	4	0	2	k__Bacteria
OTU_857	0	0	0	0	0	0	0	0	0	0	0	1	0	2	1	3	4	2	1	k__Bacteria	p__Bacteroidota	c__Bacteroidia	o__Bacteroidales	f__Porphyromonadaceae	g__Porphyromonas	s__Porphyromonas_somerae
OTU_858	0	0	0	0	0	0	0	0	7	0	0	4	0	1	4	5	3	7	1	k__Bacteria	p__Firmicutes	c__Clostridia	o__Monoglobales	f__Monoglobaceae	g__Monoglobus	s__
OTU_859	2	4	7	1	4	0	0	0	3	1	0	0	0	0	0	0	2	1	0	k__Bacteria	p__Firmicutes	c__Bacilli	o__RF39	f__	g__	s__
OTU_860	5	0	0	1	3	0	0	0	0	0	0	0	0	0	0	0	0	0	0	k__Bacteria	p__unidentified_Bacteria	c__Coriobacteriia	o__Coriobacteriales	f__Eggerthellaceae	g__	s__
OTU_861	8	14	3	8	0	0	0	0	0	0	0	0	0	0	0	0	0	0	0	k__Bacteria	p__Firmicutes	c__Clostridia	o__Oscillospirales	f__Butyricicoccaceae	g__UCG-009	s__
OTU_862	0	0	0	0	0	0	0	0	3	11	0	3	1	0	5	1	7	10	4	k__Bacteria	p__Bacteroidota	c__Bacteroidia	o__Bacteroidales	f__Rikenellaceae	g__Rikenellaceae_RC9_gut_group	s__
OTU_863	0	0	0	0	0	0	0	0	0	1	0	4	0	19	0	0	95	0	0	Unknown
OTU_864	0	9	1	11	1	0	0	0	0	0	0	0	0	0	0	0	0	0	0	k__Bacteria	p__Firmicutes	c__Clostridia	o__Oscillospirales	f__Oscillospiraceae	g__Oscillibacter
OTU_865	2	6	0	4	20	0	0	0	0	0	0	0	0	0	0	0	0	0	0	k__Bacteria	p__Bacteroidota	c__Bacteroidia	o__Bacteroidales	f__Muribaculaceae	g__	s__
OTU_866	0	0	0	0	0	0	0	0	1	4	0	1	0	0	0	3	2	1	0	k__Bacteria	p__Bacteroidota	c__Bacteroidia	o__Bacteroidales	f__Rikenellaceae	g__dgA-11_gut_group	s__
OTU_867	0	25	0	0	0	0	0	0	0	0	0	0	0	0	0	0	4	1	0	k__Bacteria	p__Proteobacteria	c__Alphaproteobacteria	o__Rhizobiales	f__Xanthobacteraceae	g__Pseudolabrys	s__
OTU_868	0	0	0	0	0	4	0	0	0	0	0	0	0	0	0	3	6	1	0	k__Bacteria	p__unidentified_Bacteria	c__Bacteroidia	o__Cytophagales	f__Spirosomaceae	g__	s__
OTU_869	11	4	14	6	12	4	34	25	1	53	37	70	28	11	10	7	21	11	17	k__Bacteria	p__Firmicutes	c__Clostridia	o__Lachnospirales	f__Lachnospiraceae	g__GCA-900066575	s__
OTU_870	6	3	3	2	1	0	0	0	0	0	0	0	0	2	0	0	0	0	0	k__Bacteria	p__Bacteroidota	c__Bacteroidia	o__Bacteroidales	f__Tannerellaceae	g__Parabacteroides	s__Parabacteroides_merdae
OTU_871	0	0	0	0	0	0	0	0	0	0	0	3	2	0	0	3	1	2	1	k__Bacteria	p__Firmicutes	c__Clostridia	o__Peptostreptococcales-Tissierellales	f__Family_XI	g__Gallicola	s__
OTU_872	29	0	19	27	6	0	0	0	0	0	0	0	0	0	0	0	0	0	0	k__Bacteria	p__Firmicutes	c__Clostridia	o__Lachnospirales	f__Lachnospiraceae
OTU_873	0	0	0	0	0	0	0	0	9	11	0	8	2	4	2	10	9	7	4	k__Bacteria	p__Bacteroidota	c__Bacteroidia	o__Bacteroidales	f__Rikenellaceae	g__Rikenellaceae_RC9_gut_group	s__
OTU_874	0	3	0	0	0	0	0	0	1	3	0	1	0	0	0	0	2	2	0	k__Bacteria	p__Campylobacterota	c__Campylobacteria	o__Campylobacterales	f__Campylobacteraceae	g__Campylobacter
OTU_875	0	0	0	0	0	0	0	6	1	0	0	0	4	0	0	0	0	0	0	k__Bacteria	p__Firmicutes	c__Clostridia	o__Clostridia_UCG-014	f__	g__	s__
OTU_876	5	0	1	0	1	0	0	0	0	0	0	0	0	0	0	0	0	0	0	k__Bacteria	p__Firmicutes	c__Clostridia	o__Clostridia_vadinBB60_group	f__	g__	s__
OTU_877	0	0	0	0	0	0	0	0	0	3	0	0	2	3	0	0	2	1	1	k__Bacteria	p__Firmicutes	c__Clostridia	o__Lachnospirales	f__Lachnospiraceae
OTU_878	2	1	4	2	0	0	0	0	0	0	0	0	0	0	0	0	0	0	0	k__Bacteria	p__Firmicutes	c__Clostridia	o__Lachnospirales	f__Lachnospiraceae	g__Lachnospiraceae_ND3007_group	s__
OTU_879	0	0	0	0	0	0	0	0	1	2	0	0	0	0	1	3	2	1	1	k__Bacteria	p__Firmicutes	c__Clostridia	o__Oscillospirales	f__UCG-010	g__	s__
OTU_880	5	2	1	1	3	0	0	0	0	0	0	0	0	0	0	0	0	0	0	k__Bacteria	p__Firmicutes	c__Clostridia	o__Lachnospirales	f__Defluviitaleaceae	g__Defluviitaleaceae_UCG-011	s__
OTU_881	1	2	13	0	1	0	0	0	0	0	0	0	0	0	0	0	0	0	0	k__Bacteria	p__Firmicutes	c__Clostridia	o__Clostridia_UCG-014	f__	g__	s__
OTU_882	0	0	0	0	0	0	0	0	1	2	0	1	1	0	1	0	2	1	0	k__Bacteria	p__unidentified_Bacteria	c__Alphaproteobacteria	o__Rhodospirillales	f__unidentified_Rhodospirillales	g__unidentified_Rhodospirillales	s__Alphaproteobacteria_bacterium_canine_oral_taxon_081
OTU_883	2	6	0	0	15	0	0	0	0	0	0	0	0	0	0	0	0	0	0	k__Bacteria	p__Firmicutes	c__Clostridia	o__Lachnospirales	f__Lachnospiraceae
OTU_884	0	0	0	0	0	0	0	0	6	3	0	1	2	1	0	2	3	0	5	k__Bacteria	p__Bacteroidota	c__Bacteroidia	o__Bacteroidales	f__Rikenellaceae	g__dgA-11_gut_group	s__
OTU_885	0	0	0	0	0	0	0	0	1	1	0	0	2	1	1	2	0	1	1	k__Bacteria	p__Firmicutes	c__Clostridia	o__Oscillospirales	f__Ruminococcaceae
OTU_886	4	4	3	0	3	0	0	0	0	0	0	0	0	0	0	0	0	0	0	k__Bacteria	p__Firmicutes	c__Clostridia	o__Peptostreptococcales-Tissierellales	f__Peptostreptococcaceae	g__Peptoanaerobacter	s__Peptoanaerobacter_stomatis
OTU_887	0	0	0	0	0	3	2	2	0	0	0	0	0	0	0	5	0	0	2	k__Bacteria	p__Firmicutes	c__Clostridia
OTU_888	2	0	0	0	0	0	0	0	6	0	0	0	4	0	0	0	1	0	0	k__Bacteria	p__Firmicutes	c__Clostridia	o__Lachnospirales	f__Lachnospiraceae	g__Anaerostipes
OTU_889	3	12	0	1	0	0	0	0	0	0	0	0	0	0	0	0	0	0	0	k__Bacteria	p__Bacteroidota	c__Bacteroidia	o__Bacteroidales	f__Muribaculaceae	g__	s__
OTU_890	7	10	1	7	2	0	0	0	0	0	4	0	0	0	0	0	0	0	0	k__Bacteria	p__Bacteroidota	c__Bacteroidia	o__Bacteroidales	f__Prevotellaceae	g__Alloprevotella
OTU_891	2	2	38	1	3	0	0	0	0	0	2	4	40	0	0	8	0	1	0	k__Bacteria	p__Proteobacteria	c__Gammaproteobacteria	o__Burkholderiales	f__Oxalobacteraceae	g__Massilia
OTU_892	12	15	10	8	11	7	7	22	11	2	8	50	193	24	5	36	7	19	8	k__Bacteria	p__Proteobacteria	c__Gammaproteobacteria	o__Enterobacterales	f__Erwiniaceae	g__Pantoea
OTU_893	2	2	3	4	3	1	0	0	0	0	0	0	0	0	0	0	0	0	0	k__Bacteria	p__Bacteroidota	c__Bacteroidia	o__Bacteroidales	f__Muribaculaceae	g__	s__
OTU_894	0	1	0	0	1	0	5	5	0	0	1	0	2	0	8	2	4	0	10	k__Bacteria	p__Firmicutes	c__Clostridia	o__Oscillospirales	f__Ruminococcaceae	g__Anaerotruncus	s__
OTU_895	0	1	0	0	0	7	15	32	2	72	1	33	90	16	2	8	3	28	6	k__Bacteria	p__Bacteroidota	c__Bacteroidia	o__Bacteroidales	f__Muribaculaceae	g__	s__
OTU_896	2	1	0	1	3	0	0	0	0	0	0	0	0	0	0	0	0	0	0	k__Bacteria	p__Proteobacteria	c__Alphaproteobacteria	o__Rhizobiales	f__Beijerinckiaceae	g__Methylobacterium-Methylorubrum
OTU_897	0	3	1	1	1	0	0	0	0	0	1	0	5	0	0	0	0	6	0	k__Bacteria	p__Proteobacteria	c__Alphaproteobacteria	o__Caulobacterales	f__Caulobacteraceae	g__Caulobacter
OTU_898	0	0	0	0	0	1	0	1	0	0	0	6	0	0	0	0	0	0	0	k__Bacteria	p__Proteobacteria	c__Gammaproteobacteria	o__Xanthomonadales	f__Xanthomonadaceae	g__Lysobacter	s__Lysobacter_soli
OTU_899	0	0	0	0	0	2	0	3	0	0	0	0	0	0	2	0	0	0	0	k__Bacteria
OTU_900	0	0	0	0	0	0	0	0	0	0	0	0	0	0	0	3	10	2	0	k__Bacteria	p__WPS-2	c__	o__	f__	g__	s__
OTU_901	0	3	2	2	3	0	0	0	0	0	0	0	0	0	0	0	0	0	0	k__Bacteria	p__Firmicutes	c__Clostridia	o__Clostridia_vadinBB60_group	f__	g__	s__
OTU_902	1	0	6	1	0	0	0	0	3	2	0	0	0	2	0	0	1	0	0	k__Bacteria	p__Firmicutes	c__Clostridia	o__Lachnospirales	f__Lachnospiraceae	g__[Ruminococcus]_torques_group	s__
OTU_903	0	0	0	0	1	0	4	0	0	0	3	2	1	0	0	0	1	0	2	k__Bacteria	p__Actinobacteria	c__unidentified_Actinobacteria	o__Corynebacteriales	f__Corynebacteriaceae	g__Corynebacterium
OTU_904	0	0	0	0	0	0	0	0	1	0	0	0	1	0	0	1	0	2	3	k__Bacteria	p__Firmicutes	c__Clostridia	o__Oscillospirales	f__UCG-010	g__	s__
OTU_905	0	0	0	0	0	0	0	0	0	0	4	1	3	3	2	4	4	7	0	k__Bacteria	p__Firmicutes	c__Negativicutes	o__Veillonellales-Selenomonadales	f__Veillonellaceae	g__Negativicoccus	s__Negativicoccus_massiliensis
OTU_906	0	15	0	0	0	0	0	0	0	0	0	0	0	1	1	1	0	0	0	k__Bacteria	p__Firmicutes	c__Bacilli	o__Lactobacillales	f__Carnobacteriaceae	g__Carnobacterium	s__Carnobacterium_divergens
OTU_907	2	3	0	2	1	0	0	0	0	0	0	0	0	0	0	0	0	0	0	k__Bacteria	p__Firmicutes	c__Bacilli	o__RF39	f__	g__	s__
OTU_908	0	0	0	0	0	0	0	0	1	3	0	4	5	4	0	6	0	2	2	k__Bacteria	p__Firmicutes	c__Clostridia	o__Oscillospirales	f__UCG-010	g__	s__
OTU_909	0	0	0	0	0	0	1	0	1	3	0	3	1	0	2	0	2	6	1	k__Bacteria	p__Bacteroidota	c__Bacteroidia	o__Bacteroidales	f__Rikenellaceae	g__dgA-11_gut_group	s__
OTU_910	3	0	2	2	0	0	0	0	0	0	0	0	0	0	0	0	0	0	0	k__Bacteria	p__Bacteroidota	c__Bacteroidia	o__Bacteroidales	f__Prevotellaceae	g__Prevotella_9	s__Prevotella_paludivivens
OTU_911	5	1	2	1	1	0	0	0	0	0	0	0	0	0	0	0	0	0	0	k__Bacteria	p__Firmicutes	c__Bacilli	o__Erysipelotrichales	f__Erysipelatoclostridiaceae	g__Erysipelatoclostridium
OTU_912	4	2	1	1	0	0	0	0	0	0	0	0	0	0	0	0	0	0	0	k__Bacteria	p__Firmicutes	c__Clostridia	o__Lachnospirales	f__Lachnospiraceae	g__Catonella	s__
OTU_913	2	0	1	2	11	0	0	0	0	0	0	0	0	0	0	0	0	0	0	k__Bacteria	p__unidentified_Bacteria	c__Bacilli	o__Erysipelotrichales	f__Erysipelotrichaceae	g__	s__
OTU_914	0	0	0	0	0	0	0	0	0	0	0	2	1	0	2	1	2	2	2	k__Bacteria	p__Bacteroidota	c__Bacteroidia	o__Bacteroidales	f__Porphyromonadaceae	g__Porphyromonas	s__Porphyromonadaceae_bacterium_FC4
OTU_915	0	0	0	0	0	0	0	0	0	0	0	0	0	0	2	3	1	1	0	k__Bacteria
OTU_916	4	4	1	2	0	0	0	0	0	0	0	0	0	0	0	0	0	0	0	k__Bacteria	p__Bacteroidota	c__Bacteroidia	o__Bacteroidales	f__Muribaculaceae	g__	s__
OTU_917	0	0	0	0	0	0	1	0	0	0	3	2	1	0	0	0	0	2	0	k__Bacteria	p__Bacteroidota	c__Bacteroidia	o__Bacteroidales	f__Muribaculaceae	g__	s__
OTU_918	0	0	0	0	0	4	1	0	1	0	0	5	5	1	1	3	8	2	5	k__Bacteria	p__Firmicutes	c__Clostridia	o__Clostridiales	f__Clostridiaceae	g__Clostridium_sensu_stricto_1	s__Clostridium_perfringens
OTU_919	1	3	4	8	5	0	0	0	0	0	0	0	0	0	0	0	0	0	0	k__Bacteria	p__Proteobacteria	c__Gammaproteobacteria	o__Burkholderiales	f__Sutterellaceae	g__Parasutterella	s__Parasutterella_secunda
OTU_920	0	0	0	0	0	0	0	0	2	2	0	1	0	1	2	0	0	1	2	k__Bacteria	p__Bacteroidota	c__Bacteroidia	o__Bacteroidales	f__Muribaculaceae	g__	s__
OTU_921	0	0	0	0	0	0	0	0	5	2	0	3	4	1	2	2	3	1	8	k__Bacteria	p__Firmicutes	c__Clostridia	o__Oscillospirales	f__UCG-010	g__	s__
OTU_922	2	1	4	5	2	0	0	0	0	0	0	0	0	0	0	0	0	0	0	k__Bacteria	p__Firmicutes	c__Clostridia	o__Lachnospirales	f__Lachnospiraceae
OTU_923	1	14	1	0	4	0	0	0	0	0	0	1	0	0	0	0	0	0	0	k__Bacteria	p__Actinobacteria	c__unidentified_Actinobacteria	o__Micrococcales	f__Micrococcaceae	g__Rothia	s__Rothia_mucilaginosa
OTU_924	0	0	8	0	0	0	0	0	0	0	1	0	0	0	0	0	0	0	0	k__Bacteria	p__Proteobacteria	c__Gammaproteobacteria	o__Enterobacterales	f__Pasteurellaceae	g__Haemophilus
OTU_925	1	5	2	0	7	0	0	0	0	0	0	0	0	0	0	0	0	0	0	k__Bacteria	p__Firmicutes	c__Clostridia	o__Lachnospirales	f__Lachnospiraceae
OTU_926	289	99	35	13	344	6	38	3	1	0	0	34	2	6	66	95	22	50	11	k__Bacteria	p_Deferribacteres	c__unidentified_Deferribacteres	o__Deferribacterales	f__Deferribacteraceae	g__Mucispirillum	s__Mucispirillum_sp_69
OTU_927	1	0	2	5	1	0	0	0	0	0	0	0	0	0	0	0	0	0	0	k__Bacteria	p__Proteobacteria	c__Gammaproteobacteria	o__Salinisphaerales	f__Solimonadaceae	g__Nevskia	s__
OTU_928	0	0	0	0	0	0	0	0	0	2	0	2	0	7	0	1	0	0	3	k__Bacteria	p__Actinobacteriota	c__Rubrobacteria	o__Rubrobacterales	f__Rubrobacteriaceae	g__Rubrobacter	s__Rubrobacter_sp_C05_TP_Z26_S14
OTU_929	0	0	0	0	0	0	0	0	0	0	0	6	0	0	1	3	2	0	0	k__Bacteria	p__Bacteroidota	c__Bacteroidia	o__Bacteroidales	f__Bacteroidaceae	g__Bacteroides	s__
OTU_930	0	0	0	0	0	0	0	0	2	2	0	2	0	1	3	2	2	1	4	k__Bacteria	p__Firmicutes	c__Clostridia	o__Oscillospirales	f__[Eubacterium]_coprostanoligenes_group	g__	s__
OTU_931	0	0	0	0	0	0	2	0	0	0	0	0	3	1	0	0	4	1	2	k__Bacteria	p__Proteobacteria	c__Alphaproteobacteria	o__Rhizobiales	f__Rhizobiaceae	g__Aureimonas	s__
OTU_932	2	0	0	2	6	0	0	0	0	0	0	0	0	0	0	0	0	0	0	k__Bacteria	p__Firmicutes	c__Bacilli	o__RF39	f__	g__	s__
OTU_933	5	3	0	0	0	0	0	2	11	19	0	12	16	1	7	23	11	23	17	k__Bacteria
OTU_934	0	0	0	1	0	0	2	2	0	1	0	2	0	0	2	1	0	2	1	k__Bacteria	p__Firmicutes	c__Clostridia	o__Christensenellales	f__Christensenellaceae	g__Christensenella
OTU_935	2	7	0	7	0	0	6	5	0	0	0	1	0	0	0	0	0	6	0	k__Bacteria	p__Firmicutes	c__Clostridia	o__Lachnospirales	f__Lachnospiraceae
OTU_936	14	5	0	3	1	84	109	100	97	67	1	30	71	43	6	19	6	17	8	k__Bacteria	p__Bacteroidota	c__Bacteroidia	o__Bacteroidales	f__Muribaculaceae	g__	s__
OTU_937	0	0	0	0	0	0	2	0	3	0	0	0	4	2	0	0	2	0	0	k__Bacteria	p__Actinobacteria	c__unidentified_Actinobacteria	o__Pseudonocardiales	f__Pseudonocardiaceae	g__Actinomycetospora	s__
OTU_938	0	0	0	0	0	3	5	1	0	0	0	1	0	4	0	0	1	3	0	k__Bacteria	p__Bacteroidota	c__Bacteroidia	o__Bacteroidales	f__Muribaculaceae	g__	s__
OTU_939	2	3	3	0	1	0	0	0	0	0	0	2	3	0	0	0	0	0	0	k__Bacteria	p__unidentified_Bacteria	c__Bacilli	o__Erysipelotrichales	f__Erysipelotrichaceae	g__	s__
OTU_940	0	0	0	0	0	1	1	15	5	0	0	0	2	0	2	4	2	0	6	k__Bacteria	p__Bacteroidota	c__Bacteroidia	o__Bacteroidales	f__Bacteroidaceae	g__Bacteroides
OTU_941	0	0	0	0	0	0	0	0	0	0	0	1	3	1	0	1	1	1	1	k__Bacteria	p__Firmicutes	c__Clostridia	o__Oscillospirales	f__unidentified_Oscillospirales	g__Hydrogenoanaerobacterium
OTU_942	0	0	0	0	0	0	0	0	1	3	0	1	0	1	0	0	2	1	0	k__Bacteria	p__Firmicutes	c__Clostridia	o__Oscillospirales	f__UCG-010	g__	s__
OTU_943	0	0	0	0	0	0	0	0	0	0	0	1	1	2	0	3	2	2	0	k__Bacteria	p__Firmicutes	c__Clostridia	o__Christensenellales	f__Christensenellaceae	g__Christensenellaceae_R-7_group	s__
OTU_944	0	1	1	3	1	0	0	0	0	0	1	0	0	0	0	0	0	0	0	k__Bacteria	p__Firmicutes	c__Clostridia	o__Oscillospirales	f__Ruminococcaceae	g__Paludicola	s__
OTU_945	0	0	1	0	0	6	7	9	0	11	0	9	3	6	0	3	25	7	11	k__Bacteria	p__Bacteroidota	c__Bacteroidia	o__Bacteroidales	f__Muribaculaceae	g__	s__
OTU_946	0	0	0	0	0	0	0	0	0	0	0	2	1	1	3	3	0	0	0	k__Bacteria	p__Bacteroidota	c__Bacteroidia	o__Bacteroidales	f__Prevotellaceae
OTU_947	3	5	28	2	6	7	0	0	0	0	86	0	27	1	0	0	0	3	1	k__Bacteria	p__Proteobacteria	c__Gammaproteobacteria	o__Burkholderiales	f__Comamonadaceae	g__Comamonas
OTU_948	0	0	0	0	0	0	0	1	0	0	0	1	0	0	0	2	8	0	1	k__Bacteria	p__Bacteroidota	c__Bacteroidia	o__Bacteroidales	f__Bacteroidaceae	g__Bacteroides
OTU_949	0	0	9	0	3	0	0	0	5	0	0	0	0	0	0	0	0	0	0	k__Bacteria	p__Bacteroidota	c__Bacteroidia	o__Bacteroidales	f__Muribaculaceae	g__	s__
OTU_950	1	2	0	1	3	0	0	0	0	0	0	0	0	0	0	0	0	0	0	k__Bacteria	p__unidentified_Bacteria	c__Clostridia	o__Oscillospirales	f__Oscillospiraceae	g__	s__
OTU_951	0	1	2	2	7	0	0	0	0	0	0	1	0	0	0	0	0	1	0	k__Bacteria	p__Firmicutes	c__Clostridia	o__Oscillospirales	f__Ruminococcaceae	g__Ruminococcus
OTU_952	0	0	0	0	0	2	0	2	0	0	0	0	1	5	0	1	0	0	0	k__Bacteria	p__Deinococcota	c__Deinococci	o__Deinococcales	f__Deinococcaceae	g__Deinococcus	s__Deinococcus_ficus
OTU_953	2	3	0	0	1	0	0	0	0	0	0	3	3	0	2	0	0	2	0	k__Bacteria	p__Proteobacteria	c__Alphaproteobacteria	o__Sphingomonadales	f__Sphingomonadaceae	g__Sphingomonas	s__Sphingomonas_faeni
OTU_954	1	3	0	0	0	0	2	0	0	0	0	4	0	3	0	1	9	2	0	k__Bacteria	p__Actinobacteria	c__unidentified_Actinobacteria	o__Streptomycetales	f__Streptomycetaceae	g__Streptomyces
OTU_955	0	0	0	0	0	0	0	0	5	0	0	2	7	1	3	2	5	1	3	k__Bacteria	p__Firmicutes	c__Negativicutes	o__Acidaminococcales	f__Acidaminococcaceae	g__Phascolarctobacterium	s__
OTU_956	6	10	0	1	1	0	0	0	1	0	0	0	0	0	0	0	0	0	0	k__Bacteria	p__Firmicutes	c__Clostridia	o__Clostridia_UCG-014	f__	g__	s__
OTU_957	13	3	14	9	5	11	22	18	2	2	0	0	0	0	0	0	0	0	0	k__Bacteria	p__Bacteroidota	c__Bacteroidia	o__Bacteroidales	f__Muribaculaceae	g__	s__
OTU_958	0	0	0	0	0	0	0	0	3	1	0	1	1	3	2	1	0	8	1	k__Bacteria	p__Bacteroidota	c__Bacteroidia	o__Bacteroidales	f__Rikenellaceae	g__Rikenellaceae_RC9_gut_group	s__
OTU_959	0	0	0	0	0	0	0	0	0	1	0	0	2	1	0	0	5	0	0	k__Bacteria	p__Firmicutes	c__Bacilli	o__Bacillales	f__Bacillaceae	g__Bacillus	s__Bacillus_gibsonii
OTU_960	0	0	0	0	0	0	0	0	2	1	0	0	1	6	1	1	0	1	0	k__Bacteria	p__Firmicutes	c__Clostridia	o__Oscillospirales	f__UCG-010	g__	s__
OTU_961	4	7	1	0	0	0	0	0	0	0	0	0	0	0	0	0	0	0	0	k__Bacteria	p__unidentified_Bacteria	c__Clostridia	o__Lachnospirales	f__Lachnospiraceae	g__	s__
OTU_962	0	0	0	0	0	0	0	0	0	2	0	0	0	1	2	2	1	0	1	k__Bacteria	p__Firmicutes	c__Clostridia	o__Oscillospirales	f__UCG-010	g__	s__
OTU_963	2	0	1	1	0	0	0	0	0	0	0	0	0	0	0	0	0	0	0	k__Bacteria	p__Firmicutes	c__Clostridia	o__Oscillospirales	f__Oscillospiraceae
OTU_964	12	13	1	7	5	3	3	1	0	79	0	0	0	0	0	0	0	0	0	k__Bacteria	p__Firmicutes	c__Clostridia	o__Lachnospirales	f__Lachnospiraceae
OTU_965	0	0	0	0	0	0	0	0	2	6	0	0	2	0	5	2	5	4	0	k__Bacteria	p__Firmicutes	c__Clostridia	o__Clostridia_vadinBB60_group	f__	g__	s__
OTU_966	0	0	0	0	0	0	0	0	0	0	0	2	6	3	0	1	0	0	0	k__Bacteria	p__Bacteroidota	c__Bacteroidia	o__Sphingobacteriales	f__Sphingobacteriaceae	g__Sphingobacterium
OTU_967	0	3	0	0	0	0	0	1	0	0	1	0	1	2	1	3	1	3	0	k__Bacteria	p__Actinobacteria	c__unidentified_Actinobacteria	o__Corynebacteriales	f__Mycobacteriaceae	g__Mycobacterium
OTU_968	0	0	0	0	0	0	0	3	0	0	0	2	0	0	0	1	2	0	3	k__Bacteria
OTU_969	0	0	0	0	0	0	0	0	2	0	0	1	2	2	1	1	0	0	0	k__Bacteria	p__Firmicutes	c__Clostridia	o__Clostridia_vadinBB60_group	f__	g__	s__
OTU_970	4	1	1	0	0	0	0	0	0	0	0	0	0	0	0	0	0	0	0	k__Bacteria	p__Firmicutes	c__Clostridia	o__Lachnospirales	f__Lachnospiraceae	g__Tuzzerella	s__
OTU_971	0	0	0	0	0	1	1	0	0	13	0	0	2	4	0	0	1	0	3	k__Bacteria	p__Firmicutes	c__Bacilli	o__Bacillales	f__Bacillaceae	g__Bacillus
OTU_972	3	2	0	3	2	0	0	0	0	0	0	0	0	0	0	0	0	0	0	k__Bacteria	p__Firmicutes	c__Bacilli	o__RF39	f__	g__	s__
OTU_973	8	0	3	2	0	0	0	2	0	0	0	0	0	0	0	0	0	0	0	k__Bacteria	p__Bacteroidota	c__Bacteroidia	o__Bacteroidales	f__Muribaculaceae	g__	s__
OTU_974	0	0	0	0	0	0	0	0	0	0	0	2	1	1	0	0	0	1	0	k__Bacteria	p__Firmicutes	c__Clostridia	o__Oscillospirales	f__UCG-010	g__	s__
OTU_975	1	1	0	1	0	0	0	0	0	0	0	0	0	0	0	0	0	0	0	k__Bacteria
OTU_976	0	0	0	0	0	0	0	0	0	2	0	0	0	1	0	1	1	1	0	k__Bacteria	p__Firmicutes	c__Clostridia	o__Oscillospirales	f__Ruminococcaceae	g__Candidatus_Soleaferrea	s__
OTU_977	0	0	0	0	0	0	0	0	0	0	0	0	1	0	2	2	0	0	2	k__Bacteria	p__Firmicutes	c__Clostridia	o__Oscillospirales	f__Ruminococcaceae	g__Faecalibacterium	s__
OTU_978	0	0	0	0	0	0	0	0	4	1	0	2	3	0	1	1	0	1	7	k__Bacteria	p__Firmicutes	c__Clostridia	o__Oscillospirales	f__Oscillospiraceae	g__NK4A214_group	s__
OTU_979	0	0	0	0	0	0	0	0	13	17	0	3	4	3	6	6	7	28	14	k__Bacteria	p__Bacteroidota	c__Bacteroidia	o__Bacteroidales	f__Bacteroidales_RF16_group	g__	s__
OTU_980	0	0	0	0	0	0	0	0	0	0	2	2	2	0	0	0	0	1	0	k__Bacteria	p__Firmicutes	c__Bacilli	o__Lactobacillales	f__Aerococcaceae	g__Eremococcus	s__
OTU_981	0	0	0	0	0	0	0	0	0	0	0	2	0	0	1	3	2	0	1	k__Bacteria	p__Proteobacteria	c__Gammaproteobacteria	o__Enterobacterales	f__Succinivibrionaceae	g__Succinimonas	s__
OTU_982	1	2	2	0	0	0	0	0	0	0	0	0	0	0	0	0	0	0	0	k__Bacteria	p__Proteobacteria	c__Alphaproteobacteria	o__Rhizobiales	f__Beijerinckiaceae	g__Roseiarcus	s__
OTU_983	0	0	0	0	0	0	3	3	0	0	0	0	5	0	0	0	0	0	0	k__Bacteria
OTU_984	0	0	0	0	0	0	0	0	1	0	0	2	0	1	0	0	3	1	1	k__Bacteria	p__Firmicutes	c__Bacilli	o__RF39	f__	g__	s__
OTU_985	0	0	0	0	0	0	0	0	0	5	0	2	3	2	0	15	2	0	3	k__Bacteria	p__Actinobacteria	c__unidentified_Actinobacteria	o__Micrococcales	f__Intrasporangiaceae	g__Ornithinimicrobium	s__
OTU_986	7	3	2	32	39	4	27	22	0	17	0	5	9	0	0	0	2	0	6	k__Bacteria	p__Firmicutes	c__Clostridia	o__Lachnospirales	f__Lachnospiraceae
OTU_987	0	0	0	0	0	0	0	0	0	1	0	0	0	0	3	0	2	3	0	k__Bacteria	p__Bacteroidota	c__Bacteroidia	o__Bacteroidales	f__Rikenellaceae	g__Alistipes	s__
OTU_988	0	0	0	0	0	0	0	2	0	0	0	0	0	0	4	1	2	0	0	k__Bacteria
OTU_989	0	0	0	0	0	0	0	0	1	4	0	3	2	0	0	0	1	1	0	k__Bacteria	p__Firmicutes	c__Clostridia	o__Monoglobales	f__Monoglobaceae	g__Monoglobus	s__
OTU_990	0	1	1	1	3	0	1	1	0	4	0	0	2	0	0	1	1	4	0	k__Bacteria	p__unidentified_Bacteria	c__Clostridia	o__Oscillospirales	f__Oscillospiraceae	g__	s__
OTU_991	2	13	4	1	0	0	0	0	0	0	0	0	0	0	0	0	0	0	0	k__Bacteria	p__Bacteroidota	c__Bacteroidia	o__Bacteroidales	f__Prevotellaceae	g__Prevotella	s__Prevotella_shahii
OTU_992	0	0	0	0	0	0	0	1	0	7	0	0	0	0	0	1	2	0	0	k__Bacteria
OTU_993	4	0	2	1	12	0	0	0	0	0	0	0	0	0	0	0	0	0	0	k__Bacteria	p__Bacteroidota	c__Bacteroidia	o__Bacteroidales	f__Muribaculaceae	g__	s__
OTU_994	16	91	27	31	24	0	0	0	0	3	0	0	0	0	0	0	1	0	0	k__Bacteria	p__Firmicutes	c__Clostridia	o__Oscillospirales	f__Oscillospiraceae
OTU_995	0	0	0	0	0	0	0	0	1	0	0	5	0	0	0	0	1	1	2	k__Bacteria	p__Firmicutes	c__Clostridia	o__Oscillospirales	f__UCG-010	g__	s__
OTU_996	0	0	0	0	0	0	0	2	0	1	0	0	0	0	2	11	9	0	0	k__Bacteria	p__Firmicutes	c__unidentified_Firmicutes	o__Oscillospirales	f__Ruminococcaceae	g__	s__
OTU_997	0	0	0	0	0	0	0	0	0	0	0	3	3	1	1	0	0	1	0	k__Bacteria	p__Firmicutes	c__Bacilli	o__Acholeplasmatales	f__Acholeplasmataceae	g__EMP-G18	s__
OTU_998	12	15	1	3	36	49	327	168	14	32	2	59	26	6	2	2	4	7	21	k__Bacteria	p__Firmicutes	c__Clostridia	o__Lachnospirales	f__Lachnospiraceae	g__Lachnospiraceae_NK4A136_group	s__
OTU_999	4	0	1	0	1	0	2	0	1	0	0	0	0	0	0	0	0	0	0	k__Bacteria	p__unidentified_Bacteria	c__Clostridia	o__Peptococcales	f__Peptococcaceae	g__	s__
OTU_1000	0	0	1	1	2	0	1	0	1	0	0	0	0	0	0	0	0	0	0	k__Bacteria	p__Cyanobacteria	c__Vampirivibrionia	o__Gastranaerophilales	f__	g__	s__
OTU_1001	1	0	2	0	4	0	0	0	0	0	0	0	0	0	0	0	0	0	0	k__Bacteria	p__Deinococcota	c__Deinococci	o__Deinococcales	f__Deinococcaceae	g__Deinococcus	s__
OTU_1002	0	0	0	0	0	0	1	0	1	1	0	0	4	1	0	0	1	0	0	k__Bacteria	p__Actinobacteria	c__unidentified_Actinobacteria	o__Propionibacteriales	f__Nocardioidaceae	g__Nocardioides
OTU_1003	0	0	5	1	3	0	0	0	0	0	3	0	0	0	0	0	0	0	0	k__Bacteria	p__Firmicutes	c__Negativicutes	o__Veillonellales-Selenomonadales	f__Veillonellaceae	g__Veillonella	s__Veillonella_sp_oral_taxon_780
OTU_1004	4	1	0	9	0	0	0	0	0	0	0	0	0	0	0	0	0	0	0	k__Bacteria	p__Firmicutes	c__Bacilli	o__Erysipelotrichales	f__Erysipelotrichaceae	g__Dubosiella	s__Firmicutes_bacterium_M10-2
OTU_1005	0	0	0	0	0	0	0	0	0	1	0	0	2	1	0	0	15	0	0	Unknown
OTU_1006	0	0	1	0	1	0	0	1	5	0	0	0	0	0	0	0	0	0	1	k__Bacteria	p__Firmicutes	c__Clostridia	o__Lachnospirales	f__Lachnospiraceae
OTU_1007	0	0	0	0	0	0	0	0	0	0	0	1	1	0	0	0	2	1	1	k__Bacteria	p__Firmicutes	c__Clostridia	o__Oscillospirales	f__UCG-010	g__	s__
OTU_1008	0	0	0	0	2	0	0	0	0	0	2	3	1	0	0	0	0	0	1	k__Bacteria	p__Proteobacteria	c__Alphaproteobacteria	o__Rhizobiales	f__Rhizobiaceae	g__Aquamicrobium	s__
OTU_1009	65	21	112	7	17	5	11	5	0	0	0	1	0	0	0	0	0	0	0	k__Bacteria	p__Bacteroidota	c__Bacteroidia	o__Bacteroidales	f__Muribaculaceae	g__	s__
OTU_1010	0	0	0	0	0	1	0	2	0	0	0	0	0	0	0	0	0	4	0	k__Bacteria	p__Desulfobacterota	c__Desulfovibrionia	o__Desulfovibrionales	f__Desulfovibrionaceae
OTU_1011	0	3	1	0	1	0	0	0	0	0	0	0	0	0	0	0	0	0	0	k__Bacteria	p__Firmicutes	c__Clostridia	o__Lachnospirales	f__Defluviitaleaceae	g__Defluviitaleaceae_UCG-011	s__
OTU_1012	0	0	0	0	0	0	0	0	0	3	0	3	0	1	1	1	1	1	0	k__Bacteria	p__Firmicutes	c__Clostridia	o__Oscillospirales	f__UCG-010	g__	s__
OTU_1013	0	0	0	0	0	0	0	0	0	0	0	0	5	0	0	2	0	2	1	k__Bacteria	p__Firmicutes	c__Clostridia	o__Peptostreptococcales-Tissierellales	f__Family_XI	g__Peptoniphilus	s__
OTU_1014	3	1	3	0	1	0	0	0	0	0	0	0	0	0	0	0	0	0	0	k__Bacteria	p__Firmicutes	c__Clostridia	o__Oscillospirales	f__Butyricicoccaceae	g__Butyricicoccus	s__
OTU_1015	0	2	2	3	0	0	0	0	0	0	0	0	0	0	0	0	0	0	0	k__Bacteria
OTU_1016	3	3	0	0	4	0	0	0	0	0	0	0	0	0	0	0	0	0	0	k__Bacteria	p__Desulfobacterota	c__Desulfovibrionia	o__Desulfovibrionales	f__Desulfovibrionaceae	g__Desulfovibrio
OTU_1017	0	0	0	0	0	0	0	0	0	0	0	0	1	0	0	1	1	1	1	k__Bacteria
OTU_1018	0	0	0	0	0	2	0	0	0	0	0	0	0	0	0	2	5	9	0	k__Bacteria	p__Bacteroidota	c__Bacteroidia	o__Sphingobacteriales	f__Sphingobacteriaceae
OTU_1019	0	0	0	0	0	0	0	0	0	1	0	0	0	0	0	1	1	2	0	k__Bacteria	p__unidentified_Bacteria	c__Bacteroidia	o__Chitinophagales	f__	g__	s__
OTU_1020	0	1	0	2	2	0	1	3	0	1	0	0	0	0	0	0	0	0	0	k__Bacteria
OTU_1021	3	2	0	5	0	0	0	0	0	0	0	0	0	0	0	0	0	0	0	k__Bacteria	p__unidentified_Bacteria	c__Bacilli	o__Erysipelotrichales	f__Erysipelotrichaceae	g__	s__
OTU_1022	0	0	0	0	0	0	3	0	0	0	0	1	0	0	3	12	3	0	1	k__Bacteria	p__Firmicutes	c__Clostridia	o__Oscillospirales	f__Butyricicoccaceae
OTU_1023	0	0	0	0	0	0	0	0	2	4	0	3	1	3	5	5	5	4	1	k__Bacteria	p__Firmicutes	c__Clostridia	o__Oscillospirales	f__[Eubacterium]_coprostanoligenes_group	g__	s__
OTU_1024	0	0	0	0	0	0	0	0	0	3	0	0	0	0	2	0	2	1	2	k__Bacteria	p__Firmicutes	c__Clostridia	o__Oscillospirales	f__UCG-010	g__	s__
OTU_1025	0	0	0	0	0	0	0	0	0	1	0	0	1	2	0	1	22	0	0	k__Bacteria
OTU_1026	0	0	0	0	1	0	0	0	7	5	0	7	2	4	10	9	5	4	7	k__Bacteria	p__Firmicutes	c__Clostridia	o__Lachnospirales	f__Lachnospiraceae
OTU_1027	0	3	3	1	0	0	0	0	0	0	0	0	0	2	0	0	0	1	0	k__Bacteria	p__Proteobacteria	c__Gammaproteobacteria	o__Enterobacterales	f__Pasteurellaceae	g__Rodentibacter	s__Pasteurellaceae_bacterium
OTU_1028	0	0	0	0	0	2	1	0	0	0	0	0	4	4	0	2	21	2	0	k__Bacteria	p__Actinobacteria	c__unidentified_Actinobacteria	o__Propionibacteriales	f__Nocardioidaceae	g__Nocardioides
OTU_1029	0	0	0	0	0	0	0	0	4	5	0	2	2	4	0	4	1	3	2	k__Bacteria	p__Bacteroidota	c__Bacteroidia	o__Bacteroidales	f__Rikenellaceae	g__Rikenellaceae_RC9_gut_group	s__
OTU_1030	0	0	0	0	0	0	0	0	0	0	0	1	0	0	0	3	1	0	1	k__Bacteria	p__Firmicutes	c__Clostridia	o__Oscillospirales	f__UCG-010	g__	s__
OTU_1031	3	1	0	1	0	0	0	0	0	0	0	0	0	0	0	0	0	0	0	k__Bacteria
OTU_1032	0	0	0	0	0	0	0	0	4	2	0	3	1	1	5	3	3	2	3	k__Bacteria	p__Firmicutes	c__Clostridia	o__Oscillospirales	f__UCG-010	g__	s__
OTU_1033	0	0	0	0	0	1	11	3	0	0	0	0	0	0	0	0	0	0	0	k__Bacteria	p__Firmicutes	c__Clostridia	o__Lachnospirales	f__Lachnospiraceae	g__Lachnospiraceae_NK4A136_group
OTU_1034	0	0	2	0	0	0	0	0	0	2	0	1	0	1	1	3	2	4	1	k__Bacteria	p__Firmicutes	c__Clostridia	o__Monoglobales	f__Monoglobaceae	g__Monoglobus	s__
OTU_1035	0	0	5	2	1	0	0	0	0	0	0	0	0	0	0	0	0	0	0	k__Bacteria
OTU_1036	0	1	3	0	4	0	0	0	0	0	0	0	0	0	0	0	0	0	0	k__Bacteria
OTU_1037	0	0	0	0	0	0	0	0	5	0	0	0	4	1	4	1	0	1	1	k__Bacteria	p__Bacteroidota	c__Bacteroidia	o__Bacteroidales	f__Rikenellaceae	g__Alistipes	s__
OTU_1038	0	0	0	0	0	2	2	0	0	0	0	0	0	0	0	0	1	2	2	k__Bacteria	p__Chloroflexi	c__Chloroflexia	o__Thermomicrobiales	f__JG30-KF-CM45	g__	s__
OTU_1039	0	0	0	0	0	0	0	1	0	5	0	9	0	2	2	0	6	0	0	k__Bacteria
OTU_1040	1	3	8	4	1	30	516	220	15	145	0	47	191	3	4	5	36	44	34	k__Bacteria	p__Firmicutes	c__Clostridia	o__Lachnospirales	f__Lachnospiraceae
OTU_1041	11	10	11	15	4	0	0	0	0	0	0	0	0	3	0	0	0	0	0	k__Bacteria	p__Bacteroidota	c__Bacteroidia	o__Bacteroidales	f__Muribaculaceae	g__	s__
OTU_1042	0	0	0	0	0	0	0	0	0	0	0	1	7	1	1	0	1	1	1	k__Bacteria	p__Firmicutes	c__Clostridia
OTU_1043	1	0	0	2	0	0	0	0	1	4	0	1	2	0	0	2	2	0	1	k__Bacteria	p__Firmicutes	c__Clostridia	o__Christensenellales	f__Christensenellaceae	g__Christensenellaceae_R-7_group	s__
OTU_1044	0	0	0	0	0	0	2	8	0	0	0	0	0	0	0	0	0	0	0	k__Bacteria
OTU_1045	0	0	0	0	0	1	0	2	0	0	0	0	0	0	0	0	0	0	1	k__Bacteria	p__Firmicutes	c__Clostridia	o__Clostridiales	f__Clostridiaceae	g__Clostridium_sensu_stricto_12
OTU_1046	4	1	4	1	0	0	0	0	0	0	0	0	0	0	0	0	0	0	0	k__Bacteria	p__Bacteroidota	c__Bacteroidia	o__Bacteroidales	f__Muribaculaceae	g__	s__
OTU_1047	0	1	0	0	0	0	0	0	0	1	2	1	6	0	0	0	0	1	0	k__Bacteria	p__Proteobacteria	c__Alphaproteobacteria	o__Caulobacterales	f__Caulobacteraceae	g__Brevundimonas
OTU_1048	0	0	0	0	0	0	0	0	0	0	0	1	1	0	2	1	3	1	1	k__Bacteria	p__Bacteroidota	c__Bacteroidia
OTU_1049	1	0	1	1	0	0	0	0	0	2	0	0	0	0	0	0	0	1	0	k__Bacteria	p__Firmicutes	c__Clostridia	o__Clostridia_vadinBB60_group	f__	g__	s__
OTU_1050	0	0	0	0	0	0	1	1	0	2	0	0	0	0	0	0	0	3	0	k__Bacteria
OTU_1051	0	3	1	3	1	0	0	0	0	0	0	3	0	0	0	0	0	0	0	k__Bacteria	p__Bacteroidota	c__Bacteroidia	o__Bacteroidales	f__Prevotellaceae	g__Alloprevotella
OTU_1052	5	1	4	0	0	0	0	0	0	0	0	0	0	0	0	0	0	0	0	k__Bacteria	p__Bacteroidota	c__Bacteroidia	o__Bacteroidales	f__Muribaculaceae	g__	s__
OTU_1053	97	64	125	365	91	134	19	54	7	25	1827	1082	13	289	413	704	7	52	25	k__Bacteria	p__Bacteroidota	c__Bacteroidia	o__Bacteroidales	f__Bacteroidaceae	g__Bacteroides
OTU_1054	0	0	0	0	0	1	0	0	95	62	0	58	62	43	57	84	79	85	76	k__Bacteria	p__Firmicutes	c__Clostridia	o__Oscillospirales	f__Oscillospiraceae	g__UCG-005	s__
OTU_1055	0	0	0	0	0	0	0	0	0	0	4	0	0	0	0	5	1	2	0	k__Bacteria	p__Proteobacteria	c__Gammaproteobacteria	o__Xanthomonadales	f__Rhodanobacteraceae	g__Aquimonas	s__
OTU_1056	0	0	0	0	0	0	0	0	0	0	2	5	1	1	2	2	0	0	0	k__Bacteria	p__Bacteroidota	c__Bacteroidia	o__Bacteroidales
OTU_1057	0	0	0	0	0	0	0	0	0	2	0	3	1	4	4	0	0	0	0	k__Bacteria	p__Firmicutes	c__Clostridia	o__Christensenellales	f__Christensenellaceae	g__Christensenellaceae_R-7_group	s__
OTU_1058	0	0	0	0	0	0	0	0	2	0	0	0	0	2	1	1	5	0	0	k__Bacteria
OTU_1059	164	68	57	46	18	0	0	0	0	0	5	1	0	0	0	0	1	0	0	k__Bacteria	p__Firmicutes	c__Clostridia	o__Lachnospirales	f__Lachnospiraceae	g__[Ruminococcus]_gauvreauii_group
OTU_1060	0	0	0	0	0	2	0	0	4	0	0	0	0	0	0	0	8	0	0	k__Bacteria	p__Actinobacteria	c__unidentified_Actinobacteria	o__Streptomycetales	f__Streptomycetaceae	g__Streptomyces
OTU_1061	0	0	0	0	0	0	0	0	0	1	0	0	1	0	5	2	3	4	0	k__Bacteria	p__Firmicutes	c__Clostridia	o__Oscillospirales	f__[Eubacterium]_coprostanoligenes_group	g__	s__
OTU_1062	0	0	0	0	0	0	0	0	0	0	37	1	1	23	11	5	25	0	17	k__Bacteria	p__Proteobacteria	c__Gammaproteobacteria	o__Enterobacterales	f__Enterobacteriaceae	g__Escherichia-Shigella
OTU_1063	0	0	0	0	0	0	0	0	3	3	0	1	2	0	0	0	1	0	0	k__Bacteria	p__unidentified_Bacteria	c__Bacteroidia	o__Bacteroidales	f__	g__	s__
OTU_1064	0	1	0	0	0	0	2	2	0	6	0	1	0	8	0	5	4	2	4	k__Bacteria	p__Bacteroidota	c__Bacteroidia	o__Bacteroidales	f__Muribaculaceae	g__	s__
OTU_1065	0	0	1	5	1	0	0	0	0	0	0	0	0	0	0	0	0	0	0	k__Bacteria	p__unidentified_Bacteria	c__Clostridia	o__Oscillospirales	f__Ruminococcaceae	g__	s__
OTU_1066	0	0	0	0	0	0	0	1	0	0	0	0	0	0	1	3	0	0	1	k__Bacteria	p__Firmicutes	c__Bacilli	o__RF39	f__	g__	s__
OTU_1067	0	0	4	1	3	0	0	0	0	0	0	0	0	0	0	0	0	0	0	k__Bacteria	p__Bacteroidota	c__Bacteroidia	o__Cytophagales	f__Hymenobacteraceae	g__Hymenobacter	s__
OTU_1068	0	0	0	0	0	1	0	0	0	3	0	3	6	0	1	1	5	9	8	k__Bacteria	p__Bacteroidota	c__Bacteroidia	o__Bacteroidales	f__Muribaculaceae	g__	s__
OTU_1069	1	1	0	0	0	0	3	1	0	0	0	0	0	1	0	0	0	0	0	k__Bacteria	p__Firmicutes	c__Clostridia	o__Lachnospirales	f__Lachnospiraceae	g__Lachnospiraceae_UCG-010	s__
OTU_1070	28	67	15	8	15	3	18	4	2	30	0	1	2	0	0	1	0	0	0	k__Bacteria	p__Firmicutes	c__Clostridia	o__Lachnospirales	f__Lachnospiraceae
OTU_1071	3	1	5	2	3	0	0	0	0	0	0	0	0	0	0	1	3	0	0	k__Bacteria	p__Actinobacteria	c__unidentified_Actinobacteria	o__Micrococcales	f__Dermacoccaceae
OTU_1072	2	0	0	0	0	5	1	3	0	1	0	0	0	0	0	0	0	0	1	k__Bacteria	p__Bacteroidota	c__Bacteroidia	o__Bacteroidales	f__Muribaculaceae	g__	s__
OTU_1073	0	0	0	0	0	0	3	2	0	0	0	0	0	0	0	0	0	0	0	k__Bacteria	p__Bacteroidota	c__Bacteroidia	o__Bacteroidales	f__Muribaculaceae	g__	s__
OTU_1074	0	0	0	0	0	0	0	0	0	2	0	3	1	0	1	0	2	1	1	k__Bacteria	p__Firmicutes	c__Clostridia	o__Christensenellales	f__Christensenellaceae	g__Christensenellaceae_R-7_group	s__
OTU_1075	0	0	0	0	0	0	0	0	2	1	0	2	2	0	1	0	2	3	1	k__Bacteria	p__Firmicutes	c__Clostridia	o__Clostridia_vadinBB60_group	f__	g__	s__
OTU_1076	0	0	0	0	0	0	0	0	2	0	0	0	2	0	0	1	1	2	0	k__Bacteria
OTU_1077	0	1	0	1	1	0	0	0	0	0	0	0	0	0	0	0	0	0	0	k__Bacteria	p__Proteobacteria	c__Gammaproteobacteria	o__Burkholderiales	f__Comamonadaceae	g__Tepidimonas	s__
OTU_1078	2	0	0	2	3	0	0	0	0	0	0	0	0	0	0	0	0	0	0	k__Bacteria	p__Firmicutes	c__Clostridia	o__Peptostreptococcales-Tissierellales	f__Peptostreptococcaceae	g__[Eubacterium]_yurii_group	s__
OTU_1079	5	2	4	5	3	0	0	0	0	0	0	0	0	4	4	0	0	0	0	k__Bacteria	p__Bacteroidota	c__Bacteroidia	o__Bacteroidales	f__Rikenellaceae	g__Alistipes
OTU_1080	0	0	0	0	0	0	1	1	0	0	0	1	0	2	2	0	2	0	2	k__Bacteria
OTU_1081	2	0	0	1	1	0	2	2	0	0	0	0	2	0	0	1	0	1	0	k__Bacteria	p__Actinobacteriota	c__Coriobacteriia	o__Coriobacteriales	f__Eggerthellaceae
OTU_1082	0	2	2	4	2	0	0	0	0	0	0	0	0	0	0	0	0	0	0	k__Bacteria	p__Firmicutes	c__Clostridia	o__Monoglobales	f__Monoglobaceae	g__Monoglobus	s__
OTU_1083	5	8	0	10	1	0	0	0	0	0	0	0	0	0	0	0	0	0	0	k__Bacteria	p__Firmicutes
OTU_1084	0	33	0	0	0	1	0	1	12	58	0	10	54	4	0	8	10	1	2	k__Bacteria	p__Firmicutes	c__Clostridia	o__Lachnospirales	f__Lachnospiraceae
OTU_1085	0	1	2	3	2	1	1	5	0	3	1	0	0	0	3	0	0	0	0	k__Bacteria	p__Firmicutes	c__Clostridia	o__Lachnospirales	f__Lachnospiraceae
OTU_1086	0	0	0	0	0	2	1	1	0	2	0	0	0	0	0	0	0	0	0	k__Bacteria
OTU_1087	0	0	1	2	1	0	0	0	0	0	0	0	0	0	0	0	0	0	1	k__Bacteria
OTU_1088	0	0	0	0	0	0	0	1	1	2	0	1	0	0	3	0	1	0	1	k__Bacteria	p__Firmicutes	c__Clostridia	o__Clostridia_UCG-014	f__	g__	s__
OTU_1089	0	0	0	0	0	0	0	0	0	2	0	0	0	0	0	2	1	1	0	k__Bacteria	p__Firmicutes
OTU_1090	1	1	1	7	0	0	0	0	0	0	0	0	0	0	0	0	0	0	0	k__Bacteria	p__Firmicutes	c__Bacilli	o__RF39	f__	g__	s__
OTU_1091	1	0	10	9	4	0	8	0	7	0	61	5	16	22	20	26	15	0	14	k__Bacteria	p__Firmicutes	c__Bacilli	o__Lactobacillales	f__Enterococcaceae	g__Enterococcus
OTU_1092	0	9	1	29	0	4	0	2	0	0	0	0	0	0	0	0	0	0	1	k__Bacteria	p__Actinobacteriota	c__Coriobacteriia	o__Coriobacteriales	f__Eggerthellaceae	g__Enterorhabdus	s__
OTU_1093	10	58	9	12	42	0	0	0	0	0	0	0	0	0	0	0	0	0	0	k__Bacteria	p__Firmicutes	c__Clostridia	o__Oscillospirales	f__Ruminococcaceae	g__Ruminococcus
OTU_1094	1	4	1	1	4	0	0	0	0	0	0	0	0	0	0	0	0	0	0	k__Bacteria	p__Firmicutes	c__Bacilli	o__RF39	f__	g__	s__
OTU_1095	3	0	10	3	0	0	0	0	0	0	0	0	0	0	0	0	0	0	0	k__Bacteria	p__Bacteroidota	c__Bacteroidia	o__Bacteroidales	f__Muribaculaceae	g__	s__
OTU_1096	152	150	111	1296	148	176	38	88	10	8	6	8	2	352	12	7	29	23	23	k__Bacteria	p__Bacteroidota	c__Bacteroidia	o__Bacteroidales	f__Muribaculaceae	g__	s__
OTU_1097	5	2	0	1	1	0	0	0	0	0	0	0	0	0	0	0	0	0	0	k__Bacteria	p__Bacteroidota	c__Bacteroidia	o__Bacteroidales	f__Muribaculaceae	g__	s__
OTU_1098	2	1	0	3	0	0	0	0	0	0	0	0	0	0	0	0	0	0	0	k__Bacteria
OTU_1099	15	8	6	1	7	0	0	0	1	1	0	0	0	0	0	5	0	0	0	k__Bacteria	p__Firmicutes	c__Clostridia	o__Christensenellales	f__Christensenellaceae	g__Christensenellaceae_R-7_group	s__
OTU_1100	0	0	0	0	0	0	0	0	0	0	1	1	1	0	0	0	5	0	0	k__Bacteria	p__Firmicutes	c__Bacilli	o__Lactobacillales	f__Aerococcaceae	g__Facklamia	s__
OTU_1101	0	0	0	0	0	0	0	0	2	3	0	0	0	2	0	3	4	0	1	k__Bacteria
OTU_1102	0	0	0	0	0	0	0	0	0	0	0	1	2	0	0	1	5	1	1	k__Bacteria	p__unidentified_Bacteria	c__Clostridia	o__Oscillospirales	f__Ruminococcaceae	g__	s__
OTU_1103	3	2	2	3	2	0	0	0	0	0	0	0	2	0	0	0	0	0	0	k__Bacteria	p__Firmicutes	c__Bacilli	o__RF39	f__	g__	s__
OTU_1104	3	8	15	8	0	0	0	0	0	0	0	0	0	0	0	0	0	0	0	k__Bacteria	p__Firmicutes	c__Clostridia	o__Clostridia_vadinBB60_group	f__	g__	s__
OTU_1105	49	26	65	109	52	21	33	25	9	8	0	3	1	0	2	3	0	1	2	k__Bacteria	p__Bacteroidota	c__Bacteroidia	o__Bacteroidales	f__Muribaculaceae	g__	s__
OTU_1106	2	2	1	1	0	0	0	0	0	0	0	0	0	0	0	0	0	0	0	k__Bacteria	p__Firmicutes	c__Clostridia	o__Christensenellales	f__Christensenellaceae	g__Christensenellaceae_R-7_group	s__
OTU_1107	0	1	4	3	1	0	0	0	0	0	0	0	0	0	0	0	0	0	0	k__Bacteria	p__Actinobacteria	c__unidentified_Actinobacteria	o__Propionibacteriales	f__Propionibacteriaceae	g__Pseudopropionibacterium	s__
OTU_1108	4	1	0	2	2	0	0	0	0	0	0	0	0	0	0	0	0	0	0	k__Bacteria	p__unidentified_Bacteria	c__Clostridia	o__Oscillospirales	f__Ruminococcaceae	g__unidentified_Ruminococcaceae	s__[Clostridium]_leptum
OTU_1109	0	0	0	0	0	0	0	0	0	3	0	0	3	3	1	1	2	5	5	k__Bacteria	p__Firmicutes	c__Clostridia	o__Monoglobales	f__Monoglobaceae	g__Monoglobus	s__
OTU_1110	0	0	0	0	0	0	0	0	0	1	0	7	1	2	0	4	5	0	0	k__Bacteria
OTU_1111	0	0	0	0	0	0	0	4	0	0	0	0	0	0	1	5	0	0	2	k__Bacteria	p__Firmicutes	c__Clostridia	o__Oscillospirales	f__Ruminococcaceae
OTU_1112	0	0	0	0	0	1	0	2	1	52	0	42	40	35	1	22	52	131	75	k__Bacteria	p__Bacteroidota	c__Bacteroidia	o__Bacteroidales	f__Muribaculaceae	g__	s__
OTU_1113	0	0	0	0	0	0	0	0	0	4	0	0	1	0	1	1	2	0	0	Unknown
OTU_1114	4	4	3	6	3	0	0	1	0	0	1	0	0	0	0	0	0	0	0	k__Bacteria
OTU_1115	3	0	11	0	2	10	10	6	0	0	0	1	0	0	0	0	0	1	0	k__Bacteria	p__Bacteroidota	c__Bacteroidia	o__Bacteroidales	f__Muribaculaceae	g__	s__
OTU_1116	3	0	0	0	0	1	16	8	0	4	0	0	3	0	0	0	0	0	0	k__Bacteria
OTU_1117	21	9	22	6	2	0	0	0	0	0	0	0	0	0	0	0	0	0	0	k__Bacteria	p__Firmicutes	c__Clostridia	o__Lachnospirales	f__Lachnospiraceae
OTU_1118	0	0	0	0	0	1	0	0	51	2	0	0	0	0	0	0	0	0	0	k__Bacteria	p__Bacteroidota	c__Bacteroidia	o__Bacteroidales	f__Muribaculaceae	g__	s__
OTU_1119	1	3	5	0	0	0	0	0	0	0	0	0	0	0	0	0	0	0	0	k__Bacteria	p__unidentified_Bacteria	c__Saccharimonadia	o__Saccharimonadales	f__Saccharimonadaceae
OTU_1120	0	0	0	0	0	2	2	0	0	1	0	0	0	0	2	0	0	2	0	k__Bacteria	p__Actinobacteria	c__unidentified_Actinobacteria	o__Corynebacteriales	f__Nocardiaceae	g__Rhodococcus	s__Rhodococcus_pyridinivorans
OTU_1121	1	0	2	2	2	0	0	0	0	0	0	0	0	0	0	0	0	0	0	k__Bacteria	p__Firmicutes	c__Bacilli	o__RF39	f__	g__	s__
OTU_1122	0	0	1	0	0	4	1	0	0	0	0	0	0	0	0	0	0	0	0	k__Bacteria	p__Bacteroidota	c__Bacteroidia	o__Bacteroidales	f__Muribaculaceae	g__	s__
OTU_1123	0	1	0	1	0	2	1	0	0	0	0	0	0	0	0	0	2	0	0	k__Bacteria
OTU_1124	1	1	1	5	1	0	9	4	0	0	0	1	0	0	0	0	0	0	0	k__Bacteria	p__Firmicutes	c__Clostridia	o__Lachnospirales	f__Lachnospiraceae	g__Roseburia
OTU_1125	0	0	0	0	0	1	0	1	0	0	0	0	0	0	0	0	0	1	0	k__Bacteria	p__Firmicutes	c__Clostridia	o__Oscillospirales	f__Ruminococcaceae	g__Paludicola	s__
OTU_1126	0	0	0	0	0	0	0	0	0	0	0	1	0	0	1	2	3	1	0	k__Bacteria	p__Firmicutes	c__Bacilli	o__Acholeplasmatales	f__Acholeplasmataceae	g__EMP-G18	s__
OTU_1127	0	0	0	0	0	1	2	0	0	0	0	0	0	0	0	0	0	0	0	k__Bacteria	p__Bacteroidota	c__Bacteroidia	o__Bacteroidales
OTU_1128	1	3	0	2	13	0	0	0	0	0	0	0	0	0	0	0	0	0	0	k__Bacteria	p__unidentified_Bacteria	c__Clostridia	o__Oscillospirales	f__Oscillospiraceae	g__	s__
OTU_1129	0	0	0	0	0	1	3	2	0	0	0	0	0	0	0	0	0	0	0	k__Bacteria	p__Bacteroidota	c__Bacteroidia	o__Bacteroidales	f__Muribaculaceae	g__	s__
OTU_1130	0	0	0	0	0	0	0	0	0	0	0	2	0	1	0	2	3	4	0	k__Bacteria	p__Firmicutes	c__Clostridia	o__Clostridia_UCG-014	f__	g__	s__
OTU_1131	0	0	0	0	0	1	0	2	0	0	0	4	0	0	0	0	0	0	0	k__Bacteria	p__Bacteroidota	c__Bacteroidia	o__Bacteroidales	f__Muribaculaceae	g__	s__
OTU_1132	36	0	30	43	34	0	0	0	0	0	0	0	0	0	0	0	0	0	0	k__Bacteria	p__Bacteroidota	c__Bacteroidia	o__Bacteroidales	f__Muribaculaceae	g__	s__
OTU_1133	1	0	1	1	1	0	0	0	17	0	1	0	1	0	0	0	0	2	0	k__Bacteria	p__Firmicutes	c__Bacilli	o__Staphylococcales	f__Staphylococcaceae	g__Staphylococcus	s__Staphylococcus_xylosus
OTU_1134	3	0	2	0	6	0	0	0	0	0	0	0	0	0	0	0	0	0	0	k__Bacteria	p__Firmicutes	c__Bacilli	o__RF39	f__	g__	s__
OTU_1135	25	24	18	24	202	2	15	7	0	3	0	0	4	0	0	0	1	3	0	k__Bacteria
OTU_1136	0	0	0	0	0	0	0	0	0	2	0	1	1	0	0	3	5	0	2	k__Bacteria	p__Firmicutes	c__Clostridia	o__Oscillospirales	f__UCG-010	g__	s__
OTU_1137	1	0	1	0	1	1	79	32	3	2	0	0	0	0	0	0	0	0	10	k__Bacteria	p__Firmicutes	c__Clostridia	o__Lachnospirales	f__Lachnospiraceae
OTU_1138	1	2	2	0	5	0	0	0	0	0	0	0	0	0	0	0	0	0	0	k__Bacteria	p__Firmicutes	c__Clostridia	o__Peptostreptococcales-Tissierellales	f__Family_XI	g__Parvimonas
OTU_1139	0	6	3	10	12	1	0	0	0	10	0	1	16	0	0	2	0	2	0	k__Bacteria	p__Firmicutes	c__Clostridia	o__Lachnospirales	f__Lachnospiraceae	g__Roseburia	s__
OTU_1140	1	0	1	2	2	0	0	0	0	0	0	0	0	0	0	0	0	0	0	k__Bacteria	p__Firmicutes	c__Clostridia	o__Lachnospirales	f__Lachnospiraceae	g__Roseburia	s__
OTU_1141	0	2	1	1	1	0	0	0	0	0	0	0	0	0	1	0	0	0	0	k__Bacteria	p__Actinobacteriota	c__Coriobacteriia	o__Coriobacteriales	f__Coriobacteriaceae	g__Collinsella	s__Collinsella_aerofaciens
OTU_1142	5	4	20	9	12	0	0	0	1	0	0	0	0	0	0	0	0	0	0	k__Bacteria	p__Bacteroidota	c__Bacteroidia	o__Bacteroidales	f__Muribaculaceae	g__	s__
OTU_1143	0	2	0	19	36	0	0	0	0	0	0	0	0	0	0	0	0	0	0	k__Bacteria
OTU_1144	0	0	0	0	0	0	0	0	1	0	0	1	2	0	0	2	1	2	0	k__Bacteria	p__Firmicutes	c__Clostridia	o__Christensenellales	f__Christensenellaceae	g__Christensenellaceae_R-7_group	s__
OTU_1145	0	1	2	2	0	0	0	0	0	0	0	0	0	0	0	0	0	0	0	k__Bacteria	p__Bacteroidota	c__Bacteroidia	o__Bacteroidales	f__Muribaculaceae	g__	s__
OTU_1146	0	0	0	0	0	0	8	1	0	0	0	0	0	0	0	0	0	0	0	k__Bacteria	p__Bacteroidota	c__Bacteroidia	o__Bacteroidales	f__Muribaculaceae	g__	s__
OTU_1147	1	4	4	4	1	0	0	0	0	0	0	0	0	0	0	0	0	0	0	k__Bacteria	p__Firmicutes	c__Clostridia	o__Lachnospirales	f__Lachnospiraceae
OTU_1148	9	29	21	32	59	4	13	10	1	17	10	0	0	0	0	0	0	0	1	k__Bacteria	p__Firmicutes	c__Clostridia	o__Lachnospirales	f__Lachnospiraceae	g__Lachnospiraceae_NK4A136_group	s__
OTU_1149	1	0	1	1	3	18	208	63	1	4	3	13	3	1	1	1	8	2	18	k__Bacteria	p__Firmicutes	c__Clostridia	o__Lachnospirales	f__Lachnospiraceae
OTU_1150	1	5	3	1	2	0	0	0	0	0	0	0	0	0	0	0	0	0	0	k__Bacteria	p__Fusobacteriota	c__Fusobacteriia	o__Fusobacteriales	f__Leptotrichiaceae	g__Leptotrichia	s__
OTU_1151	0	0	0	0	0	0	0	1	2	1	0	0	0	0	0	0	0	0	0	k__Bacteria
OTU_1152	0	6	2	1	2	0	0	0	0	0	0	0	0	0	0	0	0	0	0	Unknown
OTU_1153	0	0	0	0	0	2	26	7	0	20	0	0	1	0	0	0	0	0	0	k__Bacteria
OTU_1154	0	0	0	0	0	3	0	1	0	0	0	0	0	0	0	0	0	0	0	k__Bacteria	p__Bacteroidota	c__Bacteroidia	o__Bacteroidales	f__Muribaculaceae
OTU_1155	4	2	2	0	4	0	0	0	0	0	0	0	0	0	0	0	0	0	0	k__Bacteria	p__Firmicutes	c__Bacilli	o__RF39	f__	g__	s__
OTU_1156	26	22	6	3	13	0	0	0	0	0	0	0	0	0	0	0	0	0	0	k__Bacteria	p__Firmicutes	c__Clostridia	o__Lachnospirales	f__Lachnospiraceae
OTU_1157	0	0	0	0	0	2	0	4	0	0	0	3	9	0	7	3	0	7	5	k__Bacteria	p__Firmicutes	c__Clostridia	o__Lachnospirales	f__Lachnospiraceae
OTU_1158	0	2	1	0	6	0	1	1	0	1	0	0	0	0	0	0	0	0	0	k__Bacteria	p__Bacteroidota	c__Bacteroidia	o__Bacteroidales	f__Muribaculaceae	g__	s__
OTU_1159	0	1	0	0	0	13	0	0	1	1	10	0	0	0	0	3	20	27	1	k__Bacteria	p__Proteobacteria	c__Alphaproteobacteria	o__Rhizobiales	f__Rhizobiaceae	g__Allorhizobium-Neorhizobium-Pararhizobium-Rhizobium
OTU_1160	19	14	25	9	24	11	35	27	47	83	38	22	20	9	0	8	6	14	16	k__Bacteria	p__Firmicutes	c__Clostridia	o__Oscillospirales	f__Oscillospiraceae	g__Colidextribacter	s__
OTU_1161	31	29	16	21	49	0	1	0	85	5	4	1	2	0	1	0	1	0	0	k__Bacteria	p__Firmicutes	c__Clostridia	o__Clostridia_UCG-014	f__	g__	s__
OTU_1162	0	0	0	0	0	0	0	0	11	6	0	4	5	8	6	9	4	6	5	k__Bacteria	p__Firmicutes	c__Clostridia	o__Lachnospirales	f__Lachnospiraceae
OTU_1163	0	0	0	0	0	1	6	3	0	0	0	0	0	0	0	0	0	11	3	k__Bacteria	p__Firmicutes	c__Clostridia	o__Lachnospirales	f__Lachnospiraceae	g__Lachnospiraceae_NK4A136_group
OTU_1164	0	0	0	0	0	0	2	1	0	0	0	0	0	0	0	0	0	0	0	k__Bacteria
OTU_1165	1	1	3	12	2	0	3	1	0	1	0	0	1	0	0	0	0	0	0	k__Bacteria	p__Firmicutes	c__Clostridia	o__Lachnospirales	f__Lachnospiraceae	g__Lachnospiraceae_NK4A136_group	s__
OTU_1166	2	7	2	13	0	11	11	29	8	26	0	9	311	0	3	0	28	26	68	k__Bacteria	p__Firmicutes	c__Bacilli	o__Erysipelotrichales	f__Erysipelotrichaceae
OTU_1167	1	0	0	0	0	2	25	1	4	46	0	0	0	0	0	0	0	0	1	k__Bacteria
OTU_1168	3	10	5	3	6	0	0	0	0	0	2	0	0	0	0	0	0	0	0	k__Bacteria	p__Proteobacteria	c__Gammaproteobacteria	o__Burkholderiales	f__Neisseriaceae	g__Eikenella	s__Eikenella_corrodens
OTU_1169	0	3	0	2	1	0	0	0	0	0	0	0	0	0	0	0	0	0	0	k__Bacteria
OTU_1170	1	5	1	0	2	0	0	0	0	0	0	0	0	0	0	0	0	0	0	k__Bacteria	p__unidentified_Bacteria	c__Clostridia	o__Lachnospirales	f__Lachnospiraceae	g__	s__
OTU_1171	0	0	0	4	0	0	3	1	0	3	0	1	11	0	0	0	2	3	0	k__Bacteria	p__Firmicutes	c__Bacilli	o__Erysipelotrichales	f__Erysipelotrichaceae	g__Allobaculum	s__
OTU_1172	0	0	0	0	0	2	0	0	0	0	0	0	0	0	0	0	2	1	2	k__Bacteria	p__Firmicutes	c__Clostridia	o__Clostridiales	f__Caloramatoraceae	g__Fonticella	s__
OTU_1173	0	0	0	0	0	0	0	4	0	0	0	0	0	0	0	3	3	1	0	k__Bacteria	p__Firmicutes	c__Clostridia	o__Oscillospirales	f__Butyricicoccaceae
OTU_1174	1	0	1	0	4	1	1	0	0	0	0	0	0	0	0	0	0	0	0	k__Bacteria	p__Bacteroidota	c__Bacteroidia	o__Bacteroidales	f__Muribaculaceae	g__	s__
OTU_1175	6	0	1	12	5	2	0	0	0	0	0	0	0	0	0	0	0	0	0	k__Bacteria	p__Firmicutes	c__Clostridia	o__Clostridia_UCG-014	f__	g__	s__
OTU_1176	0	0	0	0	0	0	0	1	48	11	0	43	31	18	21	41	32	28	43	k__Bacteria	p__Firmicutes	c__Clostridia	o__Lachnospirales	f__Lachnospiraceae
OTU_1177	0	0	4	1	1	0	0	0	0	0	0	0	0	0	0	0	0	0	0	k__Bacteria	p__Firmicutes	c__Clostridia	o__Clostridia_UCG-014	f__	g__	s__
OTU_1178	0	72	12	12	10	0	2	1	0	1	0	1	0	0	0	0	0	0	0	k__Bacteria	p__Firmicutes	c__Clostridia	o__Lachnospirales	f__Lachnospiraceae	g__Roseburia	s__
OTU_1179	0	0	0	0	0	0	1	2	0	0	0	0	0	0	1	1	4	0	0	k__Bacteria	p__Firmicutes	c__Clostridia	o__Oscillospirales	f__Ruminococcaceae	g__Paludicola	s__
OTU_1180	0	0	0	0	0	3	0	2	0	0	0	0	0	4	14	3	0	0	0	k__Bacteria	p__Bacteroidota	c__Bacteroidia	o__Bacteroidales	f__Bacteroidaceae	g__Bacteroides
OTU_1181	2	10	4	22	0	0	0	3	4	2	0	1	28	0	1	0	3	7	4	k__Bacteria	p__Firmicutes	c__Bacilli	o__Erysipelotrichales	f__Erysipelotrichaceae	g__Allobaculum	s__
OTU_1182	13	20	11	5	2	1	4	0	21	60	0	0	0	0	0	0	0	0	0	k__Bacteria	p__Firmicutes	c__Clostridia	o__Lachnospirales	f__Lachnospiraceae
OTU_1183	0	0	0	0	0	0	1	1	0	0	0	0	0	0	25	0	0	0	0	k__Bacteria	p__Bacteroidota	c__Bacteroidia	o__Bacteroidales
OTU_1184	0	0	0	0	0	1	2	0	0	0	0	3	2	1	0	2	4	2	3	k__Bacteria	p__Actinobacteria	c__unidentified_Actinobacteria	o__Propionibacteriales	f__Nocardioidaceae	g__Marmoricola	s__
OTU_1185	27	58	8	123	5	0	0	0	0	0	0	6	0	0	1	0	0	0	0	k__Bacteria
OTU_1186	0	0	0	0	0	0	0	0	0	1	0	2	0	0	0	1	1	0	1	k__Bacteria	p__Firmicutes	c__Clostridia	o__Oscillospirales	f__Ruminococcaceae	g__Ruminococcus	s__Ruminococcus_sp
OTU_1187	2	0	4	0	1	5	6	2	0	2	0	1	0	1	0	0	0	4	0	k__Bacteria	p__Bacteroidota	c__Bacteroidia	o__Bacteroidales	f__Muribaculaceae	g__	s__
OTU_1188	0	0	0	0	0	0	0	0	1	4	0	0	0	0	3	0	2	0	1	k__Bacteria	p__Firmicutes	c__Clostridia	o__Oscillospirales	f__UCG-010	g__	s__
OTU_1189	0	2	1	0	0	16	8	16	0	0	0	3	0	0	0	0	3	3	2	k__Bacteria	p__Bacteroidota	c__Bacteroidia	o__Bacteroidales	f__Muribaculaceae	g__	s__
OTU_1190	1	3	5	0	0	0	0	0	0	0	0	0	0	0	0	0	0	0	0	k__Bacteria	p__Bacteroidota	c__Bacteroidia	o__Bacteroidales	f__Bacteroidaceae	g__Bacteroides
OTU_1191	2	1	2	1	2	0	0	1	0	0	0	0	2	0	0	0	0	0	0	k__Bacteria	p__Firmicutes	c__Bacilli	o__Lactobacillales	f__Streptococcaceae	g__Streptococcus
OTU_1192	0	0	0	0	1	0	0	0	2	3	0	0	0	2	2	4	2	3	4	k__Bacteria	p__Bacteroidota	c__Bacteroidia	o__Bacteroidales	f__Rikenellaceae	g__Rikenellaceae_RC9_gut_group	s__
OTU_1193	18	1	7	4	4	0	0	0	0	0	0	0	0	0	0	0	0	0	0	k__Bacteria	p__Firmicutes	c__Clostridia	o__Oscillospirales	f__Ruminococcaceae	g__Ruminococcus	s__Ruminococcus_sp_N15.MGS-57
OTU_1194	0	0	0	0	0	0	0	0	0	0	0	0	0	0	7	2	2	0	0	k__Bacteria	p__Firmicutes	c__Clostridia	o__Peptostreptococcales-Tissierellales	f__Anaerovoracaceae
OTU_1195	1	1	1	0	0	0	0	0	3	0	0	0	0	0	0	0	0	5	0	k__Bacteria	p__Bacteroidota	c__Bacteroidia	o__Bacteroidales	f__Bacteroidaceae	g__Bacteroides	s__Bacteroides_massiliensis
OTU_1196	0	0	0	0	0	0	0	0	2	0	0	1	0	0	0	2	0	3	4	k__Bacteria	p__Bacteroidota	c__Bacteroidia	o__Bacteroidales	f__Rikenellaceae	g__Rikenellaceae_RC9_gut_group	s__
OTU_1197	0	0	0	0	0	9	0	0	0	1	8	0	0	0	0	1	2	17	3	k__Bacteria	p__Firmicutes	c__Clostridia	o__Peptostreptococcales-Tissierellales	f__Anaerovoracaceae	g__Anaerovorax	s__
OTU_1198	6	2	7	0	0	0	0	0	0	0	0	0	0	0	0	0	0	0	0	k__Bacteria	p__Bacteroidota	c__Bacteroidia	o__Bacteroidales	f__Muribaculaceae	g__	s__
OTU_1199	0	5	0	2	0	0	1	2	0	29	0	5	0	0	0	0	0	3	0	k__Bacteria	p__Firmicutes	c__Clostridia	o__Lachnospirales	f__Lachnospiraceae
OTU_1200	0	1	3	1	0	0	0	0	0	0	0	0	0	0	0	0	0	0	0	k__Bacteria	p__Firmicutes	c__Clostridia	o__Peptococcales	f__Peptococcaceae	g__Peptococcus	s__
OTU_1201	2	11	0	1	0	13	5	2	0	7	1	2	4	0	1	1	0	2	2	k__Bacteria	p__Firmicutes	c__Clostridia	o__Oscillospirales	f__Oscillospiraceae
OTU_1202	0	4	0	0	0	1	3	4	0	0	0	0	2	0	0	0	0	0	0	k__Bacteria
OTU_1203	3	3	8	0	0	0	0	0	0	0	0	0	0	0	0	0	0	0	0	k__Bacteria	p__Bacteroidota	c__Bacteroidia	o__Bacteroidales	f__Muribaculaceae	g__	s__
OTU_1204	10	4	8	15	2	0	0	0	0	0	0	0	0	0	0	0	0	0	0	k__Bacteria	p__Actinobacteriota	c__Coriobacteriia	o__Coriobacteriales	f__Eggerthellaceae	g__Enterorhabdus	s__
OTU_1205	2	7	1	1	0	0	0	0	0	0	0	2	0	0	0	0	0	2	0	k__Bacteria	p__Actinobacteria	c__unidentified_Actinobacteria	o__Micrococcales	f__Micrococcaceae	g__Rothia	s__Rothia_aeria
OTU_1206	0	0	0	0	0	0	0	1	1	0	0	0	0	0	0	0	0	0	0	k__Bacteria	p__Bacteroidota	c__Bacteroidia	o__Bacteroidales	f__Muribaculaceae	g__	s__
OTU_1207	0	0	0	0	0	0	2	0	0	0	0	0	0	0	1	3	0	0	3	k__Bacteria	p__Firmicutes	c__Clostridia	o__Oscillospirales	f__Oscillospiraceae
OTU_1208	0	0	0	0	0	0	0	0	1	1	0	3	0	1	2	0	0	0	0	k__Bacteria	p__Firmicutes	c__Bacilli	o__RF39	f__	g__	s__
OTU_1209	3	8	13	21	20	0	0	0	0	0	0	0	0	0	0	0	0	0	0	k__Bacteria	p__Firmicutes	c__Clostridia	o__Lachnospirales	f__Lachnospiraceae	g__Lachnospiraceae_NK4A136_group	s__
OTU_1210	4	3	0	1	0	2	17	9	1	0	0	0	0	0	0	0	0	0	0	k__Bacteria
OTU_1211	0	0	2	3	1	0	0	0	0	0	0	0	0	0	0	0	0	0	0	k__Bacteria	p__Bacteroidota	c__Bacteroidia	o__Bacteroidales	f__Muribaculaceae	g__	s__
OTU_1212	0	0	0	0	0	0	0	0	0	0	0	2	1	0	1	2	3	2	1	k__Bacteria	p__Firmicutes	c__Clostridia	o__Oscillospirales	f__UCG-010	g__	s__
OTU_1213	5	6	6	5	19	3	77	43	0	27	0	20	12	0	0	0	1	6	9	k__Bacteria
OTU_1214	124	604	7	31	29	143	761	104	34	26	11	149	36	35	30	20	218	486	145	k__Bacteria	p__Campylobacterota	c__Campylobacteria	o__Campylobacterales	f__Helicobacteraceae	g__Helicobacter
OTU_1215	0	0	0	0	0	0	2	2	0	0	0	0	0	0	0	0	0	0	0	k__Bacteria	p__Bacteroidota	c__Bacteroidia	o__Bacteroidales	f__Muribaculaceae	g__	s__
OTU_1216	2	0	2	10	1	2	0	2	0	0	0	0	0	0	0	0	0	0	0	k__Bacteria	p__Bacteroidota	c__Bacteroidia	o__Bacteroidales	f__Muribaculaceae	g__	s__
OTU_1217	0	5	1	3	5	0	0	0	0	0	1	0	0	0	0	0	0	0	0	k__Bacteria	p__Firmicutes	c__Clostridia	o__Lachnospirales	f__Lachnospiraceae
OTU_1218	0	2	1	0	1	1	0	0	0	0	1	1	0	0	0	0	0	4	1	k__Bacteria	p__Firmicutes	c__Clostridia	o__Lachnospirales	f__Lachnospiraceae	g__GCA-900066575	s__
OTU_1219	8	22	18	8	19	0	0	0	1	1	0	1	0	1	1	0	0	0	0	k__Bacteria	p__Firmicutes	c__Clostridia	o__Clostridia_UCG-014	f__	g__	s__
OTU_1220	2	2	2	15	3	4	2	0	0	0	0	0	1	3	0	1	1	1	2	k__Bacteria	p__Bacteroidota	c__Bacteroidia	o__Bacteroidales	f__Muribaculaceae	g__	s__
OTU_1221	1	0	9	0	1	3	22	5	0	0	0	0	0	0	0	0	0	0	0	k__Bacteria	p__Firmicutes	c__Clostridia	o__Lachnospirales	f__Lachnospiraceae
OTU_1222	0	0	0	0	0	1	1	0	0	0	0	0	0	0	0	0	2	1	0	k__Bacteria	p__Actinobacteria	c__unidentified_Actinobacteria	o__Micrococcales	f__Micrococcaceae	g__Sinomonas	s__Sinomonas_atrocyanea
OTU_1223	0	0	0	0	0	0	0	0	0	5	0	3	4	3	3	0	3	2	1	k__Bacteria	p__Firmicutes	c__Clostridia	o__Oscillospirales	f__UCG-010	g__	s__
OTU_1224	1	2	1	0	0	0	0	0	0	0	0	0	0	0	0	0	0	0	0	k__Bacteria	p__Bacteroidota	c__Bacteroidia	o__Bacteroidales	f__Prevotellaceae	g__Alloprevotella	s__
OTU_1225	1	2	0	2	0	0	0	0	0	0	0	0	0	0	0	0	0	0	0	k__Bacteria	p__Actinobacteria	c__unidentified_Actinobacteria	o__Bifidobacteriales	f__Bifidobacteriaceae	g__Gardnerella
OTU_1226	0	0	0	0	0	0	0	0	32	18	0	6	4	0	8	7	10	22	13	k__Bacteria	p__Bacteroidota	c__Bacteroidia	o__Bacteroidales	f__Bacteroidaceae	g__Bacteroides	s__
OTU_1227	0	0	0	0	0	0	0	0	12	2	0	3	8	9	10	6	10	11	9	k__Bacteria
OTU_1228	0	0	0	0	0	3	0	3	0	0	0	0	0	0	0	0	0	0	0	k__Bacteria	p__Bacteroidota	c__Bacteroidia	o__Bacteroidales	f__Muribaculaceae	g__	s__
OTU_1229	6	26	2	2	0	6	0	0	1	6	485	8	5	25	1	5	15	44	20	k__Bacteria	p__Firmicutes	c__Clostridia	o__Oscillospirales	f__[Eubacterium]_coprostanoligenes_group	g__	s__
OTU_1230	0	0	0	0	0	0	1	1	4	2	0	0	0	2	0	4	0	0	0	k__Bacteria	p__unidentified_Bacteria	c__unidentified_Bacteria	o__Frankiales	f__	g__	s__
OTU_1231	10	1	3	2	8	4	6	7	0	0	0	0	0	0	0	0	0	0	1	k__Bacteria	p__Bacteroidota	c__Bacteroidia	o__Bacteroidales	f__Muribaculaceae	g__	s__
OTU_1232	1	2	1	1	0	0	0	0	0	0	0	0	0	0	0	0	0	0	0	k__Bacteria	p__Proteobacteria	c__Gammaproteobacteria	o__Pseudomonadales	f__Pseudomonadaceae	g__Pseudomonas	s__Pseudomonas_psychrotolerans
OTU_1233	0	2	0	2	0	0	0	0	0	0	0	0	2	2	0	0	1	1	1	k__Bacteria	p__Bacteroidota	c__Bacteroidia	o__Bacteroidales	f__Muribaculaceae	g__	s__
OTU_1234	3	2	8	0	0	0	0	0	0	0	0	0	0	0	0	0	0	0	0	k__Bacteria	p__Bacteroidota	c__Bacteroidia	o__Bacteroidales	f__Muribaculaceae	g__	s__
OTU_1235	5	4	4	4	1	0	0	0	0	0	0	0	0	0	0	0	0	0	0	k__Bacteria	p__Bacteroidota	c__Bacteroidia	o__Bacteroidales	f__Muribaculaceae	g__	s__
OTU_1236	1747	114	438	92	114	0	0	0	2	0	0	0	0	0	0	0	0	0	0	k__Bacteria	p__Firmicutes	c__Clostridia	o__Lachnospirales	f__Lachnospiraceae	g__Lachnospiraceae_NK4A136_group	s__
OTU_1237	1	21	7	3	8	0	0	0	0	0	0	0	0	0	0	0	0	0	0	k__Bacteria	p__Firmicutes	c__Clostridia	o__Oscillospirales	f__Ruminococcaceae
OTU_1238	1	0	1	0	1	0	0	1	2	3	0	16	4	11	3	1	13	5	9	k__Bacteria	p__Bacteroidota	c__Bacteroidia	o__Bacteroidales	f__Muribaculaceae	g__	s__
OTU_1239	0	10	0	0	0	0	0	0	0	0	2	0	1	27	0	42	0	1	0	k__Bacteria	p__Verrucomicrobiota	c__Verrucomicrobiae	o__Verrucomicrobiales	f__Akkermansiaceae	g__Akkermansia	s__Akkermansia_muciniphila
OTU_1240	0	0	0	2	0	1	0	2	0	0	0	2	0	2	1	6	0	0	1	k__Bacteria	p__Bacteroidota	c__Bacteroidia	o__Bacteroidales	f__Bacteroidaceae	g__Bacteroides	s__
OTU_1241	0	0	2	4	0	3	0	0	0	0	10	0	1	0	0	16	35	31	0	k__Bacteria	p__Proteobacteria	c__Gammaproteobacteria	o__Burkholderiales	f__Comamonadaceae	g__Comamonas	s__Comamonas_testosteroni
OTU_1242	58	62	137	2	2	0	0	0	0	0	0	0	0	0	0	0	0	0	0	k__Bacteria	p__Bacteroidota	c__Bacteroidia	o__Bacteroidales	f__Muribaculaceae	g__	s__
OTU_1243	0	0	0	0	0	0	0	0	1	0	0	1	1	3	1	2	0	3	2	k__Bacteria	p__Bacteroidota	c__Bacteroidia	o__Bacteroidales	f__Prevotellaceae
OTU_1244	46	36	19	10	23	0	30	13	0	5	0	0	0	0	0	0	0	0	0	k__Bacteria	p__Firmicutes	c__Clostridia	o__Lachnospirales	f__Lachnospiraceae
OTU_1245	127	65	39	15	36	0	0	0	0	0	0	0	0	0	0	0	0	0	0	k__Bacteria	p__Firmicutes	c__Clostridia	o__Lachnospirales	f__Lachnospiraceae	g__Lachnospiraceae_NK4A136_group
OTU_1246	30	13	9	2	6	0	0	0	2	3	1	1	3	0	0	0	0	0	0	k__Bacteria	p__Firmicutes	c__Clostridia	o__Lachnospirales	f__Lachnospiraceae	g__[Ruminococcus]_gauvreauii_group	s__
OTU_1247	5	3	6	12	11	2	1	0	0	0	0	0	0	4	0	0	0	0	0	k__Bacteria	p__Firmicutes	c__Bacilli	o__Lactobacillales	f__Lactobacillaceae	g__HT002	s__
OTU_1248	0	0	0	1	0	5	4	4	6	1	2	4	1	1	0	3	10	1	5	k__Bacteria	p__Bacteroidota	c__Bacteroidia	o__Bacteroidales	f__Muribaculaceae	g__	s__
OTU_1249	0	23	1	2	0	0	0	2	0	11	4	16	21	5	4	6	5	21	8	k__Bacteria	p__Proteobacteria	c__Gammaproteobacteria	o__Pseudomonadales	f__Pseudomonadaceae	g__Pseudomonas
OTU_1250	0	0	0	0	0	7	6	3	0	123	3	58	70	16	9	36	71	110	74	k__Bacteria	p__Bacteroidota	c__Bacteroidia	o__Bacteroidales	f__Muribaculaceae	g__	s__
OTU_1251	9	15	2	0	0	38	46	49	38	12	0	4	22	5	19	2	13	21	41	k__Bacteria	p__Firmicutes	c__Bacilli	o__Erysipelotrichales	f__Erysipelotrichaceae	g__Ileibacterium	s__Ileibacterium_valens
OTU_1252	32	22	14	7	4	0	0	0	0	0	2	0	0	0	0	0	2	1	2	k__Bacteria
OTU_1253	0	0	0	0	0	0	0	0	18	23	0	7	9	14	9	6	10	11	9	k__Bacteria	p__Bacteroidota	c__Bacteroidia	o__Bacteroidales	f__Rikenellaceae	g__Rikenellaceae_RC9_gut_group	s__
OTU_1254	0	12	2	1	1	12	36	13	3	30	7	16	15	2	0	0	16	11	8	k__Bacteria

## Sheet: Table S5
id	Sham1	Sham2	Sham3	Sham4	Sham5	NPD1	NPD2	NPD3	NPD4	Sham1_CPM	Sham2_CPM	Sham3_CPM	Sham4_CPM	Sham5_CPM	NPD1_CPM	NPD2_CPM	NPD3_CPM	NPD4_CPM	Sham_mean	NPD_mean	log2(fc)	PValue	FDR
OTU_75	285	400	389	256	355	0	0	0	0	5889.77	7266.12	7348.5	4258.5	6129.46	0	0	0	0	6178.47	0.001	-22.5588	4.67279e-21	5.05128e-18
OTU_14	566	3582	1681	1948	2131	2	0	9	0	11696.9	65068.1	31755.3	32404.6	36794	33.38	0	180.13	0	35543.8	53.3775	-9.3791	2.36429e-20	1.2779e-17
OTU_27	1679	3003	2443	462	387	7	4	1	0	34698	54550.4	46150.1	7685.27	6681.98	116.83	79.5	20.01	0	29953.1	54.085	-9.1133	2.21197e-19	7.97046e-17
OTU_45	1606	990	506	188	509	0	2	0	1	33189.4	17983.7	9558.71	3127.34	8788.44	0	39.75	0	14.85	14529.5	13.65	-10.0559	5.35258e-18	1.44653e-15
OTU_40	561	276	297	527	1611	0	0	0	0	11593.5	5013.62	5610.55	8766.53	27815.7	0	0	0	0	11760	0.001	-23.4874	2.07649e-17	4.48936e-15
OTU_34	429	743	1667	1171	742	32	21	23	10	8865.65	13496.8	31490.9	19479.3	12811.4	534.06	417.4	460.34	148.54	17228.8	390.085	-5.4649	4.05377e-16	7.29295e-14
OTU_151	130	156	140	120	107	0	0	0	0	2686.56	2833.79	2644.7	1996.17	1847.47	0	0	0	0	2401.74	0.001	-21.1956	5.10338e-16	7.29295e-14
OTU_109	397	844	263	409	182	1	0	0	1	8204.34	15331.5	4968.26	6803.63	3142.43	16.69	0	0	14.85	7690.04	7.885	-9.9297	5.39719e-16	7.29295e-14
OTU_8	5133	8090	7995	658	313	13	1	4	0	106078	146957	151031	10945.7	5404.29	216.96	19.88	80.06	0	84083.3	79.225	-10.0516	2.40371e-15	2.88712e-13
OTU_17	0	0	0	0	0	498	179	204	157	0	0	0	0	0	8311.36	3557.8	4083.02	2332.04	0.001	4571.06	22.1241	3.6741e-15	3.9717e-13
OTU_102	88	143	106	90	94	0	0	0	0	1818.6	2597.64	2002.42	1497.13	1623.01	0	0	0	0	1907.76	0.001	-20.8634	4.22192e-15	4.149e-13
OTU_63	2	3	1	3	1	44	427	332	158	41.33	54.5	18.89	49.9	17.27	734.34	8487.04	6644.92	2346.89	36.378	4553.3	6.9677	8.41964e-15	7.5847e-13
OTU_136	174	209	264	237	145	0	2	0	0	3595.86	3796.55	4987.15	3942.44	2503.58	0	39.75	0	0	3765.12	9.9375	-8.5656	9.24868e-15	7.69063e-13
OTU_71	225	156	154	169	77	0	0	0	0	4649.82	2833.79	2909.17	2811.28	1329.49	0	0	0	0	2906.71	0.001	-21.471	1.13626e-14	8.77351e-13
OTU_170	74	114	108	80	82	0	0	0	0	1529.27	2070.84	2040.2	1330.78	1415.82	0	0	0	0	1677.38	0.001	-20.6778	2.94571e-14	2.12287e-12
OTU_106	103	154	139	319	199	0	0	0	0	2128.58	2797.46	2625.81	5306.5	3435.95	0	0	0	0	3258.86	0.001	-21.6359	3.82238e-14	2.53252e-12
OTU_67	268	94	99	149	139	0	0	0	0	5538.45	1707.54	1870.18	2478.58	2399.99	0	0	0	0	2798.95	0.001	-21.4165	3.98269e-14	2.53252e-12
OTU_79	93	291	218	177	66	0	0	0	0	1921.92	5286.1	4118.18	2944.36	1139.56	0	0	0	0	3082.02	0.001	-21.5554	1.2428e-13	7.46371e-12
OTU_70	112	88	167	160	451	0	0	0	0	2314.58	1598.55	3154.75	2661.57	7787.01	0	0	0	0	3503.29	0.001	-21.7403	1.503e-13	8.55128e-12
OTU_74	48	248	168	78	212	0	0	0	0	991.96	4505	3173.64	1297.51	3660.41	0	0	0	0	2725.7	0.001	-21.3782	2.13314e-13	1.15296e-11
OTU_135	161	146	86	109	71	2	1	0	1	3327.2	2652.13	1624.6	1813.19	1225.89	33.38	19.88	0	14.85	2128.6	17.0275	-6.9659	3.23955e-13	1.66759e-11
OTU_217	98	76	92	145	432	0	0	0	0	2025.25	1380.56	1737.95	2412.04	7458.95	0	0	0	0	3002.95	0.001	-21.5179	2.43608e-12	1.197e-10
OTU_389	82	112	67	67	170	0	0	2	1	1694.6	2034.51	1265.68	1114.53	2935.23	0	0	40.03	14.85	1808.91	13.72	-7.0427	2.75621e-12	1.29542e-10
OTU_142	59	69	50	86	73	0	0	0	0	1219.29	1253.41	944.54	1430.59	1260.42	0	0	0	0	1221.65	0.001	-20.2204	3.03111e-12	1.36526e-10
OTU_166	58	65	60	53	68	1	0	3	1	1198.62	1180.74	1133.44	881.64	1174.09	16.69	0	60.04	14.85	1113.71	22.895	-5.6042	1.08461e-11	4.68985e-10
OTU_247	39	47	52	44	54	0	0	0	0	805.97	853.77	982.32	731.93	932.37	0	0	0	0	861.272	0.001	-19.7161	1.83472e-11	7.62822e-10
OTU_66	664	59	1207	69	120	0	0	0	0	13722.1	1071.75	22801.1	1147.8	2071.93	0	0	0	0	8162.95	0.001	-22.9607	4.44485e-11	1.77959e-09
OTU_125	281	152	68	26	73	0	0	0	0	5807.1	2761.13	1284.57	432.5	1260.42	0	0	0	0	2309.14	0.001	-21.1389	6.21513e-11	2.39948e-09
OTU_270	65	53	32	25	45	0	0	0	0	1343.28	962.76	604.5	415.87	776.97	0	0	0	0	820.676	0.001	-19.6465	7.98211e-11	2.9754e-09
OTU_127	0	0	0	0	0	73	62	60	9	0	0	0	0	0	1218.33	1232.31	1200.89	133.68	0.001	946.303	19.8519	1.79204e-10	6.4573e-09
OTU_259	39	98	52	42	55	1	0	0	0	805.97	1780.2	982.32	698.66	949.63	16.69	0	0	0	1043.36	4.1725	-7.9661	2.08809e-10	7.28138e-09
OTU_248	39	60	64	78	30	0	0	0	0	805.97	1089.92	1209.01	1297.51	517.98	0	0	0	0	984.078	0.001	-19.9084	2.42125e-10	8.17579e-09
OTU_230	60	49	38	17	70	0	0	0	0	1239.95	890.1	717.85	282.79	1208.63	0	0	0	0	867.864	0.001	-19.7271	2.49585e-10	8.17579e-09
OTU_114	103	47	109	120	74	0	0	0	1	2128.58	853.77	2059.09	1996.17	1277.69	0	0	0	14.85	1663.06	3.7125	-8.8072	2.86245e-10	9.1009e-09
OTU_499	100	84	17	57	45	0	0	0	0	2066.59	1525.89	321.14	948.18	776.97	0	0	0	0	1127.75	0.001	-20.105	4.80064e-10	1.48271e-08
OTU_377	28	33	42	23	40	0	0	0	0	578.64	599.46	793.41	382.6	690.64	0	0	0	0	608.95	0.001	-19.216	5.83123e-10	1.75099e-08
OTU_242	39	29	38	45	34	0	0	0	0	805.97	526.79	717.85	748.57	587.05	0	0	0	0	677.246	0.001	-19.3693	6.36982e-10	1.86102e-08
OTU_10	107	249	149	187	50	7709	3767	4320	368	2211.25	4523.16	2814.72	3110.7	863.3	128659	74872.8	86464	5466.19	2704.63	73865.5	4.7714	8.94262e-10	2.54394e-08
OTU_329	28	31	23	22	32	0	0	0	0	578.64	563.12	434.49	365.97	552.51	0	0	0	0	498.946	0.001	-18.9285	1.39805e-09	3.8751e-08
OTU_1059	164	68	57	46	18	0	0	0	0	3389.2	1235.24	1076.77	765.2	310.79	0	0	0	0	1355.44	0.001	-20.3703	1.46764e-09	3.96631e-08
OTU_361	29	43	24	29	23	0	0	0	0	599.31	781.11	453.38	482.41	397.12	0	0	0	0	542.666	0.001	-19.0497	1.62025e-09	4.27194e-08
OTU_133	41	288	52	41	30	0	0	0	0	847.3	5231.61	982.32	682.03	517.98	0	0	0	0	1652.25	0.001	-20.656	2.12176e-09	5.44725e-08
OTU_65	59	71	27	117	814	0	0	0	0	1219.29	1289.74	510.05	1946.27	14054.6	0	0	0	0	3803.99	0.001	-21.8591	2.16681e-09	5.44725e-08
OTU_285	25	44	24	16	48	0	0	0	0	516.65	799.27	453.38	266.16	828.77	0	0	0	0	572.846	0.001	-19.1278	2.35677e-09	5.79014e-08
OTU_173	258	136	31	95	15	0	0	0	0	5331.79	2470.48	585.61	1580.3	258.99	0	0	0	0	2045.43	0.001	-20.964	3.12439e-09	7.48784e-08
OTU_1245	127	65	39	15	36	0	0	0	0	2624.56	1180.74	736.74	249.52	621.58	0	0	0	0	1082.63	0.001	-20.0461	3.18632e-09	7.48784e-08
OTU_147	0	0	0	0	0	22	28	48	14	0	0	0	0	0	367.17	556.53	960.71	207.95	0.001	523.09	18.9967	3.6981e-09	8.50563e-08
OTU_282	72	25	27	28	30	0	0	0	0	1487.94	454.13	510.05	465.77	517.98	0	0	0	0	687.174	0.001	-19.3903	4.59553e-09	1.02431e-07
OTU_269	23	59	30	47	21	0	0	0	0	475.31	1071.75	566.72	781.83	362.59	0	0	0	0	651.64	0.001	-19.3137	4.64303e-09	1.02431e-07
OTU_110	0	0	0	0	0	40	24	38	21	0	0	0	0	0	667.58	477.02	760.56	311.93	0.001	554.273	19.0802	5.91376e-09	1.27855e-07
OTU_160	15	43	56	20	80	0	0	0	0	309.99	781.11	1057.88	332.7	1381.29	0	0	0	0	772.594	0.001	-19.5594	8.09429e-09	1.71567e-07
OTU_341	11	47	36	41	56	0	0	0	0	227.32	853.77	680.07	682.03	966.9	0	0	0	0	682.018	0.001	-19.3795	8.40748e-09	1.74779e-07
OTU_415	29	28	57	22	22	0	0	0	0	599.31	508.63	1076.77	365.97	379.85	0	0	0	0	586.106	0.001	-19.1608	8.87652e-09	1.81047e-07
OTU_172	31	23	27	43	126	0	0	0	0	640.64	417.8	510.05	715.3	2175.53	0	0	0	0	891.864	0.001	-19.7665	9.84975e-09	1.97177e-07
OTU_318	25	28	28	22	17	0	0	0	0	516.65	508.63	528.94	365.97	293.52	0	0	0	0	442.742	0.001	-18.7561	1.03389e-08	2.03206e-07
OTU_418	18	48	18	17	36	0	0	0	0	371.99	871.93	340.03	282.79	621.58	0	0	0	0	497.664	0.001	-18.9248	1.10265e-08	2.1285e-07
OTU_159	35	20	35	26	118	0	0	0	0	723.3	363.31	661.18	432.5	2037.4	0	0	0	0	843.538	0.001	-19.6861	1.18636e-08	2.24993e-07
OTU_59	11	22	34	19	18	150	336	203	39	227.32	399.64	642.29	316.06	310.79	2503.42	6678.33	4063.01	579.3	379.22	3456.01	3.188	1.3872e-08	2.54173e-07
OTU_1236	1747	114	438	92	114	0	0	0	2	36103.2	2070.84	8274.14	1530.4	1968.33	0	0	0	29.71	9989.39	7.4275	-10.3933	1.38725e-08	2.54173e-07
OTU_35	57	48	10	13	21	223	2481	1752	59	1177.95	871.93	188.91	216.25	362.59	3721.75	49312.3	35065.9	876.37	563.526	22244.1	5.3028	1.45592e-08	2.62308e-07
OTU_124	123	208	60	22	19	0	1	0	0	2541.9	3778.38	1133.44	365.97	328.06	0	19.88	0	0	1629.55	4.97	-8.357	1.64615e-08	2.90927e-07
OTU_994	16	91	27	31	24	0	0	0	0	330.65	1653.04	510.05	515.68	414.39	0	0	0	0	684.762	0.001	-19.3852	1.68157e-08	2.90927e-07
OTU_47	266	500	718	429	109	41	31	26	6	5497.12	9082.65	13563.5	7136.32	1882	684.27	616.16	520.39	89.12	7432.33	477.485	-3.9603	1.6955e-08	2.90927e-07
OTU_374	24	20	16	25	34	0	0	0	0	495.98	363.31	302.25	415.87	587.05	0	0	0	0	432.892	0.001	-18.7236	2.06466e-08	3.48733e-07
OTU_397	24	42	19	12	18	0	0	0	0	495.98	762.94	358.92	199.62	310.79	0	0	0	0	425.65	0.001	-18.6993	3.22792e-08	5.36828e-07
OTU_234	12	32	143	97	38	0	0	0	0	247.99	581.29	2701.38	1613.57	656.11	0	0	0	0	1160.07	0.001	-20.1458	3.4406e-08	5.63529e-07
OTU_210	48	24	20	20	16	0	0	0	0	991.96	435.97	377.81	332.7	276.26	0	0	0	0	482.94	0.001	-18.8815	4.03596e-08	6.51175e-07
OTU_9	205	113	254	51	40	4639	1973	3199	449	4236.5	2052.68	4798.25	848.37	690.64	77422.5	39215.3	64027.4	6669.34	2525.29	46833.6	4.213	4.27827e-08	6.8012e-07
OTU_325	261	29	66	21	23	0	0	0	0	5393.79	526.79	1246.79	349.33	397.12	0	0	0	0	1582.76	0.001	-20.594	4.42009e-08	6.9248e-07
OTU_178	48	16	47	24	17	0	0	0	0	991.96	290.64	887.86	399.23	293.52	0	0	0	0	572.642	0.001	-19.1273	4.77585e-08	7.37528e-07
OTU_120	146	324	171	140	138	0	0	0	3	3017.21	5885.56	3230.32	2328.87	2382.72	0	0	0	44.56	3368.94	11.14	-8.2404	6.07325e-08	9.24673e-07
OTU_220	47	5	74	88	59	0	0	0	0	971.3	90.83	1397.91	1463.86	1018.7	0	0	0	0	988.52	0.001	-19.9149	7.76892e-08	1.16642e-06
OTU_201	17	18	41	129	51	0	0	0	0	351.32	326.98	774.52	2145.89	880.57	0	0	0	0	895.856	0.001	-19.7729	8.80104e-08	1.30328e-06
OTU_96	1	328	98	142	72	0	0	0	0	20.67	5958.22	1851.29	2362.14	1243.16	0	0	0	0	2287.1	0.001	-21.1251	1.35253e-07	1.97579e-06
OTU_1040	1	3	8	4	1	30	516	220	15	20.67	54.5	151.13	66.54	17.27	500.68	10256	4403.26	222.81	62.022	3845.69	5.9543	1.40461e-07	2.02451e-06
OTU_395	43	28	11	34	14	0	0	0	0	888.63	508.63	207.8	565.58	241.73	0	0	0	0	482.474	0.001	-18.8801	1.56349e-07	2.22387e-06
OTU_336	5	49	45	66	35	0	0	0	0	103.33	890.1	850.08	1097.9	604.31	0	0	0	0	709.144	0.001	-19.4357	1.60947e-07	2.25953e-06
OTU_117	4	5	10	5	5	60	161	66	10	82.66	90.83	188.91	83.17	86.33	1001.37	3200.03	1320.98	148.54	106.38	1417.73	3.7363	1.74833e-07	2.42301e-06
OTU_337	35	9	33	11	64	0	0	0	0	723.3	163.49	623.39	182.98	1105.03	0	0	0	0	559.638	0.001	-19.0941	3.14807e-07	4.30768e-06
OTU_315	24	11	28	31	14	0	0	0	0	495.98	199.82	528.94	515.68	241.73	0	0	0	0	396.43	0.001	-18.5967	3.5584e-07	4.80829e-06
OTU_390	16	14	20	26	14	0	0	0	0	330.65	254.31	377.81	432.5	241.73	0	0	0	0	327.4	0.001	-18.3207	3.79316e-07	5.06223e-06
OTU_237	32	3	48	77	75	0	0	0	0	661.31	54.5	906.76	1280.88	1294.96	0	0	0	0	839.682	0.001	-19.6795	4.29195e-07	5.65805e-06
OTU_56	6	20	5	2	0	241	213	251	22	124	363.31	94.45	33.27	0	4022.16	4233.58	5023.72	326.78	123.006	3401.56	4.7894	4.44522e-07	5.7895e-06
OTU_312	14	8	58	78	36	0	0	0	0	289.32	145.32	1095.66	1297.51	621.58	0	0	0	0	689.878	0.001	-19.396	4.57934e-07	5.89318e-06
OTU_290	32	21	19	10	10	0	0	0	0	661.31	381.47	358.92	166.35	172.66	0	0	0	0	348.142	0.001	-18.4093	4.65336e-07	5.91798e-06
OTU_449	11	19	33	12	15	0	0	0	0	227.32	345.14	623.39	199.62	258.99	0	0	0	0	330.892	0.001	-18.336	5.74745e-07	7.16179e-06
OTU_717	17	9	17	16	36	0	0	0	0	351.32	163.49	321.14	266.16	621.58	0	0	0	0	344.738	0.001	-18.3951	5.76388e-07	7.16179e-06
OTU_484	41	10	27	14	14	0	0	0	0	847.3	181.65	510.05	232.89	241.73	0	0	0	0	402.724	0.001	-18.6194	6.21285e-07	7.63193e-06
OTU_274	0	0	0	0	0	19	24	12	6	0	0	0	0	0	317.1	477.02	240.18	89.12	0.001	280.855	18.0995	6.33762e-07	7.69771e-06
OTU_42	215	177	748	568	2168	10	32	32	25	4443.16	3215.26	14130.3	9448.56	37432.9	166.89	636.03	640.47	371.34	13734	453.683	-4.9199	6.4464e-07	7.74284e-06
OTU_514	23	24	25	17	6	0	0	0	0	475.31	435.97	472.27	282.79	103.6	0	0	0	0	353.988	0.001	-18.4333	6.89958e-07	8.19609e-06
OTU_241	47	3	29	57	42	0	0	0	0	971.3	54.5	547.83	948.18	725.18	0	0	0	0	649.398	0.001	-19.3087	8.09667e-07	9.51359e-06
OTU_1093	10	58	9	12	42	0	0	0	0	206.66	1053.59	170.02	199.62	725.18	0	0	0	0	471.014	0.001	-18.8454	8.48497e-07	9.84464e-06
OTU_18	72	471	100	199	148	3549	1912	1867	491	1487.94	8555.86	1889.07	3310.32	2555.38	59230.9	38002.9	37367.7	7293.2	3559.71	35473.7	3.3169	8.56056e-07	9.84464e-06
OTU_798	36	19	89	7	16	0	0	0	0	743.97	345.14	1681.28	116.44	276.26	0	0	0	0	632.618	0.001	-19.271	9.22583e-07	1.0498e-05
OTU_330	6	20	21	37	25	0	0	0	0	124	363.31	396.71	615.49	431.65	0	0	0	0	386.232	0.001	-18.5591	9.71062e-07	1.0914e-05
OTU_207	13	10	16	12	18	0	0	0	0	268.66	181.65	302.25	199.62	310.79	0	0	0	0	252.594	0.001	-17.9465	9.79336e-07	1.0914e-05
OTU_313	36	10	10	17	91	0	0	0	0	743.97	181.65	188.91	282.79	1571.21	0	0	0	0	593.706	0.001	-19.1794	1.0135e-06	1.11795e-05
OTU_469	12	17	11	9	33	0	0	0	0	247.99	308.81	207.8	149.71	569.78	0	0	0	0	296.818	0.001	-18.1792	1.05014e-06	1.14667e-05
OTU_134	331	143	119	102	441	0	0	4	5	6840.4	2597.64	2248	1696.75	7614.34	0	0	80.06	74.27	4199.43	38.5825	-6.7661	1.25451e-06	1.35613e-05
OTU_1	195	280	231	89	47	6092	2649	3399	138	4029.84	5086.29	4363.76	1480.5	811.51	101672	52651.4	68030.3	2049.82	3154.38	56101	4.1526	1.31276e-06	1.40505e-05
OTU_331	5	10	70	69	40	0	0	0	0	103.33	181.65	1322.35	1147.8	690.64	0	0	0	0	689.154	0.001	-19.3945	1.3784e-06	1.46083e-05
OTU_346	19	29	6	10	14	0	0	0	0	392.65	526.79	113.34	166.35	241.73	0	0	0	0	288.172	0.001	-18.1366	1.69289e-06	1.77671e-05
OTU_445	0	0	0	0	0	42	30	11	4	0	0	0	0	0	700.96	596.28	220.16	59.42	0.001	394.205	18.5886	1.7815e-06	1.85173e-05
OTU_44	71	125	47	20	59	1219	733	798	49	1467.28	2270.66	887.86	332.7	1018.7	20344.5	14569.1	15971.8	727.83	1195.44	12903.3	3.4321	1.92592e-06	1.98278e-05
OTU_211	0	2	0	0	1	23	32	17	17	0	36.33	0	0	17.27	383.86	636.03	340.25	252.51	10.72	403.163	5.233	2.38376e-06	2.43098e-05
OTU_457	55	25	19	28	47	1	0	1	2	1136.62	454.13	358.92	465.77	811.51	16.69	0	20.01	29.71	645.39	16.6025	-5.2807	2.59561e-06	2.62229e-05
OTU_1185	27	58	8	123	5	0	0	0	0	557.98	1053.59	151.13	2046.08	86.33	0	0	0	0	779.022	0.001	-19.5713	2.7677e-06	2.74587e-05
OTU_936	14	5	0	3	1	84	109	100	97	289.32	90.83	0	49.9	17.27	1401.92	2166.48	2001.48	1440.82	89.464	1752.67	4.2921	2.76873e-06	2.74587e-05
OTU_78	344	161	490	116	149	0	0	0	4	7109.05	2924.61	9256.46	1929.63	2572.65	0	0	0	59.42	4758.48	14.855	-8.3234	2.83459e-06	2.78563e-05
OTU_349	16	34	7	8	10	0	0	0	0	330.65	617.62	132.24	133.08	172.66	0	0	0	0	277.25	0.001	-18.0808	4.06241e-06	3.95628e-05
OTU_543	8	18	6	10	20	0	0	0	0	165.33	326.98	113.34	166.35	345.32	0	0	0	0	223.464	0.001	-17.7697	5.49935e-06	5.30785e-05
OTU_474	13	18	19	5	8	0	0	0	0	268.66	326.98	358.92	83.17	138.13	0	0	0	0	235.172	0.001	-17.8434	6.07492e-06	5.81149e-05
OTU_708	12	10	11	8	9	0	0	0	0	247.99	181.65	207.8	133.08	155.39	0	0	0	0	185.182	0.001	-17.4986	6.27731e-06	5.95243e-05
OTU_334	11	6	29	57	13	0	0	0	0	227.32	108.99	547.83	948.18	224.46	0	0	0	0	411.356	0.001	-18.65	6.38949e-06	6.00612e-05
OTU_32	0	0	0	0	0	18	10	11	8	0	0	0	0	0	300.41	198.76	220.16	118.83	0.001	209.54	17.6769	6.7971e-06	6.3342e-05
OTU_229	7	20	16	15	54	0	1	0	0	144.66	363.31	302.25	249.52	932.37	0	19.88	0	0	398.422	4.97	-6.3249	7.01972e-06	6.4215e-05
OTU_436	10	33	21	8	39	0	0	0	1	206.66	599.46	396.71	133.08	673.38	0	0	0	14.85	401.858	3.7125	-6.7582	7.06624e-06	6.4215e-05
OTU_225	10	1	69	142	43	0	0	0	0	206.66	18.17	1303.46	2362.14	742.44	0	0	0	0	926.574	0.001	-19.8215	7.06899e-06	6.4215e-05
OTU_191	48	11	15	69	92	1	2	2	2	991.96	199.82	283.36	1147.8	1588.48	16.69	39.75	40.03	29.71	842.284	31.545	-4.7388	7.99452e-06	7.20173e-05
OTU_226	15	114	27	10	3	0	0	0	0	309.99	2070.84	510.05	166.35	51.8	0	0	0	0	621.806	0.001	-19.2461	8.55967e-06	7.64711e-05
OTU_554	4	51	27	8	12	0	0	0	0	82.66	926.43	510.05	133.08	207.19	0	0	0	0	371.882	0.001	-18.5045	8.66088e-06	7.67411e-05
OTU_830	7	12	13	6	13	0	0	0	0	144.66	217.98	245.58	99.81	224.46	0	0	0	0	186.498	0.001	-17.5088	8.99653e-06	7.90671e-05
OTU_245	50	5	24	16	7	0	0	0	0	1033.29	90.83	453.38	266.16	120.86	0	0	0	0	392.904	0.001	-18.5838	9.34047e-06	8.09442e-05
OTU_738	6	11	18	32	11	0	0	0	0	124	199.82	340.03	532.31	189.93	0	0	0	0	277.218	0.001	-18.0807	9.35987e-06	8.09442e-05
OTU_609	39	14	7	10	8	0	0	0	0	805.97	254.31	132.24	166.35	138.13	0	0	0	0	299.4	0.001	-18.1917	9.51309e-06	8.16163e-05
OTU_1252	32	22	14	7	4	0	0	0	0	661.31	399.64	264.47	116.44	69.06	0	0	0	0	302.184	0.001	-18.2051	1.07214e-05	9.12588e-05
OTU_206	1	28	14	52	60	0	0	0	0	20.67	508.63	264.47	865.01	1035.97	0	0	0	0	538.95	0.001	-19.0398	1.12565e-05	9.50645e-05
OTU_1242	58	62	137	2	2	0	0	0	0	1198.62	1126.25	2588.03	33.27	34.53	0	0	0	0	996.14	0.001	-19.926	1.23022e-05	0.000103091
OTU_300	8	23	11	19	64	1	1	0	0	165.33	417.8	207.8	316.06	1105.03	16.69	19.88	0	0	442.404	9.1425	-5.5966	1.2628e-05	0.000105006
OTU_1149	1	0	1	1	3	18	208	63	1	20.67	0	18.89	16.63	51.8	300.41	4134.2	1260.93	14.85	21.598	1427.6	6.0465	1.33143e-05	0.000109868
OTU_108	227	396	587	136	561	40	47	85	1	4691.15	7193.46	11088.9	2262.33	9686.28	667.58	934.17	1701.26	14.85	6984.42	829.465	-3.0739	1.35999e-05	0.000111375
OTU_400	21	15	4	7	12	0	0	0	0	433.98	272.48	75.56	116.44	207.19	0	0	0	0	221.13	0.001	-17.7545	1.476e-05	0.000119966
OTU_420	12	9	9	5	33	0	0	0	0	247.99	163.49	170.02	83.17	569.78	0	0	0	0	246.89	0.001	-17.9135	1.49051e-05	0.000120242
OTU_281	0	0	0	0	0	5	36	10	6	0	0	0	0	0	83.45	715.54	200.15	89.12	0.001	272.065	18.0536	1.52809e-05	0.000122353
OTU_168	8	6	7	1	7	37	125	78	5	165.33	108.99	132.24	16.63	120.86	617.51	2484.5	1561.16	74.27	108.81	1184.36	3.4442	1.53931e-05	0.000122353
OTU_256	0	0	0	0	0	2	13	99	13	0	0	0	0	0	33.38	258.39	1981.47	193.1	0.001	616.585	19.2339	1.77199e-05	0.000139819
OTU_1156	26	22	6	3	13	0	0	0	0	537.31	399.64	113.34	49.9	224.46	0	0	0	0	264.93	0.001	-18.0153	1.97874e-05	0.000155001
OTU_380	25	44	2	65	5	0	0	0	0	516.65	799.27	37.78	1081.26	86.33	0	0	0	0	504.258	0.001	-18.9438	2.00061e-05	0.000155587
OTU_1219	8	22	18	8	19	0	0	0	1	165.33	399.64	340.03	133.08	328.06	0	0	0	14.85	273.228	3.7125	-6.2016	2.08362e-05	0.000160886
OTU_85	5	5	5	7	11	138	38	60	11	103.33	90.83	94.45	116.44	189.93	2303.15	755.29	1200.89	163.39	118.996	1105.68	3.2159	2.47666e-05	0.000189877
OTU_406	6	19	18	10	39	0	0	0	1	124	345.14	340.03	166.35	673.38	0	0	0	14.85	329.78	3.7125	-6.473	2.84111e-05	0.000215867
OTU_1041	11	10	11	15	4	0	0	0	0	227.32	181.65	207.8	249.52	69.06	0	0	0	0	187.07	0.001	-17.5132	2.85559e-05	0.000215867
OTU_287	12	4	9	9	115	0	0	0	0	247.99	72.66	170.02	149.71	1985.6	0	0	0	0	525.196	0.001	-19.0025	3.04204e-05	0.000227414
OTU_1209	3	8	13	21	20	0	0	0	0	62	145.32	245.58	349.33	345.32	0	0	0	0	229.51	0.001	-17.8082	3.05042e-05	0.000227414
OTU_310	1	4	51	83	31	0	0	0	0	20.67	72.66	963.43	1380.69	535.25	0	0	0	0	594.54	0.001	-19.1814	3.31872e-05	0.000245721
OTU_292	10	22	15	3	33	0	1	0	0	206.66	399.64	283.36	49.9	569.78	0	19.88	0	0	301.868	4.97	-5.9245	3.7692e-05	0.000277177
OTU_177	18	52	54	30	97	5	11	4	4	371.99	944.6	1020.1	499.04	1674.81	83.45	218.64	80.06	59.42	902.108	110.392	-3.0307	3.79775e-05	0.00027739
OTU_253	0	0	0	0	0	6	13	12	3	0	0	0	0	0	100.14	258.39	240.18	44.56	0.001	160.817	17.2951	4.07197e-05	0.000294226
OTU_532	9	10	7	13	5	0	0	0	0	185.99	181.65	132.24	216.25	86.33	0	0	0	0	160.492	0.001	-17.2921	4.08646e-05	0.000294226
OTU_335	51	9	9	2	21	0	0	0	0	1053.96	163.49	170.02	33.27	362.59	0	0	0	0	356.666	0.001	-18.4442	4.10991e-05	0.000294226
OTU_291	0	0	0	0	0	19	3	41	4	0	0	0	0	0	317.1	59.63	820.61	59.42	0.001	314.19	18.2613	4.34371e-05	0.000308918
OTU_384	0	0	0	0	1	4	27	11	6	0	0	0	0	17.27	66.76	536.65	220.16	89.12	3.454	228.173	6.0457	4.75488e-05	0.000335949
OTU_895	0	1	0	0	0	7	15	32	2	0	18.17	0	0	0	116.83	298.14	640.47	29.71	3.634	271.288	6.2221	4.88752e-05	0.000343079
OTU_596	14	9	6	5	6	0	0	0	0	289.32	163.49	113.34	83.17	103.6	0	0	0	0	150.584	0.001	-17.2002	6.13345e-05	0.000427713
OTU_795	5	20	4	12	8	0	0	0	0	103.33	363.31	75.56	199.62	138.13	0	0	0	0	175.99	0.001	-17.4251	6.17236e-05	0.000427713
OTU_342	28	78	63	82	78	1	1	3	6	578.64	1416.89	1190.12	1364.05	1346.75	16.69	19.88	60.04	89.12	1179.29	46.4325	-4.6666	6.27973e-05	0.000432381
OTU_123	2	11	0	0	0	26	434	181	10	41.33	199.82	0	0	0	433.93	8626.17	3622.68	148.54	48.23	3207.83	6.0555	6.44842e-05	0.000441186
OTU_756	10	2	12	16	15	0	0	0	0	206.66	36.33	226.69	266.16	258.99	0	0	0	0	198.966	0.001	-17.6022	6.64556e-05	0.000451814
OTU_615	7	15	3	13	8	0	0	0	0	144.66	272.48	56.67	216.25	138.13	0	0	0	0	165.638	0.001	-17.3377	6.8991e-05	0.000466121
OTU_249	4	3	2	11	2	122	85	77	4	82.66	54.5	37.78	182.98	34.53	2036.12	1689.46	1541.14	59.42	78.49	1331.54	4.0844	7.11157e-05	0.000477491
OTU_307	16	20	9	8	7	0	0	0	1	330.65	363.31	170.02	133.08	120.86	0	0	0	14.85	223.584	3.7125	-5.9123	7.27957e-05	0.000485754
OTU_500	6	2	13	17	23	0	0	0	0	124	36.33	245.58	282.79	397.12	0	0	0	0	217.164	0.001	-17.7284	8.30026e-05	0.000550465
OTU_2	1137	2504	325	128	27	10698	9809	10277	9372	23497.1	45485.9	6139.49	2129.25	466.18	178544	194963	205692	139209	15543.6	179602	3.5304	8.42139e-05	0.00055195
OTU_458	7	16	4	12	5	0	0	0	0	144.66	290.64	75.56	199.62	86.33	0	0	0	0	159.362	0.001	-17.2819	8.42476e-05	0.00055195
OTU_364	0	38	31	33	37	0	0	0	0	0	690.28	585.61	548.95	638.85	0	0	0	0	492.738	0.001	-18.9105	8.53101e-05	0.000555543
OTU_524	4	5	17	17	8	0	0	0	0	82.66	90.83	321.14	282.79	138.13	0	0	0	0	183.11	0.001	-17.4824	8.59409e-05	0.0005563
OTU_575	1	2	3	3	3	14	9	75	15	20.67	36.33	56.67	49.9	51.8	233.65	178.88	1501.11	222.81	43.074	534.112	3.6323	8.73662e-05	0.000558855
OTU_76	65	121	112	281	90	0	0	16	0	1343.28	2198	2115.76	4674.37	1553.95	0	0	320.24	0	2377.07	80.06	-4.892	8.73696e-05	0.000558855
OTU_1132	36	0	30	43	34	0	0	0	0	743.97	0	566.72	715.3	587.05	0	0	0	0	522.608	0.001	-18.9954	9.14981e-05	0.00058182
OTU_1117	21	9	22	6	2	0	0	0	0	433.98	163.49	415.6	99.81	34.53	0	0	0	0	229.482	0.001	-17.808	9.28968e-05	0.00058726
OTU_121	253	266	409	117	179	59	124	59	21	5228.46	4831.97	7726.31	1946.27	3090.63	984.68	2464.62	1180.87	311.93	4564.73	1235.53	-1.8854	9.93815e-05	0.000624601
OTU_429	17	4	12	2	28	0	0	0	0	351.32	72.66	226.69	33.27	483.45	0	0	0	0	233.478	0.001	-17.8329	0.00010409	0.000650415
OTU_584	14	9	10	11	2	0	0	0	0	289.32	163.49	188.91	182.98	34.53	0	0	0	0	171.846	0.001	-17.3908	0.000105212	0.000653645
OTU_785	15	16	57	3	2	0	0	0	0	309.99	290.64	1076.77	49.9	34.53	0	0	0	0	352.366	0.001	-18.4267	0.000108078	0.000667616
OTU_38	42	156	43	117	233	418	1132	1180	176	867.97	2833.79	812.3	1946.27	4023	6976.2	22499.6	23617.5	2614.26	2096.67	13926.9	2.7317	0.000112864	0.000693214
OTU_736	30	30	7	7	24	0	4	1	0	619.98	544.96	132.24	116.44	414.39	0	79.5	20.01	0	365.602	24.8775	-3.8774	0.000123319	0.000753152
OTU_369	44	4	8	4	8	0	0	0	0	909.3	72.66	151.13	66.54	138.13	0	0	0	0	267.552	0.001	-18.0295	0.000138151	0.000838998
OTU_224	0	0	0	0	0	19	9	7	2	0	0	0	0	0	317.1	178.88	140.1	29.71	0.001	166.447	17.3447	0.000139478	0.000842321
OTU_810	37	17	60	12	13	0	0	4	1	764.64	308.81	1133.44	199.62	224.46	0	0	80.06	14.85	526.194	23.7275	-4.471	0.000143348	0.000860886
OTU_745	1	24	29	10	6	0	0	0	0	20.67	435.97	547.83	166.35	103.6	0	0	0	0	254.884	0.001	-17.9595	0.000144259	0.000861569
OTU_244	0	2	80	108	72	0	0	0	0	0	36.33	1511.26	1796.56	1243.16	0	0	0	0	917.462	0.001	-19.8073	0.000148069	0.000879463
OTU_612	7	9	8	3	6	0	0	0	0	144.66	163.49	151.13	49.9	103.6	0	0	0	0	122.556	0.001	-16.9031	0.000149065	0.000880543
OTU_478	7	3	6	64	26	1	0	0	0	144.66	54.5	113.34	1064.63	448.92	16.69	0	0	0	365.21	4.1725	-6.4517	0.000151124	0.000887852
OTU_174	1	0	109	111	73	0	0	0	0	20.67	0	2059.09	1846.46	1260.42	0	0	0	0	1037.33	0.001	-19.9844	0.000179233	0.0010473
OTU_175	110	10	6	113	0	0	0	0	0	2273.24	181.65	113.34	1879.73	0	0	0	0	0	889.592	0.001	-19.7628	0.000191011	0.00111013
OTU_437	3	6	5	9	17	0	0	0	0	62	108.99	94.45	149.71	293.52	0	0	0	0	141.734	0.001	-17.1128	0.000206373	0.00119299
OTU_362	22	49	20	8	35	6	2	5	0	454.65	890.1	377.81	133.08	604.31	100.14	39.75	100.07	0	491.99	59.99	-3.0358	0.000215738	0.00124049
OTU_22	65	514	64	185	234	51	27	23	4	1343.28	9336.97	1209.01	3077.43	4040.26	851.16	536.65	460.34	59.42	3801.39	476.892	-2.9948	0.000219681	0.00125648
OTU_582	4	26	5	7	4	0	0	0	0	82.66	472.3	94.45	116.44	69.06	0	0	0	0	166.982	0.001	-17.3493	0.000228161	0.00129812
OTU_1137	1	0	1	0	1	1	79	32	3	20.67	0	18.89	0	17.27	16.69	1570.2	640.47	44.56	11.366	567.98	5.643	0.00025544	0.00144571
OTU_130	0	0	0	0	0	4	1	107	5	0	0	0	0	0	66.76	19.88	2141.58	74.27	0.001	575.622	19.1348	0.000266269	0.00149876
OTU_314	15	47	17	2	1	0	0	0	0	309.99	853.77	321.14	33.27	17.27	0	0	0	0	307.088	0.001	-18.2283	0.000267586	0.00149876
OTU_90	0	13	2	2	0	25	185	37	23	0	236.15	37.78	33.27	0	417.24	3677.06	740.55	341.64	61.44	1294.12	4.3967	0.00027294	0.00151782
OTU_551	12	7	6	2	7	0	0	0	0	247.99	127.16	113.34	33.27	120.86	0	0	0	0	128.524	0.001	-16.9717	0.000273797	0.00151782
OTU_99	0	0	0	0	0	7	5	18	2	0	0	0	0	0	116.83	99.38	360.27	29.71	0.001	151.548	17.2094	0.000279578	0.00154196
OTU_28	621	988	387	71	805	60	231	83	8	12833.5	17947.3	7310.71	1181.07	13899.2	1001.37	4591.35	1661.23	118.83	10634.4	1843.19	-2.5285	0.000287399	0.00157004
OTU_670	1	3	15	11	46	0	0	0	0	20.67	54.5	283.36	182.98	794.24	0	0	0	0	267.15	0.001	-18.0273	0.000288262	0.00157004
OTU_926	289	99	35	13	344	6	38	3	1	5972.43	1798.37	661.18	216.25	5939.53	100.14	755.29	60.04	14.85	2917.55	232.58	-3.649	0.000289027	0.00157004
OTU_444	1	4	19	20	12	0	0	0	0	20.67	72.66	358.92	332.7	207.19	0	0	0	0	198.428	0.001	-17.5983	0.000303573	0.00164081
OTU_354	0	31	31	6	45	0	0	0	0	0	563.12	585.61	99.81	776.97	0	0	0	0	405.102	0.001	-18.6279	0.000314465	0.00168353
OTU_305	2	64	5	8	4	0	0	0	0	41.33	1162.58	94.45	133.08	69.06	0	0	0	0	300.1	0.001	-18.1951	0.00031459	0.00168353
OTU_358	6	1	3	25	47	0	0	0	0	124	18.17	56.67	415.87	811.51	0	0	0	0	285.244	0.001	-18.1218	0.000316757	0.00168677
OTU_131	0	0	0	0	0	7	9	14	1	0	0	0	0	0	116.83	178.88	280.21	14.85	0.001	147.692	17.1722	0.000366928	0.00194436
OTU_198	0	4	3	0	6	19	104	15	10	0	72.66	56.67	0	103.6	317.1	2067.1	300.22	148.54	46.586	708.24	3.9263	0.00038394	0.00202458
OTU_39	155	178	77	30	24	19	13	3	4	3203.21	3233.42	1454.59	499.04	414.39	317.1	258.39	60.04	59.42	1760.93	173.738	-3.3414	0.000386626	0.00202885
OTU_1204	10	4	8	15	2	0	0	0	0	206.66	72.66	151.13	249.52	34.53	0	0	0	0	142.9	0.001	-17.1246	0.00040083	0.00209322
OTU_393	14	77	29	106	12	6	6	7	2	289.32	1398.73	547.83	1763.29	207.19	100.14	119.26	140.1	29.71	841.272	97.3025	-3.112	0.000405716	0.00210855
OTU_141	0	0	1	1	0	8	10	1	30	0	0	18.89	16.63	0	133.52	198.76	20.01	445.61	7.104	199.475	4.8114	0.000436578	0.00225809
OTU_205	0	29	18	19	12	0	0	0	0	0	526.79	340.03	316.06	207.19	0	0	0	0	278.014	0.001	-18.0848	0.000450822	0.00232066
OTU_379	17	103	52	80	76	2	11	15	7	351.32	1871.03	982.32	1330.78	1312.22	33.38	218.64	300.22	103.98	1169.53	164.055	-2.8337	0.000459235	0.00235276
OTU_57	3	4	0	1	0	11	13	20	25	62	72.66	0	16.63	0	183.58	258.39	400.3	371.34	30.258	303.402	3.3258	0.000462141	0.00235648
OTU_20	2016	310	2674	562	111	137	195	142	6	41662.4	5631.24	50513.8	9348.75	1916.54	2286.46	3875.81	2842.1	89.12	21814.5	2273.37	-3.2624	0.000465067	0.00236027
OTU_350	5	24	2	12	3	0	0	0	0	103.33	435.97	37.78	199.62	51.8	0	0	0	0	165.7	0.001	-17.3382	0.000473784	0.00239327
OTU_126	11	5	9	17	101	0	4	1	0	227.32	90.83	170.02	282.79	1743.87	0	79.5	20.01	0	502.966	24.8775	-4.3375	0.000492305	0.00247526
OTU_286	0	0	1	0	0	4	17	15	1	0	0	18.89	0	0	66.76	337.89	300.22	14.85	3.778	179.93	5.5737	0.000549539	0.00275024
OTU_479	0	8	27	14	35	0	0	0	0	0	145.32	510.05	232.89	604.31	0	0	0	0	298.514	0.001	-18.1874	0.00055548	0.00276716
OTU_1142	5	4	20	9	12	0	0	0	1	103.33	72.66	377.81	149.71	207.19	0	0	0	14.85	182.14	3.7125	-5.6165	0.000564003	0.00279673
OTU_425	1	4	21	11	8	0	0	0	0	20.67	72.66	396.71	182.98	138.13	0	0	0	0	162.23	0.001	-17.3077	0.000582772	0.0028766
OTU_409	4	70	1	5	6	0	0	0	0	82.66	1271.57	18.89	83.17	103.6	0	0	0	0	311.978	0.001	-18.2511	0.000599876	0.00294757
OTU_279	0	3	18	31	62	0	0	0	0	0	54.5	340.03	515.68	1070.5	0	0	0	0	396.142	0.001	-18.5957	0.000633581	0.0030991
OTU_250	0	55	35	32	74	0	0	3	0	0	999.09	661.18	532.31	1277.69	0	0	60.04	0	694.054	15.01	-5.5311	0.000646212	0.00314664
OTU_872	29	0	19	27	6	0	0	0	0	599.31	0	358.92	449.14	103.6	0	0	0	0	302.194	0.001	-18.2051	0.000654661	0.00317349
OTU_1168	3	10	5	3	6	0	0	0	0	62	181.65	94.45	49.9	103.6	0	0	0	0	98.32	0.001	-16.5852	0.000662837	0.00319878
OTU_376	0	0	0	0	0	1	4	22	10	0	0	0	0	0	16.69	79.5	440.33	148.54	0.001	171.265	17.3859	0.000674156	0.00323895
OTU_227	1	0	44	66	28	0	0	0	0	20.67	0	831.19	1097.9	483.45	0	0	0	0	486.642	0.001	-18.8925	0.000699585	0.00333255
OTU_139	7	4	15	8	8	0	0	0	1	144.66	72.66	283.36	133.08	138.13	0	0	0	14.85	154.378	3.7125	-5.3779	0.000699805	0.00333255
OTU_116	17	43	7	3	28	111	212	125	14	351.32	781.11	132.24	49.9	483.45	1852.53	4213.71	2501.85	207.95	359.604	2194.01	2.6091	0.000719924	0.00341332
OTU_580	0	0	0	0	0	6	4	1	23	0	0	0	0	0	100.14	79.5	20.01	341.64	0.001	135.322	17.046	0.000728449	0.00343866
OTU_568	10	11	3	3	3	0	0	0	0	206.66	199.82	56.67	49.9	51.8	0	0	0	0	112.97	0.001	-16.7856	0.000769065	0.00361461
OTU_831	3	5	6	3	9	0	0	0	0	62	90.83	113.34	49.9	155.39	0	0	0	0	94.292	0.001	-16.5248	0.000791571	0.00370428
OTU_184	55	24	22	84	8	0	1	0	3	1136.62	435.97	415.6	1397.32	138.13	0	19.88	0	44.56	704.728	16.11	-5.451	0.000821937	0.0038298
OTU_122	348	136	28	0	0	0	0	0	0	7191.72	2470.48	528.94	0	0	0	0	0	0	2038.23	0.001	-20.9589	0.000868534	0.00402955
OTU_1237	1	21	7	3	8	0	0	0	0	20.67	381.47	132.24	49.9	138.13	0	0	0	0	144.482	0.001	-17.1405	0.000890593	0.00411424
OTU_701	3	14	6	2	5	0	0	0	0	62	254.31	113.34	33.27	86.33	0	0	0	0	109.85	0.001	-16.7452	0.000905335	0.00416454
OTU_998	12	15	1	3	36	49	327	168	14	247.99	272.48	18.89	49.9	621.58	817.78	6499.44	3362.49	207.95	242.168	2721.91	3.4905	0.00092477	0.00421986
OTU_637	8	3	6	12	2	0	0	0	0	165.33	54.5	113.34	199.62	34.53	0	0	0	0	113.464	0.001	-16.7919	0.000925168	0.00421986
OTU_650	9	9	3	6	13	0	1	1	0	185.99	163.49	56.67	99.81	224.46	0	19.88	20.01	0	146.084	9.9725	-3.8727	0.000950688	0.00431804
OTU_53	148	340	221	218	328	0	1	55	0	3058.55	6176.2	4174.85	3626.38	5663.28	0	19.88	1100.81	0	4539.85	280.173	-4.0183	0.00100485	0.00454493
OTU_417	5	2	9	7	4	0	0	0	0	103.33	36.33	170.02	116.44	69.06	0	0	0	0	99.036	0.001	-16.5957	0.00103095	0.00464359
OTU_167	0	3	0	0	0	3	14	56	5	0	54.5	0	0	0	50.07	278.26	1120.83	74.27	10.9	380.858	5.1269	0.00105238	0.00472043
OTU_541	8	10	4	2	3	0	0	0	0	165.33	181.65	75.56	33.27	51.8	0	0	0	0	101.522	0.001	-16.6314	0.00107827	0.00481658
OTU_1009	65	21	112	7	17	5	11	5	0	1343.28	381.47	2115.76	116.44	293.52	83.45	218.64	100.07	0	850.094	100.54	-3.0799	0.00116368	0.00514838
OTU_411	2	27	6	1	9	0	0	0	0	41.33	490.46	113.34	16.63	155.39	0	0	0	0	163.43	0.001	-17.3183	0.00116379	0.00514838
OTU_585	5	5	5	4	3	0	0	0	0	103.33	90.83	94.45	66.54	51.8	0	0	0	0	81.39	0.001	-16.3126	0.00117137	0.00514838
OTU_765	4	2	13	6	4	0	0	0	0	82.66	36.33	245.58	99.81	69.06	0	0	0	0	106.688	0.001	-16.703	0.0011716	0.00514838
OTU_683	4	11	5	4	2	0	0	0	0	82.66	199.82	94.45	66.54	34.53	0	0	0	0	95.6	0.001	-16.5447	0.00121047	0.00529764
OTU_402	6	15	21	4	10	0	0	2	1	124	272.48	396.71	66.54	172.66	0	0	40.03	14.85	206.478	13.72	-3.9116	0.00121792	0.00530876
OTU_413	1	0	23	47	29	0	0	0	0	20.67	0	434.49	781.83	500.72	0	0	0	0	347.542	0.001	-18.4068	0.00123295	0.00535269
OTU_58	0	4	8	2	0	53	21	27	17	0	72.66	151.13	33.27	0	884.54	417.4	540.4	252.51	51.412	523.712	3.3486	0.00125421	0.00542322
OTU_31	50	2	19	5	1	403	126	227	30	1033.29	36.33	358.92	83.17	17.27	6725.86	2504.37	4543.36	445.61	305.796	3554.8	3.5391	0.00126069	0.00542949
OTU_216	0	0	86	117	76	0	0	0	0	0	0	1624.6	1946.27	1312.22	0	0	0	0	976.618	0.001	-19.8974	0.00126942	0.00544543
OTU_416	0	0	0	0	0	7	10	5	1	0	0	0	0	0	116.83	198.76	100.07	14.85	0.001	107.627	16.7157	0.00127848	0.00546258
OTU_446	5	10	21	3	3	1	0	0	0	103.33	181.65	396.71	49.9	51.8	16.69	0	0	0	156.678	4.1725	-5.2307	0.00133598	0.00568581
OTU_295	3	5	30	3	2	0	0	0	0	62	90.83	566.72	49.9	34.53	0	0	0	0	160.796	0.001	-17.2949	0.00134255	0.00569138
OTU_614	5	3	4	2	18	0	0	0	0	103.33	54.5	75.56	33.27	310.79	0	0	0	0	115.49	0.001	-16.8174	0.00134801	0.0056922
OTU_466	2	13	4	4	4	0	0	0	0	41.33	236.15	75.56	66.54	69.06	0	0	0	0	97.728	0.001	-16.5765	0.00136191	0.00572852
OTU_573	1	0	27	42	23	0	0	0	0	20.67	0	510.05	698.66	397.12	0	0	0	0	325.3	0.001	-18.3114	0.00137756	0.00577189
OTU_504	5	4	6	1	16	0	0	0	0	103.33	72.66	113.34	16.63	276.26	0	0	0	0	116.444	0.001	-16.8293	0.00139215	0.00581047
OTU_734	3	5	10	2	5	0	0	0	0	62	90.83	188.91	33.27	86.33	0	0	0	0	92.268	0.001	-16.4935	0.00148394	0.00616978
OTU_471	1	2	8	12	11	0	0	0	0	20.67	36.33	151.13	199.62	189.93	0	0	0	0	119.536	0.001	-16.8671	0.00149478	0.00619104
OTU_1193	18	1	7	4	4	0	0	0	0	371.99	18.17	132.24	66.54	69.06	0	0	0	0	131.6	0.001	-17.0058	0.00151925	0.00626836
OTU_1248	0	0	0	1	0	5	4	4	6	0	0	0	16.63	0	83.45	79.5	80.06	89.12	3.326	83.0325	4.6418	0.00186735	0.00763539
OTU_140	0	0	0	0	0	0	46	3	21	0	0	0	0	0	0	914.29	60.04	311.93	0.001	321.565	18.2948	0.00186829	0.00763539
OTU_448	2	2	12	5	6	0	0	0	0	41.33	36.33	226.69	83.17	103.6	0	0	0	0	98.224	0.001	-16.5838	0.00187176	0.00763539
OTU_850	1	2	0	0	0	41	6	38	0	20.67	36.33	0	0	0	684.27	119.26	760.56	0	11.4	391.022	5.1001	0.00195019	0.00792541
OTU_509	3	1	3	5	32	0	0	0	0	62	18.17	56.67	83.17	552.51	0	0	0	0	154.504	0.001	-17.2373	0.00201559	0.0081605
OTU_352	0	0	0	0	0	6	8	74	0	0	0	0	0	0	100.14	159.01	1481.1	0	0.001	435.062	18.7309	0.00202929	0.00818529
OTU_371	0	1	0	0	0	12	3	4	3	0	18.17	0	0	0	200.27	59.63	80.06	44.56	3.634	96.13	4.7254	0.00204093	0.00820166
OTU_727	0	1	0	0	0	5	6	6	2	0	18.17	0	0	0	83.45	119.26	120.09	29.71	3.634	88.1275	4.6	0.00207223	0.00829658
OTU_456	3	16	5	5	13	0	2	0	0	62	290.64	94.45	83.17	224.46	0	39.75	0	0	150.944	9.9375	-3.925	0.00211772	0.00844108
OTU_345	25	24	22	21	33	3	16	6	4	516.65	435.97	415.6	349.33	569.78	50.07	318.02	120.09	59.42	457.466	136.9	-1.7405	0.00213556	0.00844108
OTU_1251	9	15	2	0	0	38	46	49	38	185.99	272.48	37.78	0	0	634.2	914.29	980.73	564.44	99.25	773.415	2.9621	0.00213602	0.00844108
OTU_559	4	5	7	8	1	0	0	0	0	82.66	90.83	132.24	133.08	17.27	0	0	0	0	91.216	0.001	-16.477	0.00213955	0.00844108
OTU_545	0	22	7	16	5	0	0	0	0	0	399.64	132.24	266.16	86.33	0	0	0	0	176.874	0.001	-17.4324	0.00215698	0.00847887
OTU_494	14	22	12	10	79	2	5	9	0	289.32	399.64	226.69	166.35	1364.02	33.38	99.38	180.13	0	489.204	78.2225	-2.6448	0.0021758	0.00852189
OTU_1178	0	72	12	12	10	0	2	1	0	0	1307.9	226.69	199.62	172.66	0	39.75	20.01	0	381.374	14.94	-4.674	0.00219131	0.00853121
OTU_604	2	2	9	2	18	0	0	0	0	41.33	36.33	170.02	33.27	310.79	0	0	0	0	118.348	0.001	-16.8527	0.00219397	0.00853121
OTU_489	2	5	1	21	6	0	0	0	0	41.33	90.83	18.89	349.33	103.6	0	0	0	0	120.796	0.001	-16.8822	0.00221082	0.00856594
OTU_1148	9	29	21	32	59	4	13	10	1	185.99	526.79	396.71	532.31	1018.7	66.76	258.39	200.15	14.85	532.1	135.037	-1.9783	0.00228544	0.00882344
OTU_890	7	10	1	7	2	0	0	0	0	144.66	181.65	18.89	116.44	34.53	0	0	0	0	99.234	0.001	-16.5985	0.00239668	0.00921995
OTU_320	0	0	0	0	0	4	1	41	1	0	0	0	0	0	66.76	19.88	820.61	14.85	0.001	230.525	17.8146	0.00269139	0.010317
OTU_844	2	4	4	4	5	0	0	0	0	41.33	72.66	75.56	66.54	86.33	0	0	0	0	68.484	0.001	-16.0635	0.00285116	0.0108908
OTU_1099	15	8	6	1	7	0	0	0	1	309.99	145.32	113.34	16.63	120.86	0	0	0	14.85	141.228	3.7125	-5.2495	0.00286532	0.0109064
OTU_255	3	18	5	9	3	0	1	1	0	62	326.98	94.45	149.71	51.8	0	19.88	20.01	0	136.988	9.9725	-3.78	0.00292482	0.0110938
OTU_761	0	1	0	1	1	1	1	4	26	0	18.17	0	16.63	17.27	16.69	19.88	80.06	386.2	10.414	125.707	3.5935	0.00319981	0.0120944
OTU_231	0	0	0	0	0	3	15	4	1	0	0	0	0	0	50.07	298.14	80.06	14.85	0.001	110.78	16.7573	0.00323839	0.0121976
OTU_1079	5	2	4	5	3	0	0	0	0	103.33	36.33	75.56	83.17	51.8	0	0	0	0	70.038	0.001	-16.0959	0.00329896	0.0123826
OTU_636	3	1	1	6	32	0	0	0	0	62	18.17	18.89	99.81	552.51	0	0	0	0	150.276	0.001	-17.1973	0.00345489	0.0129229
OTU_618	6	0	7	12	11	0	0	0	0	124	0	132.24	199.62	189.93	0	0	0	0	129.158	0.001	-16.9788	0.0034729	0.0129455
OTU_1167	1	0	0	0	0	2	25	1	4	20.67	0	0	0	0	33.38	496.9	20.01	59.42	4.134	152.428	5.2044	0.0034899	0.0129642
OTU_419	8	4	26	6	2	0	2	0	0	165.33	72.66	491.16	99.81	34.53	0	39.75	0	0	172.698	9.9375	-4.1192	0.00395034	0.0146244
OTU_483	14	10	0	21	8	0	0	0	1	289.32	181.65	0	349.33	138.13	0	0	0	14.85	191.686	3.7125	-5.6902	0.00404799	0.0149347
OTU_577	8	12	7	5	25	0	5	1	0	165.33	217.98	132.24	83.17	431.65	0	99.38	20.01	0	206.074	29.8475	-2.7875	0.00406564	0.0149488
OTU_355	0	0	0	0	0	3	19	29	0	0	0	0	0	0	50.07	377.64	580.43	0	0.001	252.035	17.9433	0.00413214	0.0151418
OTU_919	1	3	4	8	5	0	0	0	0	20.67	54.5	75.56	133.08	86.33	0	0	0	0	74.028	0.001	-16.1758	0.00426091	0.015561
OTU_673	16	2	12	1	1	0	0	0	0	330.65	36.33	226.69	16.63	17.27	0	0	0	0	125.514	0.001	-16.9375	0.00473251	0.0172251
OTU_222	0	0	0	0	0	0	3	72	3	0	0	0	0	0	0	59.63	1441.07	44.56	0.001	386.315	18.5594	0.00478478	0.0173568
OTU_645	3	3	5	2	4	0	0	0	0	62	54.5	94.45	33.27	69.06	0	0	0	0	62.656	0.001	-15.9352	0.00480083	0.0173568
OTU_422	4	5	10	4	2	0	0	1	0	82.66	90.83	188.91	66.54	34.53	0	0	20.01	0	92.694	5.0025	-4.2118	0.00495201	0.0178437
OTU_623	0	5	2	9	31	0	0	0	0	0	90.83	37.78	149.71	535.25	0	0	0	0	162.714	0.001	-17.312	0.00523154	0.0187884
OTU_1104	3	8	15	8	0	0	0	0	0	62	145.32	283.36	133.08	0	0	0	0	0	124.752	0.001	-16.9287	0.00534896	0.0191464
OTU_1235	5	4	4	4	1	0	0	0	0	103.33	72.66	75.56	66.54	17.27	0	0	0	0	67.072	0.001	-16.0334	0.0054279	0.0193649
OTU_557	7	11	8	1	8	0	0	2	0	144.66	199.82	151.13	16.63	138.13	0	0	40.03	0	130.074	10.0075	-3.7002	0.00548737	0.0195126
OTU_861	8	14	3	8	0	0	0	0	0	165.33	254.31	56.67	133.08	0	0	0	0	0	121.878	0.001	-16.8951	0.00550575	0.0195138
OTU_940	0	0	0	0	0	1	1	15	5	0	0	0	0	0	16.69	19.88	300.22	74.27	0.001	102.765	16.649	0.00560902	0.0198149
OTU_1247	5	3	6	12	11	2	1	0	0	103.33	54.5	113.34	199.62	189.93	33.38	19.88	0	0	132.144	13.315	-3.311	0.00569652	0.0200584
OTU_164	1	3	2	2	1	31	4	3	7	20.67	54.5	37.78	33.27	17.27	517.37	79.5	60.04	103.98	32.698	190.222	2.5404	0.00608816	0.0213679
OTU_491	0	0	0	0	0	0	3	48	4	0	0	0	0	0	0	59.63	960.71	59.42	0.001	269.94	18.0423	0.00621867	0.0217553
OTU_304	36	88	0	7	0	0	0	0	0	743.97	1598.55	0	116.44	0	0	0	0	0	491.792	0.001	-18.9077	0.0064276	0.0223996
OTU_534	9	0	13	9	2	0	0	0	0	185.99	0	245.58	149.71	34.53	0	0	0	0	123.162	0.001	-16.9102	0.00644429	0.0223996
OTU_296	15	45	5	14	72	0	0	0	3	309.99	817.44	94.45	232.89	1243.16	0	0	0	44.56	539.586	11.14	-5.598	0.0066432	0.023017
OTU_277	2	3	6	1	6	2	16	8	40	41.33	54.5	113.34	16.63	103.6	33.38	318.02	160.12	594.15	65.88	276.418	2.0689	0.00677338	0.023393
OTU_199	14	7	9	26	51	4	8	6	0	289.32	127.16	170.02	432.5	880.57	66.76	159.01	120.09	0	379.914	86.465	-2.1355	0.00690091	0.0237576
OTU_507	0	0	0	0	0	2	0	5	20	0	0	0	0	0	33.38	0	100.07	297.08	0.001	107.632	16.7158	0.00702542	0.0241095
OTU_597	3	0	5	13	9	0	0	0	0	62	0	94.45	216.25	155.39	0	0	0	0	105.618	0.001	-16.6885	0.00719405	0.02461
OTU_383	7	2	1	4	4	0	0	0	0	144.66	36.33	18.89	66.54	69.06	0	0	0	0	67.096	0.001	-16.0339	0.0074407	0.0253611
OTU_681	2	9	3	1	4	0	0	0	0	41.33	163.49	56.67	16.63	69.06	0	0	0	0	69.436	0.001	-16.0834	0.00746054	0.0253611
OTU_675	22	13	5	7	24	2	3	5	2	454.65	236.15	94.45	116.44	414.39	33.38	59.63	100.07	29.71	263.216	55.6975	-2.2406	0.00750185	0.0254216
OTU_677	6	10	0	5	5	0	0	0	0	124	181.65	0	83.17	86.33	0	0	0	0	95.03	0.001	-16.5361	0.00756685	0.0255618
OTU_427	1	0	6	36	3	0	0	0	0	20.67	0	113.34	598.85	51.8	0	0	0	0	156.932	0.001	-17.2598	0.0078651	0.0264865
OTU_1114	4	4	3	6	3	0	0	1	0	82.66	72.66	56.67	99.81	51.8	0	0	20.01	0	72.72	5.0025	-3.8616	0.00798231	0.026745
OTU_156	9	8	7	5	14	9	89	35	8	185.99	145.32	132.24	83.17	241.73	150.21	1768.96	700.52	118.83	157.69	684.63	2.1182	0.00799135	0.026745
OTU_275	6	10	5	29	40	3	6	4	1	124	181.65	94.45	482.41	690.64	50.07	119.26	80.06	14.85	314.63	66.06	-2.2518	0.0080942	0.0269266
OTU_1189	0	2	1	0	0	16	8	16	0	0	36.33	18.89	0	0	267.03	159.01	320.24	0	11.044	186.57	4.0784	0.00809542	0.0269266
OTU_1246	30	13	9	2	6	0	0	0	2	619.98	236.15	170.02	33.27	103.6	0	0	0	29.71	232.604	7.4275	-4.9689	0.00814907	0.0270219
OTU_692	7	3	3	1	3	0	0	0	0	144.66	54.5	56.67	16.63	51.8	0	0	0	0	64.852	0.001	-15.9849	0.00831898	0.027501
OTU_372	0	0	0	0	0	2	2	6	3	0	0	0	0	0	33.38	39.75	120.09	44.56	0.001	59.445	15.8593	0.00835387	0.0275321
OTU_196	0	0	0	0	0	1	2	4	6	0	0	0	0	0	16.69	39.75	80.06	89.12	0.001	56.405	15.7835	0.00856424	0.0281396
OTU_523	0	0	0	0	1	3	4	2	4	0	0	0	0	17.27	50.07	79.5	40.03	59.42	3.454	57.255	4.0511	0.00932086	0.0305329
OTU_579	2	1	3	9	3	0	0	0	0	41.33	18.17	56.67	149.71	51.8	0	0	0	0	63.536	0.001	-15.9553	0.00936345	0.0305797
OTU_725	8	5	1	21	0	0	0	0	0	165.33	90.83	18.89	349.33	0	0	0	0	0	124.876	0.001	-16.9301	0.00940264	0.0306152
OTU_41	5	120	0	1	4	105	998	553	14	103.33	2179.84	0	16.63	69.06	1752.39	19836.2	11068.2	207.95	473.772	8216.19	4.1162	0.00964604	0.0313134
OTU_653	2	3	1	1	20	0	0	0	0	41.33	54.5	18.89	16.63	345.32	0	0	0	0	95.334	0.001	-16.5407	0.00980069	0.0317202
OTU_607	0	0	0	0	1	5	5	18	0	0	0	0	0	17.27	83.45	99.38	360.27	0	3.454	135.775	5.2968	0.010147	0.032743
OTU_865	2	6	0	4	20	0	0	0	0	41.33	108.99	0	66.54	345.32	0	0	0	0	112.436	0.001	-16.7787	0.010271	0.0330445
OTU_4	185	145	152	439	131	1978	418	687	349	3823.18	2633.97	2871.39	7302.67	2261.86	33011.8	8308.16	13750.2	5183.96	3778.61	15063.5	1.9951	0.0105637	0.0338853
OTU_587	0	11	2	17	2	0	0	0	0	0	199.82	37.78	282.79	34.53	0	0	0	0	110.984	0.001	-16.76	0.0106881	0.0341828
OTU_816	3	2	2	1	11	0	0	0	0	62	36.33	37.78	16.63	189.93	0	0	0	0	68.534	0.001	-16.0645	0.0109681	0.034869
OTU_294	0	0	0	5	0	23	18	29	4	0	0	0	83.17	0	383.86	357.77	580.43	59.42	16.634	345.37	4.3759	0.0109936	0.034869
OTU_443	15	7	7	2	2	0	2	1	0	309.99	127.16	132.24	33.27	34.53	0	39.75	20.01	0	127.438	14.94	-3.0925	0.0109994	0.034869
OTU_1139	0	6	3	10	12	1	0	0	0	0	108.99	56.67	166.35	207.19	16.69	0	0	0	107.84	4.1725	-4.6918	0.011115	0.0351327
OTU_215	36	0	13	91	4	0	6	0	0	743.97	0	245.58	1513.77	69.06	0	119.26	0	0	514.476	29.815	-4.109	0.0111713	0.0352075
OTU_152	14	10	17	13	6	26	28	40	40	289.32	181.65	321.14	216.25	103.6	433.93	556.53	800.59	594.15	222.392	596.3	1.4229	0.0115875	0.0364131
OTU_487	6	28	2	2	0	0	0	0	0	124	508.63	37.78	33.27	0	0	0	0	0	140.736	0.001	-17.1026	0.0117503	0.0367756
OTU_945	0	0	1	0	0	6	7	9	0	0	0	18.89	0	0	100.14	139.13	180.13	0	3.778	104.85	4.7946	0.0117709	0.0367756
OTU_403	0	0	0	0	0	7	7	10	0	0	0	0	0	0	116.83	139.13	200.15	0	0.001	114.028	16.799	0.0118204	0.0368237
OTU_576	3	7	1	5	1	0	0	0	0	62	127.16	18.89	83.17	17.27	0	0	0	0	61.698	0.001	-15.9129	0.0125199	0.0388908
OTU_870	6	3	3	2	1	0	0	0	0	124	54.5	56.67	33.27	17.27	0	0	0	0	57.142	0.001	-15.8023	0.0128677	0.0398566
OTU_1153	0	0	0	0	0	2	26	7	0	0	0	0	0	0	33.38	516.78	140.1	0	0.001	172.565	17.3968	0.0134364	0.0414992
OTU_138	3	6	5	4	16	10	84	43	3	62	108.99	94.45	66.54	276.26	166.89	1669.58	860.64	44.56	121.648	685.418	2.4943	0.0136236	0.0419575
OTU_1070	28	67	15	8	15	3	18	4	2	578.64	1217.08	283.36	133.08	258.99	50.07	357.77	80.06	29.71	494.23	129.403	-1.9333	0.0137364	0.0421846
OTU_521	10	4	3	37	1	2	0	2	0	206.66	72.66	56.67	615.49	17.27	33.38	0	40.03	0	193.75	18.3525	-3.4001	0.014261	0.0436717
OTU_118	22	9	14	31	13	21	331	108	8	454.65	163.49	264.47	515.68	224.46	350.48	6578.95	2161.6	118.83	324.55	2302.47	2.8267	0.0146598	0.0447663
OTU_1071	3	1	5	2	3	0	0	0	0	62	18.17	94.45	33.27	51.8	0	0	0	0	51.938	0.001	-15.6645	0.0147882	0.0450311
OTU_564	6	8	1	6	3	1	1	0	0	124	145.32	18.89	99.81	51.8	16.69	19.88	0	0	87.964	9.1425	-3.2663	0.0153066	0.0464787
OTU_922	2	1	4	5	2	0	0	0	0	41.33	18.17	75.56	83.17	34.53	0	0	0	0	50.552	0.001	-15.6255	0.0157836	0.047793
OTU_239	0	1	2	0	3	5	15	7	2	0	18.17	37.78	0	51.8	83.45	298.14	140.1	29.71	21.55	137.85	2.6773	0.0163336	0.0490983
OTU_520	63	0	37	66	34	0	0	0	3	1301.95	0	698.96	1097.9	587.05	0	0	0	44.56	737.172	11.14	-6.0482	0.0163436	0.0490983
OTU_228	0	0	0	0	0	8	7	6	0	0	0	0	0	0	133.52	139.13	120.09	0	0.001	98.185	16.5832	0.016351	0.0490983
OTU_61	62	23	40	47	22	285	138	136	17	1281.28	417.8	755.63	781.83	379.85	4756.5	2742.88	2722.01	252.51	723.278	2618.47	1.8561	0.0165641	0.0496004
OTU_1083	5	8	0	10	1	0	0	0	0	103.33	145.32	0	166.35	17.27	0	0	0	0	86.454	0.001	-16.3996	0.0167441	0.050001
OTU_408	0	0	0	0	0	0	7	12	3	0	0	0	0	0	0	139.13	240.18	44.56	0.001	105.968	16.6933	0.0170177	0.050678
OTU_1105	49	26	65	109	52	21	33	25	9	1012.63	472.3	1227.9	1813.19	897.84	350.48	655.91	500.37	133.68	1084.77	410.11	-1.4033	0.0179143	0.0531446
OTU_1147	1	4	4	4	1	0	0	0	0	20.67	72.66	75.56	66.54	17.27	0	0	0	0	50.54	0.001	-15.6251	0.0179443	0.0531446
OTU_1103	3	2	2	3	2	0	0	0	0	62	36.33	37.78	49.9	34.53	0	0	0	0	44.108	0.001	-15.4288	0.0184158	0.054392
OTU_243	0	19	1	0	1	35	59	14	11	0	345.14	18.89	0	17.27	584.13	1172.68	280.21	163.39	76.26	550.102	2.8507	0.0187805	0.055318
OTU_515	0	0	0	0	0	7	0	3	6	0	0	0	0	0	116.83	0	60.04	89.12	0.001	66.4975	16.021	0.0189105	0.0555495
OTU_82	3	31	2	2	2	37	42	10	27	62	563.12	37.78	33.27	34.53	617.51	834.79	200.15	401.05	146.14	513.375	1.8127	0.0191093	0.0559814
OTU_1143	0	2	0	19	36	0	0	0	0	0	36.33	0	316.06	621.58	0	0	0	0	194.794	0.001	-17.5716	0.0197376	0.0576657
OTU_832	6	3	3	1	1	0	0	0	0	124	54.5	56.67	16.63	17.27	0	0	0	0	53.814	0.001	-15.7157	0.0203428	0.0592739
OTU_718	5	2	4	0	8	0	0	0	0	103.33	36.33	75.56	0	138.13	0	0	0	0	70.67	0.001	-16.1088	0.021008	0.0610475
OTU_266	4	17	18	14	12	0	0	8	0	82.66	308.81	340.03	232.89	207.19	0	0	160.12	0	234.316	40.03	-2.5493	0.0215855	0.0625574
OTU_622	3	3	0	4	7	0	0	0	0	62	54.5	0	66.54	120.86	0	0	0	0	60.78	0.001	-15.8913	0.0242765	0.0701681
OTU_421	0	0	13	18	6	0	0	0	0	0	0	245.58	299.43	103.6	0	0	0	0	129.722	0.001	-16.9851	0.0246373	0.0710211
OTU_682	4	5	7	7	6	0	0	0	2	82.66	90.83	132.24	116.44	103.6	0	0	0	29.71	105.154	7.4275	-3.8235	0.0250391	0.0719873
OTU_72	139	117	52	37	45	16	55	41	14	2872.55	2125.34	982.32	615.49	776.97	267.03	1093.18	820.61	207.95	1474.53	597.192	-1.304	0.0266064	0.0762904
OTU_699	2	5	3	0	7	0	0	0	0	41.33	90.83	56.67	0	120.86	0	0	0	0	61.938	0.001	-15.9185	0.0275372	0.0787507
OTU_450	0	0	12	16	6	0	0	0	0	0	0	226.69	266.16	103.6	0	0	0	0	119.29	0.001	-16.8641	0.027616	0.0787675
OTU_143	109	4	60	63	22	14	5	11	8	2252.58	72.66	1133.44	1047.99	379.85	233.65	99.38	220.16	118.83	977.304	168.005	-2.5403	0.0282259	0.0802952
OTU_25	0	1	0	0	0	0	0	2	20	0	18.17	0	0	0	0	0	40.03	297.08	3.634	84.2775	4.5355	0.0283647	0.0804784
OTU_98	27	24	8	27	3	25	355	137	2	557.98	435.97	151.13	449.14	51.8	417.24	7055.97	2742.03	29.71	329.204	2561.24	2.9598	0.028653	0.0809942
OTU_634	20	64	13	9	51	26	282	122	20	413.32	1162.58	245.58	149.71	880.57	433.93	5605.02	2441.81	297.08	570.352	2194.46	1.9439	0.0287103	0.0809942
OTU_655	3	0	0	8	32	0	0	0	0	62	0	0	133.08	552.51	0	0	0	0	149.518	0.001	-17.19	0.0287713	0.0809942
OTU_864	0	9	1	11	1	0	0	0	0	0	163.49	18.89	182.98	17.27	0	0	0	0	76.526	0.001	-16.2237	0.0292777	0.0820431
OTU_893	2	2	3	4	3	1	0	0	0	41.33	36.33	56.67	66.54	51.8	16.69	0	0	0	50.534	4.1725	-3.5983	0.0292957	0.0820431
OTU_431	4	6	6	0	1	3	38	10	9	82.66	108.99	113.34	0	17.27	50.07	755.29	200.15	133.68	64.452	284.798	2.1436	0.029489	0.0823711
OTU_1254	0	12	2	1	1	12	36	13	3	0	217.98	37.78	16.63	17.27	200.27	715.54	260.19	44.56	57.932	305.14	2.397	0.0296098	0.0824952
OTU_880	5	2	1	1	3	0	0	0	0	103.33	36.33	18.89	16.63	51.8	0	0	0	0	45.396	0.001	-15.4703	0.0308029	0.0855988
OTU_1150	1	5	3	1	2	0	0	0	0	20.67	90.83	56.67	16.63	34.53	0	0	0	0	43.866	0.001	-15.4208	0.0311188	0.0862549
OTU_221	0	0	0	0	0	2	0	0	24	0	0	0	0	0	33.38	0	0	356.49	0.001	97.4675	16.5726	0.0316025	0.0873716
OTU_43	0	1	0	0	0	6	7	3	0	0	18.17	0	0	0	100.14	139.13	60.04	0	3.634	74.8275	4.3639	0.0318419	0.0878089
OTU_29	60	258	42	71	50	310	150	122	239	1239.95	4686.65	793.41	1181.07	863.3	5173.74	2981.4	2441.81	3550.05	1752.88	3536.75	1.0127	0.0323851	0.0890796
OTU_440	0	0	0	0	4	15	10	5	1	0	0	0	0	69.06	250.34	198.76	100.07	14.85	13.812	141.005	3.3518	0.0329757	0.0904739
OTU_398	0	8	18	2	2	1	1	0	0	0	145.32	340.03	33.27	34.53	16.69	19.88	0	0	110.63	9.1425	-3.597	0.0337408	0.0923388
OTU_784	4	3	6	1	2	0	0	0	1	82.66	54.5	113.34	16.63	34.53	0	0	0	14.85	60.332	3.7125	-4.0225	0.034054	0.0929607
OTU_671	0	1	4	5	6	0	0	0	0	0	18.17	75.56	83.17	103.6	0	0	0	0	56.1	0.001	-15.7757	0.0343227	0.0933502
OTU_787	0	19	4	1	1	0	0	0	0	0	345.14	75.56	16.63	17.27	0	0	0	0	90.92	0.001	-16.4723	0.0343695	0.0933502
OTU_195	25	43	18	223	105	38	20	32	5	516.65	781.11	340.03	3709.56	1812.94	634.2	397.52	640.47	74.27	1432.06	436.615	-1.7137	0.0349599	0.0947161
OTU_886	4	4	3	0	3	0	0	0	0	82.66	72.66	56.67	0	51.8	0	0	0	0	52.758	0.001	-15.6871	0.0352645	0.0952206
OTU_1250	0	0	0	0	0	7	6	3	0	0	0	0	0	0	116.83	119.26	60.04	0	0.001	74.0325	16.1759	0.0354053	0.0952206
OTU_760	1	0	3	2	14	0	0	0	0	20.67	0	56.67	33.27	241.73	0	0	0	0	70.468	0.001	-16.1047	0.0354839	0.0952206
OTU_64	34	54	66	49	56	339	144	170	10	702.64	980.93	1246.79	815.1	966.9	5657.73	2862.14	3402.52	148.54	942.472	3017.73	1.6789	0.0354985	0.0952206
OTU_991	2	13	4	1	0	0	0	0	0	41.33	236.15	75.56	16.63	0	0	0	0	0	73.934	0.001	-16.174	0.0356647	0.0954295
OTU_993	4	0	2	1	12	0	0	0	0	82.66	0	37.78	16.63	207.19	0	0	0	0	68.852	0.001	-16.0712	0.0358521	0.0956941
OTU_774	2	10	0	3	2	0	0	0	0	41.33	181.65	0	49.9	34.53	0	0	0	0	61.482	0.001	-15.9079	0.0363745	0.0968494
OTU_757	1	1	15	0	4	0	0	0	0	20.67	18.17	283.36	0	69.06	0	0	0	0	78.252	0.001	-16.2558	0.036486	0.0969076
OTU_265	2	59	10	18	6	0	0	0	3	41.33	1071.75	188.91	299.43	103.6	0	0	0	44.56	341.004	11.14	-4.936	0.0373207	0.0988815
OTU_964	12	13	1	7	5	3	3	1	0	247.99	236.15	18.89	116.44	86.33	50.07	59.63	20.01	0	141.16	32.4275	-2.122	0.0385835	0.101978
OTU_1128	1	3	0	2	13	0	0	0	0	20.67	54.5	0	33.27	224.46	0	0	0	0	66.58	0.001	-16.0228	0.0391688	0.103272
OTU_535	0	0	2	18	9	0	0	0	0	0	0	37.78	299.43	155.39	0	0	0	0	98.52	0.001	-16.5881	0.0407761	0.107248
OTU_461	0	0	0	0	0	0	0	0	23	0	0	0	0	0	0	0	0	341.64	0.001	85.41	16.3821	0.0413546	0.108506
OTU_641	0	6	5	3	1	0	0	0	0	0	108.99	94.45	49.9	17.27	0	0	0	0	54.122	0.001	-15.7239	0.0419516	0.109805
OTU_563	1	0	0	0	0	3	5	6	0	20.67	0	0	0	0	50.07	99.38	120.09	0	4.134	67.385	4.0268	0.0439543	0.11477
OTU_506	31	3	0	2	0	0	0	0	0	640.64	54.5	0	33.27	0	0	0	0	0	145.682	0.001	-17.1525	0.0444455	0.115772
OTU_665	3	0	2	2	7	0	0	0	0	62	0	37.78	33.27	120.86	0	0	0	0	50.782	0.001	-15.632	0.0446812	0.116107
OTU_1094	1	4	1	1	4	0	0	0	0	20.67	72.66	18.89	16.63	69.06	0	0	0	0	39.582	0.001	-15.2726	0.0451093	0.116427
OTU_154	35	150	44	14	161	0	0	0	10	723.3	2724.8	831.19	232.89	2779.84	0	0	0	148.54	1458.4	37.135	-5.2955	0.0451823	0.116427
OTU_481	0	0	0	0	0	4	0	4	3	0	0	0	0	0	66.76	0	80.06	44.56	0.001	47.845	15.5461	0.0452368	0.116427
OTU_715	0	0	0	0	0	0	7	5	2	0	0	0	0	0	0	139.13	100.07	29.71	0.001	67.2275	16.0368	0.0452941	0.116427
OTU_735	6	2	6	1	0	0	0	0	0	124	36.33	113.34	16.63	0	0	0	0	0	58.06	0.001	-15.8253	0.0453428	0.116427
OTU_359	0	0	0	0	0	0	0	0	21	0	0	0	0	0	0	0	0	311.93	0.001	77.9825	16.2509	0.0457004	0.117067
OTU_323	1	1	2	2	4	0	0	0	0	20.67	18.17	37.78	33.27	69.06	0	0	0	0	35.79	0.001	-15.1273	0.0461035	0.11782
OTU_923	1	14	1	0	4	0	0	0	0	20.67	254.31	18.89	0	69.06	0	0	0	0	72.586	0.001	-16.1474	0.0462135	0.117823
OTU_848	4	2	2	1	1	0	0	0	0	82.66	36.33	37.78	16.63	17.27	0	0	0	0	38.134	0.001	-15.2188	0.047164	0.119963
OTU_1217	0	5	1	3	5	0	0	0	0	0	90.83	18.89	49.9	86.33	0	0	0	0	49.19	0.001	-15.5861	0.0479782	0.121748
OTU_288	0	0	0	0	0	0	0	0	20	0	0	0	0	0	0	0	0	297.08	0.001	74.27	16.1805	0.0481884	0.121995
OTU_357	10	15	8	5	57	2	12	9	0	206.66	272.48	151.13	83.17	984.17	33.38	238.51	180.13	0	339.522	113.005	-1.5871	0.0494905	0.124998
OTU_925	1	5	2	0	7	0	0	0	0	20.67	90.83	37.78	0	120.86	0	0	0	0	54.028	0.001	-15.7214	0.0497197	0.125284
OTU_913	2	0	1	2	11	0	0	0	0	41.33	0	18.89	33.27	189.93	0	0	0	0	56.684	0.001	-15.7907	0.0517071	0.129989
OTU_465	4	8	16	13	2	0	1	7	0	82.66	145.32	302.25	216.25	34.53	0	19.88	140.1	0	156.202	39.995	-1.9655	0.0520101	0.130448
OTU_360	0	0	0	0	0	0	0	0	18	0	0	0	0	0	0	0	0	267.37	0.001	66.8425	16.0285	0.0539585	0.134399
OTU_640	0	0	0	0	0	0	0	0	18	0	0	0	0	0	0	0	0	267.37	0.001	66.8425	16.0285	0.0539585	0.134399
OTU_1253	0	0	0	0	0	0	0	0	18	0	0	0	0	0	0	0	0	267.37	0.001	66.8425	16.0285	0.0539585	0.134399
OTU_145	27	35	30	8	6	34	234	107	2	557.98	635.79	566.72	133.08	103.6	567.44	4650.98	2141.58	29.71	399.434	1847.43	2.2095	0.0541644	0.134503
OTU_92	18	28	43	22	17	92	78	59	11	371.99	508.63	812.3	365.97	293.52	1535.43	1550.33	1180.87	163.39	470.482	1107.51	1.2351	0.05436	0.134503
OTU_881	1	2	13	0	1	0	0	0	0	20.67	36.33	245.58	0	17.27	0	0	0	0	63.97	0.001	-15.9651	0.0543734	0.134503
OTU_107	8	4	4	9	45	6	6	2	0	165.33	72.66	75.56	149.71	776.97	100.14	119.26	40.03	0	248.046	64.8575	-1.9353	0.0548182	0.135293
OTU_729	1	15	0	2	1	0	0	0	0	20.67	272.48	0	33.27	17.27	0	0	0	0	68.738	0.001	-16.0688	0.0558927	0.137631
OTU_911	5	1	2	1	1	0	0	0	0	103.33	18.17	37.78	16.63	17.27	0	0	0	0	38.636	0.001	-15.2377	0.056203	0.138081
OTU_1155	4	2	2	0	4	0	0	0	0	82.66	36.33	37.78	0	69.06	0	0	0	0	45.166	0.001	-15.4629	0.056962	0.139628
OTU_366	0	0	0	0	0	0	0	0	17	0	0	0	0	0	0	0	0	252.51	0.001	63.1275	15.946	0.0573274	0.140206
OTU_101	338	95	331	97	209	2	0	3	42	6985.06	1725.7	6252.83	1613.57	3608.61	33.38	0	60.04	623.86	4037.15	179.32	-4.4927	0.0574791	0.140259
OTU_190	0	0	0	0	0	0	1	12	2	0	0	0	0	0	0	19.88	240.18	29.71	0.001	72.4425	16.1445	0.0584796	0.142379
OTU_157	0	0	0	0	0	1	11	5	0	0	0	0	0	0	16.69	218.64	100.07	0	0.001	83.85	16.3555	0.0590721	0.143499
OTU_112	354	116	85	46	24	63	35	50	12	7315.71	2107.18	1605.71	765.2	414.39	1051.44	695.66	1000.74	178.25	2441.64	731.523	-1.7389	0.0601541	0.1458
OTU_13	5958	2757	4311	8085	4517	2968	2990	2936	1076	123127	50081.7	81438	134492	77990.9	49534.4	59429.2	58763.5	15982.6	93426	45927.4	-1.0245	0.0613089	0.148266
OTU_786	0	0	0	0	0	4	0	34	0	0	0	0	0	0	66.76	0	680.5	0	0.001	186.815	17.5113	0.062225	0.150146
OTU_538	0	0	1	0	0	1	1	0	6	0	0	18.89	0	0	16.69	19.88	0	89.12	3.778	31.4225	3.0561	0.0628737	0.15117
OTU_93	9	31	10	6	9	10	78	29	12	185.99	563.12	188.91	99.81	155.39	166.89	1550.33	580.43	178.25	238.644	618.975	1.375	0.0629293	0.15117
OTU_454	14	8	0	0	2	0	0	0	0	289.32	145.32	0	0	34.53	0	0	0	0	93.834	0.001	-16.5178	0.0643868	0.154329
OTU_706	4	6	11	0	0	0	0	0	0	82.66	108.99	207.8	0	0	0	0	0	0	79.89	0.001	-16.2857	0.0647643	0.15489
OTU_548	0	0	0	0	0	0	0	0	15	0	0	0	0	0	0	0	0	222.81	0.001	55.7025	15.7655	0.0653337	0.155563
OTU_764	0	0	0	0	0	0	0	0	15	0	0	0	0	0	0	0	0	222.81	0.001	55.7025	15.7655	0.0653337	0.155563
OTU_827	3	0	2	5	1	0	0	0	0	62	0	37.78	83.17	17.27	0	0	0	0	40.044	0.001	-15.2893	0.0694274	0.164947
OTU_606	0	0	0	0	0	0	0	0	14	0	0	0	0	0	0	0	0	207.95	0.001	51.9875	15.6659	0.0701368	0.166267
OTU_883	2	6	0	0	15	0	0	0	0	41.33	108.99	0	0	258.99	0	0	0	0	81.862	0.001	-16.3209	0.0708554	0.167342
OTU_693	0	5	0	0	0	0	3	27	7	0	90.83	0	0	0	0	59.63	540.4	103.98	18.166	176.002	3.2763	0.0709299	0.167342
OTU_404	0	1	0	2	3	3	0	18	6	0	18.17	0	33.27	51.8	50.07	0	360.27	89.12	20.648	124.865	2.5963	0.0710546	0.167342
OTU_424	0	0	0	0	0	3	0	32	0	0	0	0	0	0	50.07	0	640.47	0	0.001	172.635	17.3974	0.0714171	0.16783
OTU_289	0	0	0	0	0	9	0	19	0	0	0	0	0	0	150.21	0	380.28	0	0.001	132.623	17.017	0.0734657	0.17227
OTU_951	0	1	2	2	7	0	0	0	0	0	18.17	37.78	33.27	120.86	0	0	0	0	42.016	0.001	-15.3587	0.0738355	0.172762
OTU_824	1	6	2	0	3	0	0	0	0	20.67	108.99	37.78	0	51.8	0	0	0	0	43.848	0.001	-15.4202	0.0748482	0.174754
OTU_470	36	3	6	11	12	0	12	4	1	743.97	54.5	113.34	182.98	207.19	0	238.51	80.06	14.85	260.396	83.355	-1.6434	0.0753118	0.175053
OTU_401	0	0	0	0	0	0	0	0	13	0	0	0	0	0	0	0	0	193.1	0.001	48.275	15.559	0.0756241	0.175053
OTU_439	0	0	0	0	0	0	0	0	13	0	0	0	0	0	0	0	0	193.1	0.001	48.275	15.559	0.0756241	0.175053
OTU_979	0	0	0	0	0	0	0	0	13	0	0	0	0	0	0	0	0	193.1	0.001	48.275	15.559	0.0756241	0.175053
OTU_972	3	2	0	3	2	0	0	0	0	62	36.33	0	49.9	34.53	0	0	0	0	36.552	0.001	-15.1577	0.0762668	0.176163
OTU_1082	0	2	2	4	2	0	0	0	0	0	36.33	37.78	66.54	34.53	0	0	0	0	35.036	0.001	-15.0966	0.0765738	0.176495
OTU_916	4	4	1	2	0	0	0	0	0	82.66	72.66	18.89	33.27	0	0	0	0	0	41.496	0.001	-15.3407	0.0770485	0.177212
OTU_1133	1	0	1	1	1	0	0	0	17	20.67	0	18.89	16.63	17.27	0	0	0	252.51	14.692	63.1275	2.1032	0.0773447	0.177515
OTU_687	0	0	1	19	1	0	0	0	0	0	0	18.89	316.06	17.27	0	0	0	0	70.444	0.001	-16.1042	0.0781276	0.178778
OTU_901	0	3	2	2	3	0	0	0	0	0	54.5	37.78	33.27	51.8	0	0	0	0	35.47	0.001	-15.1143	0.0782256	0.178778
OTU_327	1	2	3	0	5	3	39	10	0	20.67	36.33	56.67	0	86.33	50.07	775.16	200.15	0	40	256.345	2.68	0.0794472	0.181186
OTU_1033	0	0	0	0	0	1	11	3	0	0	0	0	0	0	16.69	218.64	60.04	0	0.001	73.8425	16.1722	0.0797183	0.181422
OTU_728	0	0	0	0	0	0	9	3	1	0	0	0	0	0	0	178.88	60.04	14.85	0.001	63.4425	15.9532	0.0808031	0.183505
OTU_591	3	3	0	0	2	2	7	18	1	62	54.5	0	0	34.53	33.38	139.13	360.27	14.85	30.206	136.907	2.1803	0.0815545	0.184823
OTU_495	0	0	0	0	0	0	0	0	12	0	0	0	0	0	0	0	0	178.25	0.001	44.5625	15.4435	0.0819502	0.184944
OTU_1227	0	0	0	0	0	0	0	0	12	0	0	0	0	0	0	0	0	178.25	0.001	44.5625	15.4435	0.0819502	0.184944
OTU_219	63	15	103	38	23	5	0	0	11	1301.95	272.48	1945.75	632.12	397.12	83.45	0	0	163.39	909.884	61.71	-3.8821	0.0829678	0.18685
OTU_428	0	0	0	0	0	1	0	12	1	0	0	0	0	0	16.69	0	240.18	14.85	0.001	67.93	16.0518	0.0832896	0.187185
OTU_1175	6	0	1	12	5	2	0	0	0	124	0	18.89	199.62	86.33	33.38	0	0	0	85.768	8.345	-3.3615	0.0847557	0.190085
OTU_309	0	18	29	7	5	0	7	4	0	0	326.98	547.83	116.44	86.33	0	139.13	80.06	0	215.516	54.7975	-1.9756	0.0851636	0.190604
OTU_503	0	1	1	0	0	0	0	0	15	0	18.17	18.89	0	0	0	0	0	222.81	7.412	55.7025	2.9098	0.0854328	0.190812
OTU_365	10	31	98	24	16	23	1	0	0	206.66	563.12	1851.29	399.23	276.26	383.86	19.88	0	0	659.312	100.935	-2.7075	0.0865087	0.192816
OTU_956	6	10	0	1	1	0	0	0	1	124	181.65	0	16.63	17.27	0	0	0	14.85	67.91	3.7125	-4.1932	0.0868342	0.193144
OTU_213	28	43	18	97	10	24	21	14	0	578.64	781.11	340.03	1613.57	172.66	400.55	417.4	280.21	0	697.202	274.54	-1.3446	0.0871612	0.193473
OTU_586	1	5	1	0	2	1	28	13	0	20.67	90.83	18.89	0	34.53	16.69	556.53	260.19	0	32.984	208.352	2.6592	0.0881469	0.19526
OTU_1152	0	6	2	1	2	0	0	0	0	0	108.99	37.78	16.63	34.53	0	0	0	0	39.586	0.001	-15.2727	0.0892691	0.196258
OTU_297	0	0	0	0	0	0	0	0	11	0	0	0	0	0	0	0	0	163.39	0.001	40.8475	15.318	0.0893238	0.196258
OTU_593	0	0	0	0	0	0	0	0	11	0	0	0	0	0	0	0	0	163.39	0.001	40.8475	15.318	0.0893238	0.196258
OTU_1162	0	0	0	0	0	0	0	0	11	0	0	0	0	0	0	0	0	163.39	0.001	40.8475	15.318	0.0893238	0.196258
OTU_1095	3	0	10	3	0	0	0	0	0	62	0	188.91	49.9	0	0	0	0	0	60.162	0.001	-15.8766	0.0900195	0.197386
OTU_1053	97	64	125	365	91	134	19	54	7	2004.59	1162.58	2361.34	6071.7	1571.21	2236.39	377.64	1080.8	103.98	2634.28	949.702	-1.4719	0.090814	0.198724
OTU_480	0	5	0	0	0	5	2	2	6	0	90.83	0	0	0	83.45	39.75	40.03	89.12	18.166	63.0875	1.7961	0.094498	0.206368
OTU_204	16	45	23	14	47	6	4	4	11	330.65	817.44	434.49	232.89	811.51	100.14	79.5	80.06	163.39	525.396	105.772	-2.3124	0.0956634	0.208492
OTU_430	0	0	0	0	0	0	0	0	10	0	0	0	0	0	0	0	0	148.54	0.001	37.135	15.1805	0.0980255	0.212782
OTU_742	0	0	0	0	0	0	0	0	10	0	0	0	0	0	0	0	0	148.54	0.001	37.135	15.1805	0.0980255	0.212782
OTU_1046	4	1	4	1	0	0	0	0	0	82.66	18.17	75.56	16.63	0	0	0	0	0	38.604	0.001	-15.2365	0.0982781	0.212903
OTU_852	0	0	6	5	3	0	0	0	0	0	0	113.34	83.17	51.8	0	0	0	0	49.662	0.001	-15.5999	0.0985491	0.213063
OTU_1210	4	3	0	1	0	2	17	9	1	82.66	54.5	0	16.63	0	33.38	337.89	180.13	14.85	30.758	141.562	2.2024	0.0993226	0.214241
OTU_754	2	0	0	0	0	4	5	5	0	41.33	0	0	0	0	66.76	99.38	100.07	0	8.266	66.5525	3.0092	0.0996264	0.214241
OTU_1160	19	14	25	9	24	11	35	27	47	392.65	254.31	472.27	149.71	414.39	183.58	695.66	540.4	698.13	336.666	529.442	0.6532	0.0996885	0.214241
OTU_1138	1	2	2	0	5	0	0	0	0	20.67	36.33	37.78	0	86.33	0	0	0	0	36.222	0.001	-15.1446	0.100433	0.215412
OTU_1090	1	1	1	7	0	0	0	0	0	20.67	18.17	18.89	116.44	0	0	0	0	0	34.834	0.001	-15.0882	0.101573	0.217427
OTU_394	6	9	1	1	3	5	17	15	3	124	163.49	18.89	16.63	51.8	83.45	337.89	300.22	44.56	74.962	191.53	1.3533	0.102333	0.21862
OTU_246	0	1	0	0	1	0	3	1	4	0	18.17	0	0	17.27	0	59.63	20.01	59.42	7.088	34.765	2.2942	0.102686	0.21866
OTU_1230	0	0	0	0	0	0	1	1	4	0	0	0	0	0	0	19.88	20.01	59.42	0.001	24.8275	14.5997	0.102756	0.21866
OTU_878	2	1	4	2	0	0	0	0	0	41.33	18.17	75.56	33.27	0	0	0	0	0	33.666	0.001	-15.039	0.103571	0.219959
OTU_328	121	1	17	5	4	0	0	0	5	2500.57	18.17	321.14	83.17	69.06	0	0	0	74.27	598.422	18.5675	-5.0103	0.103774	0.219959
OTU_843	0	15	0	2	2	0	0	0	0	0	272.48	0	33.27	34.53	0	0	0	0	68.056	0.001	-16.0544	0.104224	0.220483
OTU_1205	2	7	1	1	0	0	0	0	0	41.33	127.16	18.89	16.63	0	0	0	0	0	40.802	0.001	-15.3164	0.105477	0.222268
OTU_1198	6	2	7	0	0	0	0	0	0	124	36.33	132.24	0	0	0	0	0	0	58.514	0.001	-15.8365	0.105479	0.222268
OTU_433	19	8	71	29	14	0	0	0	7	392.65	145.32	1341.24	482.41	241.73	0	0	0	103.98	520.67	25.995	-4.3241	0.106106	0.223152
OTU_927	1	0	2	5	1	0	0	0	0	20.67	0	37.78	83.17	17.27	0	0	0	0	31.778	0.001	-14.9557	0.106619	0.22343
OTU_373	0	0	0	0	0	0	0	0	9	0	0	0	0	0	0	0	0	133.68	0.001	33.42	15.0284	0.10845	0.22343
OTU_426	0	0	0	0	0	0	0	0	9	0	0	0	0	0	0	0	0	133.68	0.001	33.42	15.0284	0.10845	0.22343
OTU_498	0	0	0	0	0	0	0	0	9	0	0	0	0	0	0	0	0	133.68	0.001	33.42	15.0284	0.10845	0.22343
OTU_528	0	0	0	0	0	0	0	0	9	0	0	0	0	0	0	0	0	133.68	0.001	33.42	15.0284	0.10845	0.22343
OTU_537	0	0	0	0	0	0	0	0	9	0	0	0	0	0	0	0	0	133.68	0.001	33.42	15.0284	0.10845	0.22343
OTU_642	0	0	0	0	0	0	0	0	9	0	0	0	0	0	0	0	0	133.68	0.001	33.42	15.0284	0.10845	0.22343
OTU_709	0	0	0	0	0	0	0	0	9	0	0	0	0	0	0	0	0	133.68	0.001	33.42	15.0284	0.10845	0.22343
OTU_873	0	0	0	0	0	0	0	0	9	0	0	0	0	0	0	0	0	133.68	0.001	33.42	15.0284	0.10845	0.22343
OTU_1108	4	1	0	2	2	0	0	0	0	82.66	18.17	0	33.27	34.53	0	0	0	0	33.726	0.001	-15.0416	0.1085	0.22343
OTU_1107	0	1	4	3	1	0	0	0	0	0	18.17	75.56	49.9	17.27	0	0	0	0	32.18	0.001	-14.9739	0.108677	0.22343
OTU_1165	1	1	3	12	2	0	3	1	0	20.67	18.17	56.67	199.62	34.53	0	59.63	20.01	0	65.932	19.91	-1.7275	0.108718	0.22343
OTU_62	118	39	27	4	125	13	71	12	3	2438.57	708.45	510.05	66.54	2158.26	216.96	1411.19	240.18	44.56	1176.37	478.223	-1.2986	0.109078	0.223744
OTU_485	0	0	0	0	0	19	1	0	0	0	0	0	0	0	317.1	19.88	0	0	0.001	84.245	16.3623	0.110336	0.225835
OTU_1004	4	1	0	9	0	0	0	0	0	82.66	18.17	0	149.71	0	0	0	0	0	50.108	0.001	-15.6128	0.110515	0.225835
OTU_939	2	3	3	0	1	0	0	0	0	41.33	54.5	56.67	0	17.27	0	0	0	0	33.954	0.001	-15.0513	0.111623	0.22767
OTU_589	2	0	10	16	4	0	0	1	2	41.33	0	188.91	266.16	69.06	0	0	20.01	29.71	113.092	12.43	-3.1856	0.111848	0.227699
OTU_726	13	3	0	0	1	0	0	0	0	268.66	54.5	0	0	17.27	0	0	0	0	68.086	0.001	-16.0551	0.114337	0.232328
OTU_1203	3	3	8	0	0	0	0	0	0	62	54.5	151.13	0	0	0	0	0	0	53.526	0.001	-15.708	0.114999	0.233234
OTU_1244	46	36	19	10	23	0	30	13	0	950.63	653.95	358.92	166.35	397.12	0	596.28	260.19	0	505.394	214.118	-1.239	0.116287	0.235405
OTU_333	8	4	6	23	2	2	5	6	1	165.33	72.66	113.34	382.6	34.53	33.38	99.38	120.09	14.85	153.692	66.925	-1.1994	0.118557	0.239551
OTU_502	0	1	0	0	0	0	0	0	12	0	18.17	0	0	0	0	0	0	178.25	3.634	44.5625	3.6162	0.118881	0.239758
OTU_1159	0	1	0	0	0	13	0	0	1	0	18.17	0	0	0	216.96	0	0	14.85	3.634	57.9525	3.9952	0.120535	0.24256
OTU_280	0	0	0	0	0	0	0	0	8	0	0	0	0	0	0	0	0	118.83	0.001	29.7075	14.8585	0.121168	0.24256
OTU_497	0	0	0	0	0	0	0	0	8	0	0	0	0	0	0	0	0	118.83	0.001	29.7075	14.8585	0.121168	0.24256
OTU_654	0	0	0	0	0	0	0	0	8	0	0	0	0	0	0	0	0	118.83	0.001	29.7075	14.8585	0.121168	0.24256
OTU_820	4	0	9	0	1	0	0	0	0	82.66	0	170.02	0	17.27	0	0	0	0	53.99	0.001	-15.7204	0.125139	0.250046
OTU_1097	5	2	0	1	1	0	0	0	0	103.33	36.33	0	16.63	17.27	0	0	0	0	34.712	0.001	-15.0831	0.128128	0.255546
OTU_278	131	29	34	26	16	0	0	0	11	2707.23	526.79	642.29	432.5	276.26	0	0	0	163.39	917.014	40.8475	-4.4886	0.129207	0.257225
OTU_1234	3	2	8	0	0	0	0	0	0	62	36.33	151.13	0	0	0	0	0	0	49.892	0.001	-15.6065	0.129527	0.257387
OTU_889	3	12	0	1	0	0	0	0	0	62	217.98	0	16.63	0	0	0	0	0	59.322	0.001	-15.8563	0.131856	0.261415
OTU_1116	3	0	0	0	0	1	16	8	0	62	0	0	0	0	16.69	318.02	160.12	0	12.4	123.707	3.3185	0.132037	0.261415
OTU_907	2	3	0	2	1	0	0	0	0	41.33	54.5	0	33.27	17.27	0	0	0	0	29.274	0.001	-14.8373	0.133209	0.263252
OTU_87	0	0	0	0	0	19	0	0	0	0	0	0	0	0	317.1	0	0	0	0.001	79.275	16.2746	0.133886	0.264107
OTU_1051	0	3	1	3	1	0	0	0	0	0	54.5	18.89	49.9	17.27	0	0	0	0	28.112	0.001	-14.7789	0.136631	0.269032
OTU_858	0	0	0	0	0	0	0	0	7	0	0	0	0	0	0	0	0	103.98	0.001	25.995	14.6659	0.137037	0.269227
OTU_1166	2	7	2	13	0	11	11	29	8	41.33	127.16	37.78	216.25	0	183.58	218.64	580.43	118.83	84.504	275.37	1.7043	0.137228	0.269227
OTU_1163	0	0	0	0	0	1	6	3	0	0	0	0	0	0	16.69	119.26	60.04	0	0.001	48.9975	15.5804	0.137872	0.269999
OTU_1170	1	5	1	0	2	0	0	0	0	20.67	90.83	18.89	0	34.53	0	0	0	0	32.984	0.001	-15.0095	0.139888	0.273376
OTU_322	0	0	2	0	0	2	7	0	2	0	0	37.78	0	0	33.38	139.13	0	29.71	7.556	50.555	2.7422	0.140102	0.273376
OTU_467	0	0	0	0	0	18	0	0	0	0	0	0	0	0	300.41	0	0	0	0.001	75.1025	16.1966	0.140408	0.27348
OTU_3	2	16	43	44	20	1	35	0	1	41.33	290.64	812.3	731.93	345.32	16.69	695.66	0	14.85	444.304	181.8	-1.2892	0.141864	0.275819
OTU_938	0	0	0	0	0	3	5	1	0	0	0	0	0	0	50.07	99.38	20.01	0	0.001	42.365	15.3706	0.143419	0.278046
OTU_1014	3	1	3	0	1	0	0	0	0	62	18.17	56.67	0	17.27	0	0	0	0	30.822	0.001	-14.9117	0.143524	0.278046
OTU_767	5	2	0	4	0	0	0	0	0	103.33	36.33	0	66.54	0	0	0	0	0	41.24	0.001	-15.3318	0.146088	0.282506
OTU_912	4	2	1	1	0	0	0	0	0	82.66	36.33	18.89	16.63	0	0	0	0	0	30.902	0.001	-14.9154	0.14724	0.284225
OTU_476	0	0	0	0	0	17	0	0	0	0	0	0	0	0	283.72	0	0	0	0.001	70.93	16.1141	0.147568	0.284351
OTU_571	4	4	3	5	0	1	2	1	0	82.66	72.66	56.67	83.17	0	16.69	39.75	20.01	0	59.032	19.1125	-1.627	0.148016	0.284707
OTU_1191	2	1	2	1	2	0	0	1	0	41.33	18.17	37.78	16.63	34.53	0	0	20.01	0	29.688	5.0025	-2.5692	0.149247	0.286566
OTU_303	7	39	19	15	42	5	33	13	0	144.66	708.45	358.92	249.52	725.18	83.45	655.91	260.19	0	437.346	249.887	-0.8075	0.151527	0.290426
OTU_1121	1	0	2	2	2	0	0	0	0	20.67	0	37.78	33.27	34.53	0	0	0	0	25.25	0.001	-14.624	0.152347	0.291481
OTU_744	0	1	0	2	10	0	0	0	0	0	18.17	0	33.27	172.66	0	0	0	0	44.82	0.001	-15.4519	0.153116	0.292435
OTU_463	1	0	5	7	3	2	0	0	0	20.67	0	94.45	116.44	51.8	33.38	0	0	0	56.672	8.345	-2.7637	0.15513	0.295427
OTU_257	0	0	0	0	0	0	3	15	0	0	0	0	0	0	0	59.63	300.22	0	0.001	89.9625	16.457	0.15562	0.295427
OTU_176	3	2	5	2	9	1	45	27	0	62	36.33	94.45	33.27	155.39	16.69	894.42	540.4	0	76.288	362.877	2.25	0.156055	0.295427
OTU_707	6	6	4	5	0	0	0	0	2	124	108.99	75.56	83.17	0	0	0	0	29.71	78.344	7.4275	-3.3989	0.156888	0.295427
OTU_553	0	0	0	0	0	0	0	0	6	0	0	0	0	0	0	0	0	89.12	0.001	22.28	14.4435	0.157415	0.295427
OTU_578	0	0	0	0	0	0	0	0	6	0	0	0	0	0	0	0	0	89.12	0.001	22.28	14.4435	0.157415	0.295427
OTU_620	0	0	0	0	0	0	0	0	6	0	0	0	0	0	0	0	0	89.12	0.001	22.28	14.4435	0.157415	0.295427
OTU_789	0	0	0	0	0	0	0	0	6	0	0	0	0	0	0	0	0	89.12	0.001	22.28	14.4435	0.157415	0.295427
OTU_800	0	0	0	0	0	0	0	0	6	0	0	0	0	0	0	0	0	89.12	0.001	22.28	14.4435	0.157415	0.295427
OTU_884	0	0	0	0	0	0	0	0	6	0	0	0	0	0	0	0	0	89.12	0.001	22.28	14.4435	0.157415	0.295427
OTU_1021	3	2	0	5	0	0	0	0	0	62	36.33	0	83.17	0	0	0	0	0	36.3	0.001	-15.1477	0.159625	0.299054
OTU_1134	3	0	2	0	6	0	0	0	0	62	0	37.78	0	103.6	0	0	0	0	40.676	0.001	-15.3119	0.162757	0.304395
OTU_947	3	5	28	2	6	7	0	0	0	62	90.83	528.94	33.27	103.6	116.83	0	0	0	163.728	29.2075	-2.4869	0.164187	0.306538
OTU_733	9	1	7	4	12	0	2	8	0	185.99	18.17	132.24	66.54	207.19	0	39.75	160.12	0	122.026	49.9675	-1.2881	0.164883	0.307308
OTU_473	0	2	0	0	0	2	9	0	1	0	36.33	0	0	0	33.38	178.88	0	14.85	7.266	56.7775	2.9661	0.167302	0.31128
OTU_1006	0	0	1	0	1	0	0	1	5	0	0	18.89	0	17.27	0	0	20.01	74.27	7.232	23.57	1.7045	0.169078	0.314044
OTU_148	9	22	14	20	1	33	13	27	24	185.99	399.64	264.47	332.7	17.27	550.75	258.39	540.4	356.49	240.014	426.507	0.8295	0.169944	0.315111
OTU_283	0	0	0	0	0	0	0	6	3	0	0	0	0	0	0	0	120.09	44.56	0.001	41.1625	15.329	0.170872	0.316288
OTU_961	4	7	1	0	0	0	0	0	0	82.66	127.16	18.89	0	0	0	0	0	0	45.742	0.001	-15.4812	0.171572	0.317042
OTU_834	2	6	3	0	0	0	0	0	0	41.33	108.99	56.67	0	0	0	0	0	0	41.398	0.001	-15.3373	0.171936	0.317172
OTU_918	0	0	0	0	0	4	1	0	1	0	0	0	0	0	66.76	19.88	0	14.85	0.001	25.3725	14.631	0.17227	0.317247
OTU_88	7	144	6	26	25	20	403	129	9	144.66	2615.8	113.34	432.5	431.65	333.79	8010.02	2581.91	133.68	747.59	2764.85	1.8869	0.172972	0.317998
OTU_1220	2	2	2	15	3	4	2	0	0	41.33	36.33	37.78	249.52	51.8	66.76	39.75	0	0	83.352	26.6275	-1.6463	0.173897	0.318899
OTU_1249	0	23	1	2	0	0	0	2	0	0	417.8	18.89	33.27	0	0	0	40.03	0	93.992	10.0075	-3.2315	0.174052	0.318899
OTU_423	5	7	5	10	8	1	7	6	1	103.33	127.16	94.45	166.35	138.13	16.69	139.13	120.09	14.85	125.884	72.69	-0.7923	0.174484	0.319149
OTU_442	0	0	0	0	0	2	0	3	1	0	0	0	0	0	33.38	0	60.04	14.85	0.001	27.0675	14.7243	0.175032	0.319611
OTU_531	0	2	2	0	0	4	13	1	0	0	36.33	37.78	0	0	66.76	258.39	20.01	0	14.822	86.29	2.5415	0.176172	0.320689
OTU_1060	0	0	0	0	0	2	0	0	4	0	0	0	0	0	33.38	0	0	59.42	0.001	23.2	14.5018	0.176216	0.320689
OTU_896	2	1	0	1	3	0	0	0	0	41.33	18.17	0	16.63	51.8	0	0	0	0	25.586	0.001	-14.6431	0.178226	0.323802
OTU_932	2	0	0	2	6	0	0	0	0	41.33	0	0	33.27	103.6	0	0	0	0	35.64	0.001	-15.1212	0.179457	0.325491
OTU_887	0	0	0	0	0	3	2	2	0	0	0	0	0	0	50.07	39.75	40.03	0	0.001	32.4625	14.9865	0.18035	0.326563
OTU_657	0	1	0	0	0	0	5	8	0	0	18.17	0	0	0	0	99.38	160.12	0	3.634	64.875	4.158	0.181877	0.327125
OTU_950	1	2	0	1	3	0	0	0	0	20.67	36.33	0	16.63	51.8	0	0	0	0	25.086	0.001	-14.6146	0.182403	0.327125
OTU_399	0	0	0	0	0	0	0	0	5	0	0	0	0	0	0	0	0	74.27	0.001	18.5675	14.1805	0.184594	0.327125
OTU_482	0	0	0	0	0	0	0	0	5	0	0	0	0	0	0	0	0	74.27	0.001	18.5675	14.1805	0.184594	0.327125
OTU_544	0	0	0	0	0	0	0	0	5	0	0	0	0	0	0	0	0	74.27	0.001	18.5675	14.1805	0.184594	0.327125
OTU_546	0	0	0	0	0	0	0	0	5	0	0	0	0	0	0	0	0	74.27	0.001	18.5675	14.1805	0.184594	0.327125
OTU_617	0	0	0	0	0	0	0	0	5	0	0	0	0	0	0	0	0	74.27	0.001	18.5675	14.1805	0.184594	0.327125
OTU_713	0	0	0	0	0	0	0	0	5	0	0	0	0	0	0	0	0	74.27	0.001	18.5675	14.1805	0.184594	0.327125
OTU_721	0	0	0	0	0	0	0	0	5	0	0	0	0	0	0	0	0	74.27	0.001	18.5675	14.1805	0.184594	0.327125
OTU_751	0	0	0	0	0	0	0	0	5	0	0	0	0	0	0	0	0	74.27	0.001	18.5675	14.1805	0.184594	0.327125
OTU_921	0	0	0	0	0	0	0	0	5	0	0	0	0	0	0	0	0	74.27	0.001	18.5675	14.1805	0.184594	0.327125
OTU_955	0	0	0	0	0	0	0	0	5	0	0	0	0	0	0	0	0	74.27	0.001	18.5675	14.1805	0.184594	0.327125
OTU_1037	0	0	0	0	0	0	0	0	5	0	0	0	0	0	0	0	0	74.27	0.001	18.5675	14.1805	0.184594	0.327125
OTU_635	0	0	0	0	0	1	2	5	0	0	0	0	0	0	16.69	39.75	100.07	0	0.001	39.1275	15.2559	0.185934	0.32896
OTU_1213	5	6	6	5	19	3	77	43	0	103.33	108.99	113.34	83.17	328.06	50.07	1530.45	860.64	0	147.378	610.29	2.05	0.186456	0.329345
OTU_1016	3	3	0	0	4	0	0	0	0	62	54.5	0	0	69.06	0	0	0	0	37.112	0.001	-15.1796	0.186779	0.329377
OTU_1052	5	1	4	0	0	0	0	0	0	103.33	18.17	75.56	0	0	0	0	0	0	39.412	0.001	-15.2663	0.187186	0.329557
OTU_667	0	0	0	0	0	1	7	1	0	0	0	0	0	0	16.69	139.13	20.01	0	0.001	43.9575	15.4238	0.189889	0.333773
OTU_1026	0	0	0	0	1	0	0	0	7	0	0	0	0	17.27	0	0	0	103.98	3.454	25.995	2.9119	0.191066	0.335296
OTU_84	487	81	111	1203	353	71	145	131	183	10064.3	1471.39	2096.87	20011.6	6094.93	1184.95	2882.02	2621.94	2718.24	7947.82	2351.79	-1.7568	0.195958	0.343323
OTU_472	0	0	0	0	0	12	0	0	0	0	0	0	0	0	200.27	0	0	0	0.001	50.0675	15.6116	0.197382	0.34476
OTU_1092	0	9	1	29	0	4	0	2	0	0	163.49	18.89	482.41	0	66.76	0	40.03	0	132.958	26.6975	-2.3162	0.197416	0.34476
OTU_633	1	2	2	6	0	0	2	0	0	20.67	36.33	37.78	99.81	0	0	39.75	0	0	38.918	9.9375	-1.9695	0.198333	0.345803
OTU_1140	1	0	1	2	2	0	0	0	0	20.67	0	18.89	33.27	34.53	0	0	0	0	21.472	0.001	-14.3902	0.20168	0.351073
OTU_1003	0	0	5	1	3	0	0	0	0	0	0	94.45	16.63	51.8	0	0	0	0	32.576	0.001	-14.9915	0.202496	0.351927
OTU_363	0	2	0	1	4	5	2	1	4	0	36.33	0	16.63	69.06	83.45	39.75	20.01	59.42	24.404	50.6575	1.0537	0.204814	0.354827
OTU_181	6	29	5	6	17	9	98	25	2	124	526.79	94.45	99.81	293.52	150.21	1947.85	500.37	29.71	227.714	657.035	1.5287	0.204822	0.354827
OTU_944	0	1	1	3	1	0	0	0	0	0	18.17	18.89	49.9	17.27	0	0	0	0	20.846	0.001	-14.3475	0.205805	0.355961
OTU_814	2	4	3	0	0	0	0	0	0	41.33	72.66	56.67	0	0	0	0	0	0	34.132	0.001	-15.0588	0.21082	0.364051
OTU_459	0	0	0	0	0	11	0	0	0	0	0	0	0	0	183.58	0	0	0	0.001	45.895	15.486	0.211566	0.364757
OTU_860	5	0	0	1	3	0	0	0	0	103.33	0	0	16.63	51.8	0	0	0	0	34.352	0.001	-15.0681	0.212489	0.365402
OTU_132	6	222	7	2	105	29	8	45	2	124	4032.7	132.24	33.27	1812.94	483.99	159.01	900.67	29.71	1227.03	393.345	-1.6413	0.212616	0.365402
OTU_200	1	11	5	8	14	3	0	9	0	20.67	199.82	94.45	133.08	241.73	50.07	0	180.13	0	137.95	57.55	-1.2613	0.21445	0.367969
OTU_1119	1	3	5	0	0	0	0	0	0	20.67	54.5	94.45	0	0	0	0	0	0	33.924	0.001	-15.05	0.216945	0.370589
OTU_1190	1	3	5	0	0	0	0	0	0	20.67	54.5	94.45	0	0	0	0	0	0	33.924	0.001	-15.05	0.216945	0.370589
OTU_710	0	1	0	0	0	0	0	0	6	0	18.17	0	0	0	0	0	0	89.12	3.634	22.28	2.6161	0.217006	0.370589
OTU_68	65	108	16	13	16	11	19	22	14	1343.28	1961.85	302.25	216.25	276.26	183.58	377.64	440.33	207.95	819.978	302.375	-1.4392	0.218918	0.371691
OTU_1106	2	2	1	1	0	0	0	0	0	41.33	36.33	18.89	16.63	0	0	0	0	0	22.636	0.001	-14.4663	0.218978	0.371691
OTU_1035	0	0	5	2	1	0	0	0	0	0	0	94.45	33.27	17.27	0	0	0	0	28.998	0.001	-14.8237	0.222101	0.371691
OTU_486	0	0	0	0	0	0	0	0	4	0	0	0	0	0	0	0	0	59.42	0.001	14.855	13.8587	0.222808	0.371691
OTU_525	0	0	0	0	0	0	0	0	4	0	0	0	0	0	0	0	0	59.42	0.001	14.855	13.8587	0.222808	0.371691
OTU_600	0	0	0	0	0	0	0	0	4	0	0	0	0	0	0	0	0	59.42	0.001	14.855	13.8587	0.222808	0.371691
OTU_603	0	0	0	0	0	0	0	0	4	0	0	0	0	0	0	0	0	59.42	0.001	14.855	13.8587	0.222808	0.371691
OTU_711	0	0	0	0	0	0	0	0	4	0	0	0	0	0	0	0	0	59.42	0.001	14.855	13.8587	0.222808	0.371691
OTU_776	0	0	0	0	0	0	0	0	4	0	0	0	0	0	0	0	0	59.42	0.001	14.855	13.8587	0.222808	0.371691
OTU_788	0	0	0	0	0	0	0	0	4	0	0	0	0	0	0	0	0	59.42	0.001	14.855	13.8587	0.222808	0.371691
OTU_808	0	0	0	0	0	0	0	0	4	0	0	0	0	0	0	0	0	59.42	0.001	14.855	13.8587	0.222808	0.371691
OTU_826	0	0	0	0	0	0	0	0	4	0	0	0	0	0	0	0	0	59.42	0.001	14.855	13.8587	0.222808	0.371691
OTU_978	0	0	0	0	0	0	0	0	4	0	0	0	0	0	0	0	0	59.42	0.001	14.855	13.8587	0.222808	0.371691
OTU_1029	0	0	0	0	0	0	0	0	4	0	0	0	0	0	0	0	0	59.42	0.001	14.855	13.8587	0.222808	0.371691
OTU_1032	0	0	0	0	0	0	0	0	4	0	0	0	0	0	0	0	0	59.42	0.001	14.855	13.8587	0.222808	0.371691
OTU_1072	2	0	0	0	0	5	1	3	0	41.33	0	0	0	0	83.45	19.88	60.04	0	8.266	40.8425	2.3048	0.224087	0.373247
OTU_731	0	5	2	0	2	0	0	0	0	0	90.83	37.78	0	34.53	0	0	0	0	32.628	0.001	-14.9938	0.225338	0.374754
OTU_385	0	0	0	0	0	1	4	2	0	0	0	0	0	0	16.69	79.5	40.03	0	0.001	34.055	15.0556	0.227143	0.377175
OTU_451	0	0	0	0	0	0	9	4	0	0	0	0	0	0	0	178.88	80.06	0	0.001	64.735	15.9823	0.227677	0.37733
OTU_492	0	0	0	0	0	10	0	0	0	0	0	0	0	0	166.89	0	0	0	0.001	41.7225	15.3485	0.227934	0.37733
OTU_91	1	1	13	1	5	0	0	5	0	20.67	18.17	245.58	16.63	86.33	0	0	100.07	0	77.476	25.0175	-1.6308	0.229234	0.378903
OTU_1067	0	0	4	1	3	0	0	0	0	0	0	75.56	16.63	51.8	0	0	0	0	28.798	0.001	-14.8137	0.230087	0.379731
OTU_155	10	34	16	9	15	42	63	53	0	206.66	617.62	302.25	149.71	258.99	700.96	1252.19	1060.78	0	307.046	753.482	1.2951	0.231324	0.381191
OTU_119	2	10	5	3	16	14	19	9	6	41.33	181.65	94.45	49.9	276.26	233.65	377.64	180.13	89.12	128.718	220.135	0.7742	0.233584	0.38433
OTU_493	0	4	6	2	1	2	0	0	0	0	72.66	113.34	33.27	17.27	33.38	0	0	0	47.308	8.345	-2.5031	0.236229	0.388091
OTU_496	3	4	5	1	4	0	5	1	0	62	72.66	94.45	16.63	69.06	0	99.38	20.01	0	62.96	29.8475	-1.0768	0.238026	0.390327
OTU_897	0	3	1	1	1	0	0	0	0	0	54.5	18.89	16.63	17.27	0	0	0	0	21.458	0.001	-14.3892	0.238312	0.390327
OTU_937	0	0	0	0	0	0	2	0	3	0	0	0	0	0	0	39.75	0	44.56	0.001	21.0775	14.3634	0.239959	0.39243
OTU_301	115	10	14	0	5	0	1	0	8	2376.57	181.65	264.47	0	86.33	0	19.88	0	118.83	581.804	34.6775	-4.0685	0.241488	0.394333
OTU_910	3	0	2	2	0	0	0	0	0	62	0	37.78	33.27	0	0	0	0	0	26.61	0.001	-14.6997	0.245316	0.396686
OTU_103	79	48	33	84	105	74	60	41	5	1632.6	871.93	623.39	1397.32	1812.94	1235.02	1192.56	820.61	74.27	1267.64	830.615	-0.6099	0.245708	0.396686
OTU_1015	0	2	2	3	0	0	0	0	0	0	36.33	37.78	49.9	0	0	0	0	0	24.802	0.001	-14.5982	0.245757	0.396686
OTU_1065	0	0	1	5	1	0	0	0	0	0	0	18.89	83.17	17.27	0	0	0	0	23.866	0.001	-14.5427	0.246149	0.396686
OTU_319	0	0	0	0	0	9	0	0	0	0	0	0	0	0	150.21	0	0	0	0.001	37.5525	15.1966	0.247058	0.396686
OTU_592	0	0	0	0	0	9	0	0	0	0	0	0	0	0	150.21	0	0	0	0.001	37.5525	15.1966	0.247058	0.396686
OTU_639	0	0	0	0	0	9	0	0	0	0	0	0	0	0	150.21	0	0	0	0.001	37.5525	15.1966	0.247058	0.396686
OTU_723	0	0	0	0	0	9	0	0	0	0	0	0	0	0	150.21	0	0	0	0.001	37.5525	15.1966	0.247058	0.396686
OTU_747	0	0	0	0	0	9	0	0	0	0	0	0	0	0	150.21	0	0	0	0.001	37.5525	15.1966	0.247058	0.396686
OTU_1197	0	0	0	0	0	9	0	0	0	0	0	0	0	0	150.21	0	0	0	0.001	37.5525	15.1966	0.247058	0.396686
OTU_638	0	0	0	0	0	0	0	13	0	0	0	0	0	0	0	0	260.19	0	0.001	65.0475	15.9892	0.247173	0.396686
OTU_1036	0	1	3	0	4	0	0	0	0	0	18.17	56.67	0	69.06	0	0	0	0	28.78	0.001	-14.8128	0.247332	0.396686
OTU_1078	2	0	0	2	3	0	0	0	0	41.33	0	0	33.27	51.8	0	0	0	0	25.28	0.001	-14.6257	0.255689	0.409481
OTU_973	8	0	3	2	0	0	0	2	0	165.33	0	56.67	33.27	0	0	0	40.03	0	51.054	10.0075	-2.3509	0.257601	0.411934
OTU_799	0	0	0	0	0	2	0	1	1	0	0	0	0	0	33.38	0	20.01	14.85	0.001	17.06	14.0583	0.262817	0.419653
OTU_100	71	165	84	130	155	392	97	158	69	1467.28	2997.28	1586.82	2162.52	2676.24	6542.27	1927.97	3162.34	1024.91	2178.03	3164.37	0.5389	0.263773	0.420501
OTU_894	0	1	0	0	1	0	5	5	0	0	18.17	0	0	17.27	0	99.38	100.07	0	7.088	49.8625	2.8145	0.264126	0.420501
OTU_811	0	0	4	1	2	0	0	0	0	0	0	75.56	16.63	34.53	0	0	0	0	25.344	0.001	-14.6294	0.264549	0.420555
OTU_1129	0	0	0	0	0	1	3	2	0	0	0	0	0	0	16.69	59.63	40.03	0	0.001	29.0875	14.8281	0.266779	0.423477
OTU_1216	2	0	2	10	1	2	0	2	0	41.33	0	37.78	166.35	17.27	33.38	0	40.03	0	52.546	18.3525	-1.5176	0.268984	0.426351
OTU_662	3	2	0	4	0	2	1	17	2	62	36.33	0	66.54	0	33.38	19.88	340.25	29.71	32.974	105.805	1.682	0.274329	0.432594
OTU_271	25	22	19	9	28	9	31	18	2	516.65	399.64	358.92	149.71	483.45	150.21	616.16	360.27	29.71	381.674	289.087	-0.4008	0.27478	0.432594
OTU_610	0	2	0	0	0	3	10	0	0	0	36.33	0	0	0	50.07	198.76	0	0	7.266	62.2075	3.0979	0.277675	0.432594
OTU_933	5	3	0	0	0	0	0	2	11	103.33	54.5	0	0	0	0	0	40.03	163.39	31.566	50.855	0.688	0.277909	0.432594
OTU_1027	0	3	3	1	0	0	0	0	0	0	54.5	56.67	16.63	0	0	0	0	0	25.56	0.001	-14.6416	0.277953	0.432594
OTU_644	0	0	0	0	0	0	0	11	0	0	0	0	0	0	0	0	220.16	0	0.001	55.04	15.7482	0.27929	0.432594
OTU_906	0	15	0	0	0	0	0	0	0	0	272.48	0	0	0	0	0	0	0	54.496	0.001	-15.7339	0.279428	0.432594
OTU_111	1	34	2	0	0	5	57	20	5	20.67	617.62	37.78	0	0	83.45	1132.93	400.3	74.27	135.214	422.738	1.6445	0.280374	0.432594
OTU_293	0	0	0	0	0	0	0	0	3	0	0	0	0	0	0	0	0	44.56	0.001	11.14	13.4435	0.280926	0.432594
OTU_530	0	0	0	0	0	0	0	0	3	0	0	0	0	0	0	0	0	44.56	0.001	11.14	13.4435	0.280926	0.432594
OTU_555	0	0	0	0	0	0	0	0	3	0	0	0	0	0	0	0	0	44.56	0.001	11.14	13.4435	0.280926	0.432594
OTU_558	0	0	0	0	0	0	0	0	3	0	0	0	0	0	0	0	0	44.56	0.001	11.14	13.4435	0.280926	0.432594
OTU_570	0	0	0	0	0	0	0	0	3	0	0	0	0	0	0	0	0	44.56	0.001	11.14	13.4435	0.280926	0.432594
OTU_659	0	0	0	0	0	0	0	0	3	0	0	0	0	0	0	0	0	44.56	0.001	11.14	13.4435	0.280926	0.432594
OTU_722	0	0	0	0	0	0	0	0	3	0	0	0	0	0	0	0	0	44.56	0.001	11.14	13.4435	0.280926	0.432594
OTU_730	0	0	0	0	0	0	0	0	3	0	0	0	0	0	0	0	0	44.56	0.001	11.14	13.4435	0.280926	0.432594
OTU_740	0	0	0	0	0	0	0	0	3	0	0	0	0	0	0	0	0	44.56	0.001	11.14	13.4435	0.280926	0.432594
OTU_862	0	0	0	0	0	0	0	0	3	0	0	0	0	0	0	0	0	44.56	0.001	11.14	13.4435	0.280926	0.432594
OTU_958	0	0	0	0	0	0	0	0	3	0	0	0	0	0	0	0	0	44.56	0.001	11.14	13.4435	0.280926	0.432594
OTU_1063	0	0	0	0	0	0	0	0	3	0	0	0	0	0	0	0	0	44.56	0.001	11.14	13.4435	0.280926	0.432594
OTU_129	78	42	27	18	28	127	83	102	2	1611.94	762.94	510.05	299.43	483.45	2119.56	1649.71	2041.51	29.71	733.562	1460.12	0.9931	0.281449	0.432783
OTU_1112	0	0	0	0	0	1	0	2	1	0	0	0	0	0	16.69	0	40.03	14.85	0.001	17.8925	14.1271	0.281912	0.432879
OTU_264	15	26	9	9	42	8	19	17	5	309.99	472.3	170.02	149.71	725.18	133.52	377.64	340.25	74.27	365.44	231.42	-0.6591	0.283774	0.43512
OTU_562	0	0	0	0	0	2	8	0	0	0	0	0	0	0	33.38	159.01	0	0	0.001	48.0975	15.5537	0.284446	0.435533
OTU_1211	0	0	2	3	1	0	0	0	0	0	0	37.78	49.9	17.27	0	0	0	0	20.99	0.001	-14.3574	0.285354	0.436026
OTU_1001	1	0	2	0	4	0	0	0	0	20.67	0	37.78	0	69.06	0	0	0	0	25.502	0.001	-14.6383	0.285575	0.436026
OTU_1232	1	2	1	1	0	0	0	0	0	20.67	36.33	18.89	16.63	0	0	0	0	0	18.504	0.001	-14.1755	0.287771	0.438489
OTU_552	3	3	0	1	0	0	0	0	0	62	54.5	0	16.63	0	0	0	0	0	26.626	0.001	-14.7005	0.288381	0.438489
OTU_202	5	8	4	34	1	4	93	57	3	103.33	145.32	75.56	565.58	17.27	66.76	1848.47	1140.84	44.56	181.412	775.158	2.0952	0.288501	0.438489
OTU_1044	0	0	0	0	0	0	2	8	0	0	0	0	0	0	0	39.75	160.12	0	0.001	49.9675	15.6087	0.28881	0.438489
OTU_743	0	1	0	0	0	5	2	0	0	0	18.17	0	0	0	83.45	39.75	0	0	3.634	30.8	3.0833	0.289507	0.43893
OTU_1141	0	2	1	1	1	0	0	0	0	0	36.33	18.89	16.63	17.27	0	0	0	0	17.824	0.001	-14.1215	0.290428	0.43971
OTU_888	2	0	0	0	0	0	0	0	6	41.33	0	0	0	0	0	0	0	89.12	8.266	22.28	1.4305	0.293139	0.443193
OTU_438	14	16	3	6	9	1	8	9	3	289.32	290.64	56.67	99.81	155.39	16.69	159.01	180.13	44.56	178.366	100.097	-0.8334	0.294671	0.444887
OTU_1098	2	1	0	3	0	0	0	0	0	41.33	18.17	0	49.9	0	0	0	0	0	21.88	0.001	-14.4173	0.296861	0.446455
OTU_876	5	0	1	0	1	0	0	0	0	103.33	0	18.89	0	17.27	0	0	0	0	27.898	0.001	-14.7679	0.296888	0.446455
OTU_695	0	0	0	0	0	7	0	0	0	0	0	0	0	0	116.83	0	0	0	0.001	29.2075	14.8341	0.297119	0.446455
OTU_536	0	0	0	0	0	0	3	0	2	0	0	0	0	0	0	59.63	0	29.71	0.001	22.335	14.447	0.297362	0.446455
OTU_272	0	6	0	8	14	0	0	6	0	0	108.99	0	133.08	241.73	0	0	120.09	0	96.76	30.0225	-1.6884	0.302035	0.452843
OTU_875	0	0	0	0	0	0	0	6	1	0	0	0	0	0	0	0	120.09	14.85	0.001	33.735	15.042	0.307559	0.460486
OTU_783	2	0	0	11	0	0	2	1	0	41.33	0	0	182.98	0	0	39.75	20.01	0	44.862	14.94	-1.5863	0.312007	0.4665
OTU_1177	0	0	4	1	1	0	0	0	0	0	0	75.56	16.63	17.27	0	0	0	0	21.892	0.001	-14.4181	0.314117	0.469006
OTU_753	0	0	0	0	0	0	2	1	1	0	0	0	0	0	0	39.75	20.01	14.85	0.001	18.6525	14.1871	0.317172	0.472915
OTU_797	0	9	0	2	0	0	0	0	0	0	163.49	0	33.27	0	0	0	0	0	39.352	0.001	-15.2641	0.318821	0.474719
OTU_475	1	3	0	11	3	2	0	2	1	20.67	54.5	0	182.98	51.8	33.38	0	40.03	14.85	61.99	22.065	-1.4903	0.319556	0.475158
OTU_550	8	3	0	0	0	0	0	1	0	165.33	54.5	0	0	0	0	0	20.01	0	43.966	5.0025	-3.1357	0.32358	0.480481
OTU_1169	0	3	0	2	1	0	0	0	0	0	54.5	0	33.27	17.27	0	0	0	0	21.008	0.001	-14.3587	0.32712	0.485071
OTU_737	1	2	2	1	3	0	1	2	0	20.67	36.33	37.78	16.63	51.8	0	19.88	40.03	0	32.642	14.9775	-1.1239	0.327697	0.485261
OTU_254	0	0	0	0	0	6	0	0	0	0	0	0	0	0	100.14	0	0	0	0.001	25.035	14.6117	0.330954	0.487985
OTU_316	0	0	0	0	0	6	0	0	0	0	0	0	0	0	100.14	0	0	0	0.001	25.035	14.6117	0.330954	0.487985
OTU_565	0	0	0	0	0	6	0	0	0	0	0	0	0	0	100.14	0	0	0	0.001	25.035	14.6117	0.330954	0.487985
OTU_370	49	34	2	105	23	0	0	0	18	1012.63	617.62	37.78	1746.65	397.12	0	0	0	267.37	762.36	66.8425	-3.5116	0.331342	0.487985
OTU_835	0	0	0	0	0	2	6	0	0	0	0	0	0	0	33.38	119.26	0	0	0.001	38.16	15.2198	0.339249	0.49895
OTU_1146	0	0	0	0	0	0	8	1	0	0	0	0	0	0	0	159.01	20.01	0	0.001	44.755	15.4498	0.346071	0.507781
OTU_1151	0	0	0	0	0	0	0	1	2	0	0	0	0	0	0	0	20.01	29.71	0.001	12.43	13.6015	0.346193	0.507781
OTU_970	4	1	1	0	0	0	0	0	0	82.66	18.17	18.89	0	0	0	0	0	0	23.944	0.001	-14.5474	0.346844	0.508047
OTU_924	0	0	8	0	0	0	0	0	0	0	0	151.13	0	0	0	0	0	0	30.226	0.001	-14.8835	0.347957	0.508987
OTU_273	0	0	0	0	0	0	1	0	2	0	0	0	0	0	0	19.88	0	29.71	0.001	12.3975	13.5978	0.349947	0.511206
OTU_556	0	0	0	0	0	0	1	7	0	0	0	0	0	0	0	19.88	140.1	0	0.001	39.995	15.2875	0.351199	0.511652
OTU_766	0	0	0	0	0	0	1	7	0	0	0	0	0	0	0	19.88	140.1	0	0.001	39.995	15.2875	0.351199	0.511652
OTU_183	3	4	2	5	0	1	19	5	2	62	72.66	37.78	83.17	0	16.69	377.64	100.07	29.71	51.122	131.028	1.3579	0.352412	0.512729
OTU_1145	0	1	2	2	0	0	0	0	0	0	18.17	37.78	33.27	0	0	0	0	0	17.844	0.001	-14.1232	0.3553	0.516236
OTU_1158	0	2	1	0	6	0	1	1	0	0	36.33	18.89	0	103.6	0	19.88	20.01	0	31.764	9.9725	-1.6714	0.35702	0.51786
OTU_326	0	1	1	0	4	0	0	0	0	0	18.17	18.89	0	69.06	0	0	0	0	21.224	0.001	-14.3734	0.357376	0.51786
OTU_953	2	3	0	0	1	0	0	0	0	41.33	54.5	0	0	17.27	0	0	0	0	22.62	0.001	-14.4653	0.359592	0.520374
OTU_838	0	2	2	10	2	0	6	1	0	0	36.33	37.78	166.35	34.53	0	119.26	20.01	0	54.998	34.8175	-0.6596	0.361135	0.521907
OTU_1086	0	0	0	0	0	2	1	1	0	0	0	0	0	0	33.38	19.88	20.01	0	0.001	18.3175	14.1609	0.365632	0.527701
OTU_1228	0	0	0	0	0	3	0	3	0	0	0	0	0	0	50.07	0	60.04	0	0.001	27.5275	14.7486	0.366908	0.528837
OTU_1239	0	10	0	0	0	0	0	0	0	0	181.65	0	0	0	0	0	0	0	36.33	0.001	-15.1489	0.368089	0.529433
OTU_619	4	1	0	0	0	0	0	5	4	82.66	18.17	0	0	0	0	0	100.07	59.42	20.166	39.8725	0.9835	0.3685	0.529433
OTU_69	169	465	301	214	249	0	2	42	136	3492.53	8446.87	5686.11	3559.84	4299.26	0	39.75	840.62	2020.11	5096.92	725.12	-2.8133	0.368791	0.529433
OTU_719	0	0	0	0	0	5	0	0	0	0	0	0	0	0	83.45	0	0	0	0.001	20.8625	14.3486	0.370686	0.531447
OTU_501	0	0	0	0	0	0	0	7	0	0	0	0	0	0	0	0	140.1	0	0.001	35.025	15.0961	0.375072	0.535996
OTU_1225	1	2	0	2	0	0	0	0	0	20.67	36.33	0	33.27	0	0	0	0	0	18.054	0.001	-14.14	0.37525	0.535996
OTU_268	0	0	0	0	2	5	3	0	0	0	0	0	0	34.53	83.45	59.63	0	0	6.906	35.77	2.3728	0.375346	0.535996
OTU_1200	0	1	3	1	0	0	0	0	0	0	18.17	56.67	16.63	0	0	0	0	0	18.294	0.001	-14.1591	0.376084	0.536341
OTU_1157	0	0	0	0	0	2	0	4	0	0	0	0	0	0	33.38	0	80.06	0	0.001	28.36	14.7916	0.379079	0.5399
OTU_829	0	4	4	0	0	0	0	0	0	0	72.66	75.56	0	0	0	0	0	0	29.644	0.001	-14.8555	0.382033	0.543392
OTU_73	261	72	324	1559	294	293	359	438	163	5393.79	1307.9	6120.6	25933.6	5076.23	4890.02	7135.47	8766.49	2421.16	8766.43	5803.28	-0.5951	0.38723	0.55006
OTU_1229	6	26	2	2	0	6	0	0	1	124	472.3	37.78	33.27	0	100.14	0	0	14.85	133.47	28.7475	-2.215	0.388981	0.551822
OTU_1122	0	0	1	0	0	4	1	0	0	0	0	18.89	0	0	66.76	19.88	0	0	3.778	21.66	2.5193	0.389967	0.552496
OTU_455	25	5	5	2	4	0	0	1	5	516.65	90.83	94.45	33.27	69.06	0	0	20.01	74.27	160.852	23.57	-2.7707	0.392109	0.554803
OTU_1031	3	1	0	1	0	0	0	0	0	62	18.17	0	16.63	0	0	0	0	0	19.36	0.001	-14.2408	0.392914	0.555215
OTU_236	12	3	27	30	22	24	15	8	2	247.99	54.5	510.05	499.04	379.85	400.55	298.14	160.12	29.71	338.286	222.13	-0.6068	0.394464	0.556678
OTU_1181	2	10	4	22	0	0	0	3	4	41.33	181.65	75.56	365.97	0	0	0	60.04	59.42	132.902	29.865	-2.1538	0.39551	0.557427
OTU_1180	0	0	0	0	0	3	0	2	0	0	0	0	0	0	50.07	0	40.03	0	0.001	22.525	14.4592	0.396827	0.558555
OTU_803	0	0	0	0	0	1	2	1	0	0	0	0	0	0	16.69	39.75	20.01	0	0.001	19.1125	14.2222	0.399734	0.561915
OTU_982	1	2	2	0	0	0	0	0	0	20.67	36.33	37.78	0	0	0	0	0	0	18.956	0.001	-14.2104	0.403159	0.565994
OTU_549	0	0	0	0	0	0	0	6	0	0	0	0	0	0	0	0	120.09	0	0.001	30.0225	14.8738	0.406331	0.569707
OTU_629	0	0	0	0	0	0	1	5	0	0	0	0	0	0	0	19.88	100.07	0	0.001	29.9875	14.8721	0.410383	0.574642
OTU_899	0	0	0	0	0	2	0	3	0	0	0	0	0	0	33.38	0	60.04	0	0.001	23.355	14.5114	0.411522	0.575493
OTU_697	0	0	0	0	0	0	2	4	0	0	0	0	0	0	0	39.75	80.06	0	0.001	29.9525	14.8704	0.414529	0.578948
OTU_539	0	0	0	0	0	4	0	0	0	0	0	0	0	0	66.76	0	0	0	0.001	16.69	14.0267	0.416993	0.579395
OTU_560	0	0	0	0	0	4	0	0	0	0	0	0	0	0	66.76	0	0	0	0.001	16.69	14.0267	0.416993	0.579395
OTU_772	0	0	0	0	0	4	0	0	0	0	0	0	0	0	66.76	0	0	0	0.001	16.69	14.0267	0.416993	0.579395
OTU_868	0	0	0	0	0	4	0	0	0	0	0	0	0	0	66.76	0	0	0	0.001	16.69	14.0267	0.416993	0.579395
OTU_983	0	0	0	0	0	0	3	3	0	0	0	0	0	0	0	59.63	60.04	0	0.001	29.9175	14.8687	0.418772	0.58112
OTU_1221	1	0	9	0	1	3	22	5	0	20.67	0	170.02	0	17.27	50.07	437.27	100.07	0	41.592	146.852	1.82	0.421906	0.584718
OTU_714	0	8	2	0	0	0	1	1	0	0	145.32	37.78	0	0	0	19.88	20.01	0	36.62	9.9725	-1.8766	0.423748	0.584773
OTU_749	1	0	0	1	4	0	0	0	1	20.67	0	0	16.63	69.06	0	0	0	14.85	21.272	3.7125	-2.5185	0.425334	0.584773
OTU_6	1439	4515	1581	15301	252	1809	1299	1836	2448	29738.2	82016.4	29866.2	254529	4351.05	30191.3	25818.9	36747.2	36362	80100.1	32279.8	-1.3112	0.425936	0.584773
OTU_1087	0	0	1	2	1	0	0	0	0	0	0	18.89	33.27	17.27	0	0	0	0	13.886	0.001	-13.7613	0.430011	0.584773
OTU_1154	0	0	0	0	0	3	0	1	0	0	0	0	0	0	50.07	0	20.01	0	0.001	17.52	14.0967	0.433671	0.584773
OTU_1011	0	3	1	0	1	0	0	0	0	0	54.5	18.89	0	17.27	0	0	0	0	18.132	0.001	-14.1463	0.434388	0.584773
OTU_434	0	0	0	0	0	0	0	0	2	0	0	0	0	0	0	0	0	29.71	0.001	7.4275	12.8587	0.440879	0.584773
OTU_488	0	0	0	0	0	0	0	0	2	0	0	0	0	0	0	0	0	29.71	0.001	7.4275	12.8587	0.440879	0.584773
OTU_561	0	0	0	0	0	0	0	0	2	0	0	0	0	0	0	0	0	29.71	0.001	7.4275	12.8587	0.440879	0.584773
OTU_567	0	0	0	0	0	0	0	0	2	0	0	0	0	0	0	0	0	29.71	0.001	7.4275	12.8587	0.440879	0.584773
OTU_572	0	0	0	0	0	0	0	0	2	0	0	0	0	0	0	0	0	29.71	0.001	7.4275	12.8587	0.440879	0.584773
OTU_599	0	0	0	0	0	0	0	0	2	0	0	0	0	0	0	0	0	29.71	0.001	7.4275	12.8587	0.440879	0.584773
OTU_602	0	0	0	0	0	0	0	0	2	0	0	0	0	0	0	0	0	29.71	0.001	7.4275	12.8587	0.440879	0.584773
OTU_621	0	0	0	0	0	0	0	0	2	0	0	0	0	0	0	0	0	29.71	0.001	7.4275	12.8587	0.440879	0.584773
OTU_632	0	0	0	0	0	0	0	0	2	0	0	0	0	0	0	0	0	29.71	0.001	7.4275	12.8587	0.440879	0.584773
OTU_688	0	0	0	0	0	0	0	0	2	0	0	0	0	0	0	0	0	29.71	0.001	7.4275	12.8587	0.440879	0.584773
OTU_690	0	0	0	0	0	0	0	0	2	0	0	0	0	0	0	0	0	29.71	0.001	7.4275	12.8587	0.440879	0.584773
OTU_739	0	0	0	0	0	0	0	0	2	0	0	0	0	0	0	0	0	29.71	0.001	7.4275	12.8587	0.440879	0.584773
OTU_763	0	0	0	0	0	0	0	0	2	0	0	0	0	0	0	0	0	29.71	0.001	7.4275	12.8587	0.440879	0.584773
OTU_771	0	0	0	0	0	0	0	0	2	0	0	0	0	0	0	0	0	29.71	0.001	7.4275	12.8587	0.440879	0.584773
OTU_777	0	0	0	0	0	0	0	0	2	0	0	0	0	0	0	0	0	29.71	0.001	7.4275	12.8587	0.440879	0.584773
OTU_778	0	0	0	0	0	0	0	0	2	0	0	0	0	0	0	0	0	29.71	0.001	7.4275	12.8587	0.440879	0.584773
OTU_806	0	0	0	0	0	0	0	0	2	0	0	0	0	0	0	0	0	29.71	0.001	7.4275	12.8587	0.440879	0.584773
OTU_807	0	0	0	0	0	0	0	0	2	0	0	0	0	0	0	0	0	29.71	0.001	7.4275	12.8587	0.440879	0.584773
OTU_920	0	0	0	0	0	0	0	0	2	0	0	0	0	0	0	0	0	29.71	0.001	7.4275	12.8587	0.440879	0.584773
OTU_930	0	0	0	0	0	0	0	0	2	0	0	0	0	0	0	0	0	29.71	0.001	7.4275	12.8587	0.440879	0.584773
OTU_960	0	0	0	0	0	0	0	0	2	0	0	0	0	0	0	0	0	29.71	0.001	7.4275	12.8587	0.440879	0.584773
OTU_965	0	0	0	0	0	0	0	0	2	0	0	0	0	0	0	0	0	29.71	0.001	7.4275	12.8587	0.440879	0.584773
OTU_969	0	0	0	0	0	0	0	0	2	0	0	0	0	0	0	0	0	29.71	0.001	7.4275	12.8587	0.440879	0.584773
OTU_1023	0	0	0	0	0	0	0	0	2	0	0	0	0	0	0	0	0	29.71	0.001	7.4275	12.8587	0.440879	0.584773
OTU_1058	0	0	0	0	0	0	0	0	2	0	0	0	0	0	0	0	0	29.71	0.001	7.4275	12.8587	0.440879	0.584773
OTU_1075	0	0	0	0	0	0	0	0	2	0	0	0	0	0	0	0	0	29.71	0.001	7.4275	12.8587	0.440879	0.584773
OTU_1076	0	0	0	0	0	0	0	0	2	0	0	0	0	0	0	0	0	29.71	0.001	7.4275	12.8587	0.440879	0.584773
OTU_1101	0	0	0	0	0	0	0	0	2	0	0	0	0	0	0	0	0	29.71	0.001	7.4275	12.8587	0.440879	0.584773
OTU_1196	0	0	0	0	0	0	0	0	2	0	0	0	0	0	0	0	0	29.71	0.001	7.4275	12.8587	0.440879	0.584773
OTU_813	0	4	0	1	1	0	0	1	0	0	72.66	0	16.63	17.27	0	0	20.01	0	21.312	5.0025	-2.0909	0.442885	0.586714
OTU_533	2	1	0	0	0	3	1	2	0	41.33	18.17	0	0	0	50.07	19.88	40.03	0	11.9	27.495	1.2082	0.44404	0.587213
OTU_595	0	0	0	0	0	0	0	5	0	0	0	0	0	0	0	0	100.07	0	0.001	25.0175	14.6107	0.444891	0.587213
OTU_656	0	0	0	0	0	0	0	5	0	0	0	0	0	0	0	0	100.07	0	0.001	25.0175	14.6107	0.444891	0.587213
OTU_812	0	0	0	0	0	1	4	0	0	0	0	0	0	0	16.69	79.5	0	0	0.001	24.0475	14.5536	0.446623	0.58878
OTU_963	2	0	1	1	0	0	0	0	0	41.33	0	18.89	16.63	0	0	0	0	0	15.37	0.001	-13.9078	0.449778	0.592217
OTU_952	0	0	0	0	0	2	0	2	0	0	0	0	0	0	33.38	0	40.03	0	0.001	18.3525	14.1637	0.451932	0.594009
OTU_33	164	71	47	21	40	29	89	71	15	3389.2	1289.74	887.86	349.33	690.64	483.99	1768.96	1421.05	222.81	1321.35	974.202	-0.4397	0.452238	0.594009
OTU_46	155	67	96	83	40	140	53	50	2	3203.21	1217.08	1813.51	1380.69	690.64	2336.53	1053.43	1000.74	29.71	1661.03	1105.1	-0.5879	0.4596	0.601934
OTU_1195	1	1	1	0	0	0	0	0	3	20.67	18.17	18.89	0	0	0	0	0	44.56	11.546	11.14	-0.0516	0.459829	0.601934
OTU_1073	0	0	0	0	0	0	3	2	0	0	0	0	0	0	0	59.63	40.03	0	0.001	24.915	14.6047	0.460423	0.601934
OTU_990	0	1	1	1	3	0	1	1	0	0	18.17	18.89	16.63	51.8	0	19.88	20.01	0	21.098	9.9725	-1.0811	0.460945	0.601934
OTU_462	3	5	0	3	3	3	14	6	0	62	90.83	0	49.9	51.8	50.07	278.26	120.09	0	50.906	112.105	1.1389	0.46236	0.601934
OTU_1038	0	0	0	0	0	2	2	0	0	0	0	0	0	0	33.38	39.75	0	0	0.001	18.2825	14.1582	0.462704	0.601934
OTU_1120	0	0	0	0	0	2	2	0	0	0	0	0	0	0	33.38	39.75	0	0	0.001	18.2825	14.1582	0.462704	0.601934
OTU_1187	2	0	4	0	1	5	6	2	0	41.33	0	75.56	0	17.27	83.45	119.26	40.03	0	26.832	60.685	1.1774	0.462727	0.601934
OTU_516	0	0	0	0	0	0	4	1	0	0	0	0	0	0	0	79.5	20.01	0	0.001	24.8775	14.6026	0.465882	0.605311
OTU_36	71	21	220	52	11	204	97	160	38	1467.28	381.47	4155.96	865.01	189.93	3404.65	1927.97	3202.37	564.44	1411.93	2274.86	0.6881	0.467034	0.606079
OTU_664	0	0	0	0	0	0	5	0	0	0	0	0	0	0	0	99.38	0	0	0.001	24.845	14.6007	0.471494	0.611064
OTU_782	0	0	0	0	0	1	0	3	0	0	0	0	0	0	16.69	0	60.04	0	0.001	19.1825	14.2275	0.472006	0.611064
OTU_823	0	0	0	4	0	0	0	0	0	0	0	0	66.54	0	0	0	0	0	13.308	0.001	-13.7	0.474963	0.614156
OTU_611	0	0	0	0	0	3	0	0	0	0	0	0	0	0	50.07	0	0	0	0.001	12.5175	13.6117	0.480731	0.618656
OTU_631	0	0	0	0	0	3	0	0	0	0	0	0	0	0	50.07	0	0	0	0.001	12.5175	13.6117	0.480731	0.618656
OTU_770	0	0	0	0	0	3	0	0	0	0	0	0	0	0	50.07	0	0	0	0.001	12.5175	13.6117	0.480731	0.618656
OTU_791	0	0	0	0	0	3	0	0	0	0	0	0	0	0	50.07	0	0	0	0.001	12.5175	13.6117	0.480731	0.618656
OTU_986	7	3	2	32	39	4	27	22	0	144.66	54.5	37.78	532.31	673.38	66.76	536.65	440.33	0	288.526	260.935	-0.145	0.482027	0.619585
OTU_842	0	0	0	0	0	0	0	2	1	0	0	0	0	0	0	0	40.03	14.85	0.001	13.72	13.744	0.482619	0.619609
OTU_566	0	3	9	0	1	2	1	2	0	0	54.5	170.02	0	17.27	33.38	19.88	40.03	0	48.358	23.3225	-1.052	0.484426	0.621192
OTU_859	2	4	7	1	4	0	0	0	3	41.33	72.66	132.24	16.63	69.06	0	0	0	44.56	66.384	11.14	-2.5751	0.489297	0.626694
OTU_705	0	0	0	0	0	1	3	0	0	0	0	0	0	0	16.69	59.63	0	0	0.001	19.08	14.2198	0.490149	0.627042
OTU_267	3	6	2	2	6	5	7	3	4	62	108.99	37.78	33.27	103.6	83.45	139.13	60.04	59.42	69.128	85.51	0.3068	0.493307	0.629202
OTU_517	0	0	0	0	0	0	0	4	0	0	0	0	0	0	0	0	80.06	0	0.001	20.015	14.2888	0.494165	0.629202
OTU_1111	0	0	0	0	0	0	0	4	0	0	0	0	0	0	0	0	80.06	0	0.001	20.015	14.2888	0.494165	0.629202
OTU_1173	0	0	0	0	0	0	0	4	0	0	0	0	0	0	0	0	80.06	0	0.001	20.015	14.2888	0.494165	0.629202
OTU_97	23	52	9	27	96	17	46	26	61	475.31	944.6	170.02	449.14	1657.54	283.72	914.29	520.39	906.08	739.322	656.12	-0.1722	0.496314	0.631195
OTU_616	5	3	1	4	1	4	13	5	0	103.33	54.5	18.89	66.54	17.27	66.76	258.39	100.07	0	52.106	106.305	1.0287	0.499921	0.635035
OTU_519	0	0	0	0	0	0	2	0	1	0	0	0	0	0	0	39.75	0	14.85	0.001	13.65	13.7366	0.503422	0.638731
OTU_1224	1	2	1	0	0	0	0	0	0	20.67	36.33	18.89	0	0	0	0	0	0	15.178	0.001	-13.8897	0.506076	0.641347
OTU_1215	0	0	0	0	0	0	2	2	0	0	0	0	0	0	0	39.75	40.03	0	0.001	19.945	14.2837	0.507405	0.642278
OTU_569	0	6	0	0	0	1	3	4	1	0	108.99	0	0	0	16.69	59.63	80.06	14.85	21.798	42.8075	0.9737	0.510195	0.645053
OTU_1028	0	0	0	0	0	2	1	0	0	0	0	0	0	0	33.38	19.88	0	0	0.001	13.315	13.7008	0.511359	0.64577
OTU_338	0	0	0	0	5	0	0	0	0	0	0	0	0	86.33	0	0	0	0	17.266	0.001	-14.0756	0.512284	0.645981
OTU_414	1	2	2	0	15	3	3	3	0	20.67	36.33	37.78	0	258.99	50.07	59.63	60.04	0	70.754	42.435	-0.7376	0.512721	0.645981
OTU_16	1556	578	1797	650	5256	2230	1340	1365	367	32156.1	10499.5	33946.7	10812.6	90750.6	37217.5	26633.8	27320.2	5451.33	35633.1	24155.7	-0.5609	0.515307	0.648483
OTU_1201	2	11	0	1	0	13	5	2	0	41.33	199.82	0	16.63	0	216.96	99.38	40.03	0	51.556	89.0925	0.7892	0.522639	0.656945
OTU_1202	0	4	0	0	0	1	3	4	0	0	72.66	0	0	0	16.69	59.63	80.06	0	14.532	39.095	1.4278	0.525517	0.659795
OTU_86	333	90	91	472	138	134	109	207	111	6881.73	1634.88	1719.06	7851.62	2382.72	2236.39	2166.48	4143.07	1648.77	4094	2548.68	-0.6838	0.529724	0.663304
OTU_1010	0	0	0	0	0	1	0	2	0	0	0	0	0	0	16.69	0	40.03	0	0.001	14.18	13.7916	0.530766	0.663304
OTU_1045	0	0	0	0	0	1	0	2	0	0	0	0	0	0	16.69	0	40.03	0	0.001	14.18	13.7916	0.530766	0.663304
OTU_1131	0	0	0	0	0	1	0	2	0	0	0	0	0	0	16.69	0	40.03	0	0.001	14.18	13.7916	0.530766	0.663304
OTU_240	6	18	7	5	26	3	30	8	0	124	326.98	132.24	83.17	448.92	50.07	596.28	160.12	0	223.062	201.618	-0.1458	0.535246	0.66813
OTU_356	0	0	1	0	1	2	0	0	1	0	0	18.89	0	17.27	33.38	0	0	14.85	7.232	12.0575	0.7375	0.538487	0.670278
OTU_934	0	0	0	1	0	0	2	2	0	0	0	0	16.63	0	0	39.75	40.03	0	3.326	19.945	2.5842	0.538656	0.670278
OTU_1233	0	2	0	2	0	0	0	0	0	0	36.33	0	33.27	0	0	0	0	0	13.92	0.001	-13.7649	0.538827	0.670278
OTU_447	0	9	1	0	16	7	24	14	0	0	163.49	18.89	0	276.26	116.83	477.02	280.21	0	91.728	218.515	1.2523	0.543748	0.675623
OTU_452	2	3	2	3	9	2	17	10	0	41.33	54.5	37.78	49.9	155.39	33.38	337.89	200.15	0	67.78	142.855	1.0756	0.544444	0.675711
OTU_1127	0	0	0	0	0	1	2	0	0	0	0	0	0	0	16.69	39.75	0	0	0.001	14.11	13.7844	0.546802	0.677082
OTU_1184	0	0	0	0	0	1	2	0	0	0	0	0	0	0	16.69	39.75	0	0	0.001	14.11	13.7844	0.546802	0.677082
OTU_732	0	10	0	0	0	0	0	0	8	0	181.65	0	0	0	0	0	0	118.83	36.33	29.7075	-0.2903	0.547991	0.677779
OTU_1064	0	1	0	0	0	0	2	2	0	0	18.17	0	0	0	0	39.75	40.03	0	3.634	19.945	2.4564	0.551815	0.680452
OTU_628	0	0	0	1	0	0	0	0	2	0	0	0	16.63	0	0	0	0	29.71	3.326	7.4275	1.1591	0.552041	0.680452
OTU_1192	0	0	0	0	1	0	0	0	2	0	0	0	0	17.27	0	0	0	29.71	3.454	7.4275	1.1046	0.552041	0.680452
OTU_1049	1	0	1	1	0	0	0	0	0	20.67	0	18.89	16.63	0	0	0	0	0	11.238	0.001	-13.4561	0.555408	0.683822
OTU_968	0	0	0	0	0	0	0	3	0	0	0	0	0	0	0	0	60.04	0	0.001	15.01	13.8736	0.560416	0.689203
OTU_712	0	0	0	0	0	0	1	2	0	0	0	0	0	0	0	19.88	40.03	0	0.001	14.9775	13.8705	0.569331	0.698578
OTU_1179	0	0	0	0	0	0	1	2	0	0	0	0	0	0	0	19.88	40.03	0	0.001	14.9775	13.8705	0.569331	0.698578
OTU_1174	1	0	1	0	4	1	1	0	0	20.67	0	18.89	0	69.06	16.69	19.88	0	0	21.724	9.1425	-1.2486	0.571505	0.698789
OTU_95	3	4	79	0	6	2	29	19	3	62	72.66	1492.37	0	103.6	33.38	576.4	380.28	44.56	346.126	258.655	-0.4203	0.573234	0.698789
OTU_1214	124	604	7	31	29	143	761	104	34	2562.57	10971.8	132.24	515.68	500.72	2386.6	15125.6	2081.54	505.03	2936.61	5024.7	0.7749	0.574381	0.698789
OTU_703	0	5	3	0	0	0	0	2	0	0	90.83	56.67	0	0	0	0	40.03	0	29.5	10.0075	-1.5596	0.574383	0.698789
OTU_432	0	2	0	4	1	3	4	0	2	0	36.33	0	66.54	17.27	50.07	79.5	0	29.71	24.028	39.82	0.7288	0.575161	0.698789
OTU_435	6	1	7	1	14	13	10	11	1	124	18.17	132.24	16.63	241.73	216.96	198.76	220.16	14.85	106.554	162.683	0.6105	0.576611	0.698789
OTU_540	0	0	0	0	0	2	0	0	0	0	0	0	0	0	33.38	0	0	0	0.001	8.345	13.0267	0.576773	0.698789
OTU_853	0	0	0	0	0	2	0	0	0	0	0	0	0	0	33.38	0	0	0	0.001	8.345	13.0267	0.576773	0.698789
OTU_854	0	0	0	0	0	2	0	0	0	0	0	0	0	0	33.38	0	0	0	0.001	8.345	13.0267	0.576773	0.698789
OTU_1018	0	0	0	0	0	2	0	0	0	0	0	0	0	0	33.38	0	0	0	0.001	8.345	13.0267	0.576773	0.698789
OTU_1172	0	0	0	0	0	2	0	0	0	0	0	0	0	0	33.38	0	0	0	0.001	8.345	13.0267	0.576773	0.698789
OTU_845	0	3	0	1	0	0	0	0	0	0	54.5	0	16.63	0	0	0	0	0	14.226	0.001	-13.7962	0.577304	0.698789
OTU_89	15	15	19	9	86	10	89	48	16	309.99	272.48	358.92	149.71	1484.88	166.89	1768.96	960.71	237.66	515.196	783.555	0.6049	0.577907	0.698789
OTU_1164	0	0	0	0	0	0	2	1	0	0	0	0	0	0	0	39.75	20.01	0	0.001	14.94	13.8669	0.578582	0.698824
OTU_381	0	2	1	0	0	0	4	0	1	0	36.33	18.89	0	0	0	79.5	0	14.85	11.044	23.5875	1.0948	0.581681	0.701783
OTU_672	2	20	3	4	2	3	0	0	4	41.33	363.31	56.67	66.54	34.53	50.07	0	0	59.42	112.476	27.3725	-2.0388	0.582993	0.702052
OTU_805	0	4	0	0	0	8	0	0	0	0	72.66	0	0	0	133.52	0	0	0	14.532	33.38	1.1998	0.583203	0.702052
OTU_741	0	4	0	4	5	0	3	2	1	0	72.66	0	66.54	86.33	0	59.63	40.03	14.85	45.106	28.6275	-0.6559	0.584542	0.702881
OTU_115	11	7	8	67	82	105	55	82	4	227.32	127.16	151.13	1114.53	1415.82	1752.39	1093.18	1641.21	59.42	607.192	1136.55	0.9044	0.5879	0.704911
OTU_746	0	0	0	0	0	0	3	0	0	0	0	0	0	0	0	59.63	0	0	0.001	14.9075	13.8638	0.588187	0.704911
OTU_1022	0	0	0	0	0	0	3	0	0	0	0	0	0	0	0	59.63	0	0	0.001	14.9075	13.8638	0.588187	0.704911
OTU_975	1	1	0	1	0	0	0	0	0	20.67	18.17	0	16.63	0	0	0	0	0	11.094	0.001	-13.4375	0.589957	0.70625
OTU_892	12	15	10	8	11	7	7	22	11	247.99	272.48	188.91	133.08	189.93	116.83	139.13	440.33	163.39	206.478	214.92	0.0578	0.592537	0.707346
OTU_779	1	20	2	5	3	0	0	0	16	20.67	363.31	37.78	83.17	51.8	0	0	0	237.66	111.346	59.415	-0.9062	0.59301	0.707346
OTU_1115	3	0	11	0	2	10	10	6	0	62	0	207.8	0	34.53	166.89	198.76	120.09	0	60.866	121.435	0.9965	0.593236	0.707346
OTU_828	1	3	1	0	2	0	6	5	0	20.67	54.5	18.89	0	34.53	0	119.26	100.07	0	25.718	54.8325	1.0923	0.59349	0.707346
OTU_1077	0	1	0	1	1	0	0	0	0	0	18.17	0	16.63	17.27	0	0	0	0	10.414	0.001	-13.3462	0.59715	0.709955
OTU_348	1	13	2	1	2	4	5	0	0	20.67	236.15	37.78	16.63	34.53	66.76	99.38	0	0	69.152	41.535	-0.7354	0.59738	0.709955
OTU_626	0	0	0	0	0	0	0	1	1	0	0	0	0	0	0	0	20.01	14.85	0.001	8.715	13.0893	0.598963	0.709955
OTU_1088	0	0	0	0	0	0	0	1	1	0	0	0	0	0	0	0	20.01	14.85	0.001	8.715	13.0893	0.598963	0.709955
OTU_1206	0	0	0	0	0	0	0	1	1	0	0	0	0	0	0	0	20.01	14.85	0.001	8.715	13.0893	0.598963	0.709955
OTU_724	20	4	47	8	70	37	19	34	0	413.32	72.66	887.86	133.08	1208.63	617.51	377.64	680.5	0	543.11	418.913	-0.3746	0.60139	0.712051
OTU_698	0	1	0	2	0	0	0	0	0	0	18.17	0	33.27	0	0	0	0	0	10.288	0.001	-13.3287	0.604617	0.714373
OTU_218	1	1	1	0	0	0	0	0	0	20.67	18.17	18.89	0	0	0	0	0	0	11.546	0.001	-13.4951	0.604673	0.714373
OTU_660	0	13	0	0	0	1	0	2	0	0	236.15	0	0	0	16.69	0	40.03	0	47.23	14.18	-1.7358	0.606352	0.715574
OTU_258	0	0	0	0	1	0	0	4	0	0	0	0	0	17.27	0	0	80.06	0	3.454	20.015	2.5347	0.611285	0.72061
OTU_347	0	0	0	0	0	1	0	1	0	0	0	0	0	0	16.69	0	20.01	0	0.001	9.175	13.1635	0.614045	0.721502
OTU_898	0	0	0	0	0	1	0	1	0	0	0	0	0	0	16.69	0	20.01	0	0.001	9.175	13.1635	0.614045	0.721502
OTU_1125	0	0	0	0	0	1	0	1	0	0	0	0	0	0	16.69	0	20.01	0	0.001	9.175	13.1635	0.614045	0.721502
OTU_1218	0	2	1	0	1	1	0	0	0	0	36.33	18.89	0	17.27	16.69	0	0	0	14.498	4.1725	-1.7969	0.615758	0.72273
OTU_909	0	0	0	0	0	0	1	0	1	0	0	0	0	0	0	19.88	0	14.85	0.001	8.6825	13.0839	0.617295	0.722964
OTU_1002	0	0	0	0	0	0	1	0	1	0	0	0	0	0	0	19.88	0	14.85	0.001	8.6825	13.0839	0.617295	0.722964
OTU_1238	1	0	1	0	1	0	0	1	2	20.67	0	18.89	0	17.27	0	0	20.01	29.71	11.366	12.43	0.1291	0.619655	0.724943
OTU_146	78	36	45	160	370	0	0	2	100	1611.94	653.95	850.08	2661.57	6388.45	0	0	40.03	1485.38	2433.2	381.353	-2.6737	0.621099	0.725154
OTU_1182	13	20	11	5	2	1	4	0	21	268.66	363.31	207.8	83.17	34.53	16.69	79.5	0	311.93	191.494	102.03	-0.9083	0.621177	0.725154
OTU_869	11	4	14	6	12	4	34	25	1	227.32	72.66	264.47	99.81	207.19	66.76	675.78	500.37	14.85	174.29	314.44	0.8513	0.621981	0.725309
OTU_971	0	0	0	0	0	1	1	0	0	0	0	0	0	0	16.69	19.88	0	0	0.001	9.1425	13.1584	0.625511	0.727855
OTU_1222	0	0	0	0	0	1	1	0	0	0	0	0	0	0	16.69	19.88	0	0	0.001	9.1425	13.1584	0.625511	0.727855
OTU_957	13	3	14	9	5	11	22	18	2	268.66	54.5	264.47	149.71	86.33	183.58	437.27	360.27	29.71	164.734	252.708	0.6173	0.62883	0.73093
OTU_194	20	55	27	10	47	2	91	23	2	413.32	999.09	510.05	166.35	811.51	33.38	1808.71	460.34	29.71	580.064	583.035	0.0074	0.629721	0.73118
OTU_332	7	8	8	1	1	1	24	13	0	144.66	145.32	151.13	16.63	17.27	16.69	477.02	260.19	0	95.002	188.475	0.9883	0.635976	0.737507
OTU_1069	1	1	0	0	0	0	3	1	0	20.67	18.17	0	0	0	0	59.63	20.01	0	7.768	19.91	1.3579	0.636535	0.737507
OTU_851	4	5	4	1	1	5	1	2	0	82.66	90.83	75.56	16.63	17.27	83.45	19.88	40.03	0	56.59	35.84	-0.659	0.639912	0.740626
OTU_903	0	0	0	0	1	0	4	0	0	0	0	0	0	17.27	0	79.5	0	0	3.454	19.875	2.5246	0.641296	0.741434
OTU_1123	0	1	0	1	0	2	1	0	0	0	18.17	0	16.63	0	33.38	19.88	0	0	6.96	13.315	0.9359	0.649333	0.749924
OTU_651	0	0	0	0	0	0	0	2	0	0	0	0	0	0	0	0	40.03	0	0.001	10.0075	13.2888	0.653549	0.751675
OTU_988	0	0	0	0	0	0	0	2	0	0	0	0	0	0	0	0	40.03	0	0.001	10.0075	13.2888	0.653549	0.751675
OTU_996	0	0	0	0	0	0	0	2	0	0	0	0	0	0	0	0	40.03	0	0.001	10.0075	13.2888	0.653549	0.751675
OTU_344	4	1	7	74	8	89	22	40	1	82.66	18.17	132.24	1230.97	138.13	1485.36	437.27	800.59	14.85	320.434	684.518	1.0951	0.653784	0.751675
OTU_686	1	0	0	0	2	0	0	0	0	20.67	0	0	0	34.53	0	0	0	0	11.04	0.001	-13.4305	0.654325	0.751675
OTU_1199	0	5	0	2	0	0	1	2	0	0	90.83	0	33.27	0	0	19.88	40.03	0	24.82	14.9775	-0.7287	0.661062	0.757665
OTU_441	2	3	1	6	3	0	16	9	0	41.33	54.5	18.89	99.81	51.8	0	318.02	180.13	0	53.266	124.537	1.2253	0.662217	0.757665
OTU_165	3	3	1	0	0	0	1	1	1	62	54.5	18.89	0	0	0	19.88	20.01	14.85	27.078	13.685	-0.9845	0.663507	0.757665
OTU_768	0	0	0	0	0	0	1	1	0	0	0	0	0	0	0	19.88	20.01	0	0.001	9.9725	13.2837	0.664446	0.757665
OTU_1050	0	0	0	0	0	0	1	1	0	0	0	0	0	0	0	19.88	20.01	0	0.001	9.9725	13.2837	0.664446	0.757665
OTU_1080	0	0	0	0	0	0	1	1	0	0	0	0	0	0	0	19.88	20.01	0	0.001	9.9725	13.2837	0.664446	0.757665
OTU_1183	0	0	0	0	0	0	1	1	0	0	0	0	0	0	0	19.88	20.01	0	0.001	9.9725	13.2837	0.664446	0.757665
OTU_453	1	2	2	6	0	0	4	4	0	20.67	36.33	37.78	99.81	0	0	79.5	80.06	0	38.918	39.89	0.0356	0.669549	0.762679
OTU_676	0	5	6	2	7	0	0	0	10	0	90.83	113.34	33.27	120.86	0	0	0	148.54	71.66	37.135	-0.9484	0.670368	0.762809
OTU_691	0	0	0	0	0	0	2	0	0	0	0	0	0	0	0	39.75	0	0	0.001	9.9375	13.2787	0.675824	0.766595
OTU_931	0	0	0	0	0	0	2	0	0	0	0	0	0	0	0	39.75	0	0	0.001	9.9375	13.2787	0.675824	0.766595
OTU_1207	0	0	0	0	0	0	2	0	0	0	0	0	0	0	0	39.75	0	0	0.001	9.9375	13.2787	0.675824	0.766595
OTU_49	19	203	171	36	89	41	39	34	147	392.65	3687.56	3230.32	598.85	1536.68	684.27	775.16	680.5	2183.5	1889.21	1080.86	-0.8056	0.686438	0.777819
OTU_935	2	7	0	7	0	0	6	5	0	41.33	127.16	0	116.44	0	0	119.26	100.07	0	56.986	54.8325	-0.0556	0.690651	0.781245
OTU_405	0	1	0	5	1	3	8	1	0	0	18.17	0	83.17	17.27	50.07	159.01	20.01	0	23.722	57.2725	1.2716	0.690907	0.781245
OTU_758	2	2	4	0	5	0	8	7	1	41.33	36.33	75.56	0	86.33	0	159.01	140.1	14.85	47.91	78.49	0.7122	0.691725	0.781353
OTU_720	0	1	0	0	0	2	0	0	0	0	18.17	0	0	0	33.38	0	0	0	3.634	8.345	1.1994	0.701253	0.791289
OTU_1043	1	0	0	2	0	0	0	0	1	20.67	0	0	33.27	0	0	0	0	14.85	10.788	3.7125	-1.539	0.708851	0.799028
OTU_674	0	5	0	0	0	0	0	0	1	0	90.83	0	0	0	0	0	0	14.85	18.166	3.7125	-2.2908	0.711708	0.801201
OTU_694	0	4	3	0	0	2	0	0	0	0	72.66	56.67	0	0	33.38	0	0	0	25.866	8.345	-1.6321	0.712261	0.801201
OTU_1231	10	1	3	2	8	4	6	7	0	206.66	18.17	56.67	33.27	138.13	66.76	119.26	140.1	0	90.58	81.53	-0.1519	0.716965	0.805654
OTU_378	0	1	2	28	6	5	0	0	19	0	18.17	37.78	465.77	103.6	83.45	0	0	282.22	125.064	91.4175	-0.4521	0.718546	0.806593
OTU_386	4	9	2	15	6	19	15	9	0	82.66	163.49	37.78	249.52	103.6	317.1	298.14	180.13	0	127.41	198.843	0.6421	0.733277	0.822275
OTU_238	9	11	10	2	3	3	32	6	1	185.99	199.82	188.91	33.27	51.8	50.07	636.03	120.09	14.85	131.958	205.26	0.6374	0.740167	0.828487
OTU_1240	0	0	0	2	0	1	0	2	0	0	0	0	33.27	0	16.69	0	40.03	0	6.654	14.18	1.0916	0.74035	0.828487
OTU_50	506	104	449	683	413	47	96	107	761	10456.9	1889.19	8481.94	11361.6	7130.89	784.41	1908.09	2141.58	11303.7	7864.1	4034.45	-0.9629	0.751294	0.833188
OTU_51	199	514	538	107	106	734	338	392	19	4112.5	9336.97	10163.2	1779.92	1830.21	12250.1	6718.08	7845.81	282.22	5444.56	6774.05	0.3152	0.751577	0.833188
OTU_999	4	0	1	0	1	0	2	0	1	82.66	0	18.89	0	17.27	0	39.75	0	14.85	23.764	13.65	-0.7999	0.763596	0.833188
OTU_627	0	0	1	1	0	0	0	0	0	0	0	18.89	16.63	0	0	0	0	0	7.104	0.001	-12.7944	0.763869	0.833188
OTU_1008	0	0	0	0	2	0	0	0	0	0	0	0	0	34.53	0	0	0	0	6.906	0.001	-12.7536	0.763869	0.833188
OTU_1034	0	0	2	0	0	0	0	0	0	0	0	37.78	0	0	0	0	0	0	7.556	0.001	-12.8834	0.763869	0.833188
OTU_1000	0	0	1	1	2	0	1	0	1	0	0	18.89	16.63	34.53	0	19.88	0	14.85	14.01	8.6825	-0.6903	0.765463	0.833188
OTU_19	854	333	960	118	396	482	1737	969	41	17648.6	6049.05	18135.1	1962.9	6837.37	8044.33	34524.6	19394.3	609	10126.6	15643.1	0.6274	0.767442	0.833188
OTU_368	0	1	0	0	1	0	0	0	0	0	18.17	0	0	17.27	0	0	0	0	7.088	0.001	-12.7912	0.769471	0.833188
OTU_773	0	1	0	1	0	0	0	0	0	0	18.17	0	16.63	0	0	0	0	0	6.96	0.001	-12.7649	0.769471	0.833188
OTU_601	3	4	2	0	0	0	5	1	0	62	72.66	37.78	0	0	0	99.38	20.01	0	34.488	29.8475	-0.2085	0.77057	0.833188
OTU_23	201	234	186	251	63	341	239	241	58	4153.84	4250.68	3513.68	4175.33	1087.76	5691.11	4750.36	4823.57	861.52	3436.26	4031.64	0.2305	0.775479	0.833188
OTU_666	0	2	1	0	0	0	0	0	2	0	36.33	18.89	0	0	0	0	0	29.71	11.044	7.4275	-0.5723	0.778669	0.833188
OTU_11	1292	669	2250	938	4123	4521	1491	2706	239	26700.3	12152.6	42504.2	15603.4	71188.1	75453.1	29635.1	54160.1	3550.05	33629.7	40699.6	0.2753	0.783046	0.833188
OTU_643	0	1	0	0	0	0	0	2	0	0	18.17	0	0	0	0	0	40.03	0	3.634	10.0075	1.4615	0.783049	0.833188
OTU_232	0	0	0	0	0	0	0	1	0	0	0	0	0	0	0	0	20.01	0	0.001	5.0025	12.2884	0.788484	0.833188
OTU_464	0	0	0	0	0	0	0	0	1	0	0	0	0	0	0	0	0	14.85	0.001	3.7125	11.8582	0.788484	0.833188
OTU_583	0	0	0	0	0	0	0	0	1	0	0	0	0	0	0	0	0	14.85	0.001	3.7125	11.8582	0.788484	0.833188
OTU_590	0	0	0	0	0	0	0	0	1	0	0	0	0	0	0	0	0	14.85	0.001	3.7125	11.8582	0.788484	0.833188
OTU_613	0	0	0	0	0	1	0	0	0	0	0	0	0	0	16.69	0	0	0	0.001	4.1725	12.0267	0.788484	0.833188
OTU_648	0	0	0	0	0	0	0	0	1	0	0	0	0	0	0	0	0	14.85	0.001	3.7125	11.8582	0.788484	0.833188
OTU_658	0	0	0	0	0	0	0	1	0	0	0	0	0	0	0	0	20.01	0	0.001	5.0025	12.2884	0.788484	0.833188
OTU_661	0	0	0	0	0	0	0	0	1	0	0	0	0	0	0	0	0	14.85	0.001	3.7125	11.8582	0.788484	0.833188
OTU_669	0	0	0	0	0	0	0	0	1	0	0	0	0	0	0	0	0	14.85	0.001	3.7125	11.8582	0.788484	0.833188
OTU_689	0	0	0	0	0	0	0	0	1	0	0	0	0	0	0	0	0	14.85	0.001	3.7125	11.8582	0.788484	0.833188
OTU_696	0	0	0	0	0	0	0	1	0	0	0	0	0	0	0	0	20.01	0	0.001	5.0025	12.2884	0.788484	0.833188
OTU_755	0	0	0	0	0	0	0	0	1	0	0	0	0	0	0	0	0	14.85	0.001	3.7125	11.8582	0.788484	0.833188
OTU_762	0	0	0	0	0	1	0	0	0	0	0	0	0	0	16.69	0	0	0	0.001	4.1725	12.0267	0.788484	0.833188
OTU_790	0	0	0	0	0	0	0	0	1	0	0	0	0	0	0	0	0	14.85	0.001	3.7125	11.8582	0.788484	0.833188
OTU_793	0	0	0	0	0	0	0	0	1	0	0	0	0	0	0	0	0	14.85	0.001	3.7125	11.8582	0.788484	0.833188
OTU_794	0	0	0	0	0	0	0	1	0	0	0	0	0	0	0	0	20.01	0	0.001	5.0025	12.2884	0.788484	0.833188
OTU_801	0	0	0	0	0	0	0	0	1	0	0	0	0	0	0	0	0	14.85	0.001	3.7125	11.8582	0.788484	0.833188
OTU_804	0	0	0	0	0	0	0	0	1	0	0	0	0	0	0	0	0	14.85	0.001	3.7125	11.8582	0.788484	0.833188
OTU_815	0	0	0	0	0	0	0	0	1	0	0	0	0	0	0	0	0	14.85	0.001	3.7125	11.8582	0.788484	0.833188
OTU_819	0	0	0	0	0	0	0	0	1	0	0	0	0	0	0	0	0	14.85	0.001	3.7125	11.8582	0.788484	0.833188
OTU_821	0	0	0	0	0	0	0	1	0	0	0	0	0	0	0	0	20.01	0	0.001	5.0025	12.2884	0.788484	0.833188
OTU_833	0	0	0	0	0	0	0	0	1	0	0	0	0	0	0	0	0	14.85	0.001	3.7125	11.8582	0.788484	0.833188
OTU_837	0	0	0	0	0	0	0	0	1	0	0	0	0	0	0	0	0	14.85	0.001	3.7125	11.8582	0.788484	0.833188
OTU_866	0	0	0	0	0	0	0	0	1	0	0	0	0	0	0	0	0	14.85	0.001	3.7125	11.8582	0.788484	0.833188
OTU_879	0	0	0	0	0	0	0	0	1	0	0	0	0	0	0	0	0	14.85	0.001	3.7125	11.8582	0.788484	0.833188
OTU_882	0	0	0	0	0	0	0	0	1	0	0	0	0	0	0	0	0	14.85	0.001	3.7125	11.8582	0.788484	0.833188
OTU_885	0	0	0	0	0	0	0	0	1	0	0	0	0	0	0	0	0	14.85	0.001	3.7125	11.8582	0.788484	0.833188
OTU_904	0	0	0	0	0	0	0	0	1	0	0	0	0	0	0	0	0	14.85	0.001	3.7125	11.8582	0.788484	0.833188
OTU_908	0	0	0	0	0	0	0	0	1	0	0	0	0	0	0	0	0	14.85	0.001	3.7125	11.8582	0.788484	0.833188
OTU_942	0	0	0	0	0	0	0	0	1	0	0	0	0	0	0	0	0	14.85	0.001	3.7125	11.8582	0.788484	0.833188
OTU_948	0	0	0	0	0	0	0	1	0	0	0	0	0	0	0	0	20.01	0	0.001	5.0025	12.2884	0.788484	0.833188
OTU_984	0	0	0	0	0	0	0	0	1	0	0	0	0	0	0	0	0	14.85	0.001	3.7125	11.8582	0.788484	0.833188
OTU_989	0	0	0	0	0	0	0	0	1	0	0	0	0	0	0	0	0	14.85	0.001	3.7125	11.8582	0.788484	0.833188
OTU_992	0	0	0	0	0	0	0	1	0	0	0	0	0	0	0	0	20.01	0	0.001	5.0025	12.2884	0.788484	0.833188
OTU_995	0	0	0	0	0	0	0	0	1	0	0	0	0	0	0	0	0	14.85	0.001	3.7125	11.8582	0.788484	0.833188
OTU_1039	0	0	0	0	0	0	0	1	0	0	0	0	0	0	0	0	20.01	0	0.001	5.0025	12.2884	0.788484	0.833188
OTU_1066	0	0	0	0	0	0	0	1	0	0	0	0	0	0	0	0	20.01	0	0.001	5.0025	12.2884	0.788484	0.833188
OTU_1068	0	0	0	0	0	1	0	0	0	0	0	0	0	0	16.69	0	0	0	0.001	4.1725	12.0267	0.788484	0.833188
OTU_1144	0	0	0	0	0	0	0	0	1	0	0	0	0	0	0	0	0	14.85	0.001	3.7125	11.8582	0.788484	0.833188
OTU_1188	0	0	0	0	0	0	0	0	1	0	0	0	0	0	0	0	0	14.85	0.001	3.7125	11.8582	0.788484	0.833188
OTU_1208	0	0	0	0	0	0	0	0	1	0	0	0	0	0	0	0	0	14.85	0.001	3.7125	11.8582	0.788484	0.833188
OTU_1243	0	0	0	0	0	0	0	0	1	0	0	0	0	0	0	0	0	14.85	0.001	3.7125	11.8582	0.788484	0.833188
OTU_208	92	248	38	27	77	11	296	77	9	1901.26	4505	717.85	449.14	1329.49	183.58	5883.29	1541.14	133.68	1780.55	1935.42	0.1203	0.789515	0.833463
OTU_54	161	196	73	65	480	105	629	300	30	3327.2	3560.4	1379.02	1081.26	8287.72	1752.39	12502	6004.44	445.61	3527.12	5176.11	0.5534	0.790956	0.833734
OTU_192	25	42	42	10	51	17	64	52	5	516.65	762.94	793.41	166.35	880.57	283.72	1272.06	1040.77	74.27	623.984	667.705	0.0977	0.792394	0.833734
OTU_512	0	0	0	0	0	0	1	0	0	0	0	0	0	0	0	19.88	0	0	0.001	4.97	12.279	0.7944	0.833734
OTU_605	0	0	0	0	0	0	1	0	0	0	0	0	0	0	0	19.88	0	0	0.001	4.97	12.279	0.7944	0.833734
OTU_668	0	0	0	0	0	0	1	0	0	0	0	0	0	0	0	19.88	0	0	0.001	4.97	12.279	0.7944	0.833734
OTU_917	0	0	0	0	0	0	1	0	0	0	0	0	0	0	0	19.88	0	0	0.001	4.97	12.279	0.7944	0.833734
OTU_1241	0	0	2	4	0	3	0	0	0	0	0	37.78	66.54	0	50.07	0	0	0	20.864	12.5175	-0.7371	0.797618	0.8363
OTU_836	2	1	1	7	2	0	8	4	0	41.33	18.17	18.89	116.44	34.53	0	159.01	80.06	0	45.872	59.7675	0.3817	0.802367	0.840464
OTU_630	2	7	0	1	4	0	0	0	3	41.33	127.16	0	16.63	69.06	0	0	0	44.56	50.836	11.14	-2.1901	0.803209	0.840531
OTU_387	4	0	19	0	0	5	1	4	2	82.66	0	358.92	0	0	83.45	19.88	80.06	29.71	88.316	53.275	-0.7292	0.808287	0.845027
OTU_12	987	626	1598	4119	3669	52	50	60	4096	20397.2	11371.5	30187.4	68518.7	63349.3	867.85	993.8	1200.89	60841	38764.8	15975.9	-1.2789	0.818742	0.85513
OTU_1124	1	1	1	5	1	0	9	4	0	20.67	18.17	18.89	83.17	17.27	0	178.88	80.06	0	31.634	64.735	1.0331	0.82685	0.862324
OTU_529	1	0	3	0	0	0	7	0	0	20.67	0	56.67	0	0	0	139.13	0	0	15.468	34.7825	1.1691	0.827225	0.862324
OTU_150	0	4	0	0	0	1	2	1	0	0	72.66	0	0	0	16.69	39.75	20.01	0	14.532	19.1125	0.3953	0.832109	0.86658
OTU_490	1	2	1	0	3	1	2	0	1	20.67	36.33	18.89	0	51.8	16.69	39.75	0	14.85	25.538	17.8225	-0.5189	0.835513	0.869288
OTU_775	0	12	10	4	2	3	14	6	3	0	217.98	188.91	66.54	34.53	50.07	278.26	120.09	44.56	101.592	123.245	0.2787	0.83659	0.86957
OTU_625	0	5	0	0	0	0	0	3	1	0	90.83	0	0	0	0	0	60.04	14.85	18.166	18.7225	0.0435	0.846046	0.878555
OTU_105	66	119	75	102	142	18	55	56	121	1363.95	2161.67	1416.81	1696.75	2451.78	300.41	1093.18	1120.83	1797.31	1818.19	1077.93	-0.7542	0.855739	0.887768
OTU_949	0	0	9	0	3	0	0	0	5	0	0	170.02	0	51.8	0	0	0	74.27	44.364	18.5675	-1.2566	0.857645	0.888892
OTU_954	1	3	0	0	0	0	2	0	0	20.67	54.5	0	0	0	0	39.75	0	0	15.034	9.9375	-0.5973	0.85905	0.889496
OTU_874	0	3	0	0	0	0	0	0	1	0	54.5	0	0	0	0	0	0	14.85	10.9	3.7125	-1.5539	0.862016	0.89086
OTU_967	0	3	0	0	0	0	0	1	0	0	54.5	0	0	0	0	0	20.01	0	10.9	5.0025	-1.1236	0.862016	0.89086
OTU_855	0	2	3	0	0	1	0	2	1	0	36.33	56.67	0	0	16.69	0	40.03	14.85	18.6	17.8925	-0.0559	0.870102	0.898357
OTU_179	4	0	9	23	18	11	1	6	9	82.66	0	170.02	382.6	310.79	183.58	19.88	120.09	133.68	189.214	114.308	-0.7271	0.874781	0.902327
OTU_197	42	21	33	6	4	0	0	0	35	867.97	381.47	623.39	99.81	69.06	0	0	0	519.88	408.34	129.97	-1.6516	0.87843	0.905227
OTU_841	0	0	1	2	0	0	0	0	2	0	0	18.89	33.27	0	0	0	0	29.71	10.432	7.4275	-0.4901	0.881657	0.907687
OTU_646	0	0	0	2	1	3	0	0	0	0	0	0	33.27	17.27	50.07	0	0	0	10.108	12.5175	0.3084	0.886675	0.911984
OTU_700	0	1	0	2	1	2	2	0	0	0	18.17	0	33.27	17.27	33.38	39.75	0	0	13.742	18.2825	0.4119	0.898583	0.91775
OTU_299	4	14	1	20	20	8	35	15	3	82.66	254.31	18.89	332.7	345.32	133.52	695.66	300.22	44.56	206.776	293.49	0.5052	0.900969	0.91775
OTU_574	0	0	1	0	0	0	0	0	0	0	0	18.89	0	0	0	0	0	0	3.778	0.001	-11.8834	0.901453	0.91775
OTU_598	0	0	1	0	0	0	0	0	0	0	0	18.89	0	0	0	0	0	0	3.778	0.001	-11.8834	0.901453	0.91775
OTU_624	0	1	0	0	0	0	0	0	0	0	18.17	0	0	0	0	0	0	0	3.634	0.001	-11.8273	0.901453	0.91775
OTU_663	0	0	0	1	0	0	0	0	0	0	0	0	16.63	0	0	0	0	0	3.326	0.001	-11.6996	0.901453	0.91775
OTU_781	0	1	0	0	0	0	0	0	0	0	18.17	0	0	0	0	0	0	0	3.634	0.001	-11.8273	0.901453	0.91775
OTU_1047	0	1	0	0	0	0	0	0	0	0	18.17	0	0	0	0	0	0	0	3.634	0.001	-11.8273	0.901453	0.91775
OTU_1020	0	1	0	2	2	0	1	3	0	0	18.17	0	33.27	34.53	0	19.88	60.04	0	17.194	19.98	0.2167	0.901456	0.91775
OTU_37	184	354	125	29	90	233	138	161	47	3802.52	6430.52	2361.34	482.41	1553.95	3888.65	2742.88	3222.38	698.13	2926.15	2638.01	-0.1496	0.902316	0.91775
OTU_1171	0	0	0	4	0	0	3	1	0	0	0	0	66.54	0	0	59.63	20.01	0	13.308	19.91	0.5812	0.902468	0.91775
OTU_542	0	2	11	5	2	2	12	3	1	0	36.33	207.8	83.17	34.53	33.38	238.51	60.04	14.85	72.366	86.695	0.2606	0.902468	0.91775
OTU_594	23	3	10	18	3	0	0	1	15	475.31	54.5	188.91	299.43	51.8	0	0	20.01	222.81	213.99	60.705	-1.8177	0.903493	0.917929
OTU_375	0	1	0	0	1	0	0	2	0	0	18.17	0	0	17.27	0	0	40.03	0	7.088	10.0075	0.4976	0.904591	0.918181
OTU_608	3	1	1	1	11	4	5	2	1	62	18.17	18.89	16.63	189.93	66.76	99.38	40.03	14.85	61.124	55.255	-0.1456	0.905739	0.918484
OTU_796	0	0	4	0	0	1	4	0	0	0	0	75.56	0	0	16.69	79.5	0	0	15.112	24.0475	0.6702	0.914439	0.926437
OTU_353	0	5	2	7	1	5	3	2	2	0	90.83	37.78	116.44	17.27	83.45	59.63	40.03	29.71	52.464	53.205	0.0202	0.918733	0.929502
OTU_1091	1	0	10	9	4	0	8	0	7	20.67	0	188.91	149.71	69.06	0	159.01	0	103.98	85.67	65.7475	-0.3819	0.919658	0.929502
OTU_1085	0	1	2	3	2	1	1	5	0	0	18.17	37.78	49.9	34.53	16.69	19.88	100.07	0	28.076	34.16	0.283	0.920602	0.929502
OTU_849	0	9	0	1	0	0	0	0	3	0	163.49	0	16.63	0	0	0	0	44.56	36.024	11.14	-1.6932	0.923146	0.929502
OTU_468	0	0	1	0	0	0	0	1	0	0	0	18.89	0	0	0	0	20.01	0	3.778	5.0025	0.405	0.923483	0.929502
[truncated: 182 more rows]

[truncated: 3 more sheets: Table S6, Table S7, Table S8]
