# Supplementary material for: Reno-Protective Effect of Low Protein Diet Supplemented With α-Ketoacid Through Gut Microbiota and Fecal Metabolism in 5/6 Nephrectomized Mice
Source: Front Nutr. 2022 Jun 30;9:889131. doi: 10.3389/fnut.2022.889131 (PMC9280408; doi:10.3389/fnut.2022.889131)
Supplement: Supplementary file 3 [file Data_Sheet_3.zip]

Archive with 39 entries (35 files):
- LKD/
- LKD/LKD 1.jpg
- LKD/LKD 4.jpg
- LKD/LKD 5.jpg
- LKD/LKD 6.jpg
- LKD/LKD 7.jpg
- LKD/LKD 8.jpg
- LKD/LKD 9.jpg
- LKD/LKD2.jpg
- LKD/LKD3.jpg
- LPD/
- LPD/LPD 1.jpg
- LPD/LPD 2.jpg
- LPD/LPD 3.jpg
- LPD/LPD 4.jpg
- LPD/LPD 6.jpg
- LPD/LPD 7.jpg
- LPD/LPD 8.jpg
- LPD/LPD 9.jpg
- NPD/
- NPD/NPD 4.jpg
- NPD/NPD 5.jpg
- NPD/NPD 6.jpg
- NPD/NPD 7.jpg
- NPD/NPD 8.jpg
- NPD/NPD 9.jpg
- NPD/NPD1.jpg
- NPD/NPD2.jpg
- NPD/NPD3.jpg
- Sham/
- Sham/Sham 2.jpg
- Sham/Sham 3.jpg
- Sham/Sham 4.jpg
- Sham/Sham 5.jpg
- Sham/Sham 6.jpg
- Sham/Sham 7.jpg
- Sham/Sham 8.jpg
- Sham/Sham 9.jpg
- Sham/Sham1.jpg
