# Supplementary material for: Reno-Protective Effect of Low Protein Diet Supplemented With α-Ketoacid Through Gut Microbiota and Fecal Metabolism in 5/6 Nephrectomized Mice
Source: Front Nutr. 2022 Jun 30;9:889131. doi: 10.3389/fnut.2022.889131 (PMC9280408; doi:10.3389/fnut.2022.889131)
Supplement: Supplementary file 4 [file Data_Sheet_4.zip]

Archive with 9 entries (9 files):
- Figure 1.xlsx
- Figure 2.xlsx
- Figure 3.xlsx
- Figure 4.xlsx
- Figure 4A-C.xlsx
- Figure 4D-F.xlsx
- Figure 5.xlsx
- Figure 5B.xlsx
- Figure 6-7.xlsx
