# Supplementary material for: Reno-Protective Effect of Low Protein Diet Supplemented With α-Ketoacid Through Gut Microbiota and Fecal Metabolism in 5/6 Nephrectomized Mice
Source: Front Nutr. 2022 Jun 30;9:889131. doi: 10.3389/fnut.2022.889131 (PMC9280408; doi:10.3389/fnut.2022.889131)
Supplement: Supplementary file 4 [file Data_Sheet_4.zip › Figure 1.xlsx]

## Sheet: Sheet1
ANOVA statistics	Graphpad Prism 9.1.2
Sham	NPD	LPD	LKD	Tukey's multiple comparisons test	Mean Diff.	95.00% CI of diff.	Below threshold?	Summary	Adjusted P Value
Body weight (Figure 1B)				Sham vs. NPD	10.63	7.310 to 13.95	Yes	****	<0.0001
33.2	22.3	23.9	20.2	Sham vs. LPD	11.14	8.009 to 14.27	Yes	****	<0.0001
33.6	20.1	22.4	24.1	Sham vs. LKD	10.82	7.689 to 13.95	Yes	****	<0.0001
31.8	23.2	21.3	25.5	NPD vs. LPD	0.51	-2.810 to 3.830	No	ns	0.97
34.7	24.6	20.7	20.1	NPD vs. LKD	0.19	-3.130 to 3.510	No	ns	0.9983
32.6		21.9	21.9	LPD vs. LKD	-0.32	-3.451 to 2.811	No	ns	0.9907
Urine protein (Figure 1C)				Sham vs. NPD	-63.68	-69.97 to -57.38	Yes	****	<0.0001
12.4	83.2	15.3	11.2	Sham vs. LPD	-1.48	-7.413 to 4.453	No	ns	0.888
14.7	74.1	12.6	9.9	Sham vs. LKD	3.34	-2.593 to 9.273	No	ns	0.3963
13.2	68.9	13.1	10.1	NPD vs. LPD	62.2	55.90 to 68.49	Yes	****	<0.0001
13.3	81.3	14.9	7.3	NPD vs. LKD	67.02	60.72 to 73.31	Yes	****	<0.0001
12.4		17.5	10.8	LPD vs. LKD	4.82	-1.113 to 10.75	No	ns	0.1325
SCR (Figure 1D)				Sham vs. NPD	-71.19	-90.82 to -51.57	Yes	****	<0.0001
44.8745	104.016	98.3161	85.4922	Sham vs. LPD	-53.88	-72.39 to -35.38	Yes	****	<0.0001
51.7782	108.29	104.016	78.3679	Sham vs. LKD	-44.48	-62.98 to -25.97	Yes	****	<0.0001
36.8201	126.813	113.99	102.591	NPD vs. LPD	17.31	-2.315 to 36.94	No	ns	0.0933
54.0795	132.513	88.342	88.342	NPD vs. LKD	26.72	7.089 to 46.34	Yes	**	0.0066
46.0251		98.3161	101.166	LPD vs. LKD	9.404	-9.101 to 27.91	No	ns	0.4814
BUN (Figure 1E)				Sham vs. NPD	-6.271	-8.259 to -4.283	Yes	****	<0.0001
5.51724	13.4793	8.51582	6.59367	Sham vs. LPD	-3.069	-4.943 to -1.195	Yes	**	0.0014
4.43678	9.85401	7.56691	7.93187	Sham vs. LKD	-2.368	-4.242 to -0.4940	Yes	*	0.0115
5.4023	11.1922	9.19708	7.12895	NPD vs. LPD	3.202	1.214 to 5.190	Yes	**	0.0016
4.62069	10.438	6.59367	6.42336	NPD vs. LKD	3.903	1.915 to 5.890	Yes	***	0.0002
4.87356		8.32117	8.61314	LPD vs. LKD	0.7007	-1.173 to 2.575	No	ns	0.7079
HE staining (Figure 1F)				Sham vs. NPD	-3.567	-4.013 to -3.120	Yes	****	<0.0001
0	3.6	3	2.5	Sham vs. LPD	-3	-3.447 to -2.553	Yes	****	<0.0001
0	3.7	2.7	2.4	Sham vs. LKD	-2.433	-2.880 to -1.987	Yes	****	<0.0001
0	3.4	3.3	2.4	NPD vs. LPD	0.5667	0.1201 to 1.013	Yes	*	0.0153
				NPD vs. LKD	1.133	0.6868 to 1.580	Yes	***	0.0002
				LPD vs. LKD	0.5667	0.1201 to 1.013	Yes	*	0.0153
