# Supplementary material for: Reno-Protective Effect of Low Protein Diet Supplemented With α-Ketoacid Through Gut Microbiota and Fecal Metabolism in 5/6 Nephrectomized Mice
Source: Front Nutr. 2022 Jun 30;9:889131. doi: 10.3389/fnut.2022.889131 (PMC9280408; doi:10.3389/fnut.2022.889131)
Supplement: Supplementary file 4 [file Data_Sheet_4.zip › Figure 2.xlsx]

## Sheet: Sheet1
ANOVA statistics of mean	Graphpad Prism 9.1.2
	Sham			NPD			LPD			LKD			Tukey's multiple comparisons test	Mean Diff.	95.00% CI of diff.	Below threshold?	Summary	Adjusted P Value
	Masson （Figure 2A-B)												Sham vs. NPD	-6.287	-7.201 to -5.373	Yes	****	<0.0001
	0.1	0.1	0.2	7.8	6.2	6	4.2	3.6	3.5	2.6	2.7	3.1	Sham vs. LPD	-3.82	-4.734 to -2.906	Yes	****	<0.0001
	0.2	0.1	0.22	6.8	5.3	6.3	5	4.1	3.9	3.1	2.3	2.9	Sham vs. LKD	-2.698	-3.612 to -1.784	Yes	****	<0.0001
	0.1	0.2	0.1	6.5	6.5	6.5	3.8	4.4	3.2	2.5	3.2	3.2	NPD vs. LPD	2.467	1.553 to 3.381	Yes	***	0.0001
Mean	0.133333	0.133333	0.173333	7.03333	6	6.26667	4.33333	4.03333	3.53333	2.73333	2.73333	3.06667	NPD vs. LKD	3.589	2.675 to 4.503	Yes	****	<0.0001
													LPD vs. LKD	1.122	0.2083 to 2.036	Yes	*	0.0182
	Serius red （Figure 2C-D)												Sham vs. NPD	-9.367	-10.32 to -8.417	Yes	****	<0.0001
	1.2	1.3	1.5	11.6	11.4	10	8.3	7.3	8.1	6.2	7.7	5.2	Sham vs. LPD	-6.378	-7.328 to -5.428	Yes	****	<0.0001
	1.5	2.2	1.4	10.3	10.7	11.8	8.2	7.6	8.2	7.1	7.5	6.1	Sham vs. LKD	-5.133	-6.083 to -4.183	Yes	****	<0.0001
	1.2	2.1	1.7	10.8	10.4	11.4	7.9	7.9	8	7.5	6.2	6.8	NPD vs. LPD	2.989	2.039 to 3.939	Yes	****	<0.0001
Mean	1.3	1.86667	1.53333	10.9	10.8333	11.0667	8.13333	7.6	8.1	6.93333	7.13333	6.03333	NPD vs. LKD	4.233	3.283 to 5.183	Yes	****	<0.0001
													LPD vs. LKD	1.244	0.2943 to 2.195	Yes	*	0.0129
	α-sma （Figure 2E-F)												Sham vs. NPD	-6.684	-7.663 to -5.705	Yes	****	<0.0001
	0.2	0.31	0.36	6.4	7.1	5.8	5.6	4.7	6.8	2	1.9	2.5	Sham vs. LPD	-5.096	-6.075 to -4.117	Yes	****	<0.0001
	0.19	0.6	0.42	4.8	8.2	6.4	3.7	5.9	6.1	2.4	2.5	2.1	Sham vs. LKD	-2.04	-3.019 to -1.061	Yes	***	0.0007
	0.42	0.3	0.24	9.7	6.5	8.3	4.8	6.1	5.2	2.4	2.3	3.3	NPD vs. LPD	1.589	0.6099 to 2.568	Yes	**	0.0036
Mean	0.27	0.403333	0.34	6.96667	7.26667	6.83333	4.7	5.56667	6.03333	2.26667	2.23333	2.63333	NPD vs. LKD	4.644	3.665 to 5.623	Yes	****	<0.0001
													LPD vs. LKD	3.056	2.077 to 4.035	Yes	****	<0.0001
IL-1β(Figure 2G)				Tukey's multiple comparisons test	Mean Diff.	95.00% CI of diff.	Below threshold?	Summary	Adjusted P Value
Sham	NPD	LPD	LKD	Sham vs. NPD	-125.8	-167.0 to -84.65	Yes	****	<0.0001
127.552	252.593	179.033	151.301	Sham vs. LPD	-69.9	-108.7 to -31.09	Yes	***	0.0006
93.4741	213.016	152.567	178.505	Sham vs. LKD	-42.54	-81.34 to -3.729	Yes	*	0.0295
108.554	230.614	220.669	149.663	NPD vs. LPD	55.91	14.75 to 97.07	Yes	**	0.0067
137.304	265.96	172.063	135.658	NPD vs. LKD	83.28	42.12 to 124.4	Yes	***	0.0002
106.78		198.831	171.212	LPD vs. LKD	27.36	-11.44 to 66.17	No	ns	0.22
TNF-α (Figure 2H)
Sham	NPD	LPD	LKD	Sham vs. NPD	-348.5	-445.1 to -252.0	Yes	****	<0.0001
189.121	553.747	530.305	462.092	Sham vs. LPD	-273.6	-364.7 to -182.6	Yes	****	<0.0001
249.087	503.658	496.339	360.025	Sham vs. LKD	-187	-278.0 to -95.94	Yes	***	0.0001
175.42	628.785	439.031	444.837	NPD vs. LPD	74.91	-21.66 to 171.5	No	ns	0.1584
237.294	549.674	483.884	288.376	NPD vs. LKD	161.5	64.96 to 258.1	Yes	**	0.0011
201.242		470.698	431.81	LPD vs. LKD	86.62	-4.427 to 177.7	No	ns	0.0649
IL-6 (Figure 2I)
Sham	NPD	LPD	LKD	Sham vs. NPD	-124.1	-161.1 to -87.22	Yes	****	<0.0001
89.8286	232.801	193.348	150.17	Sham vs. LPD	-85.37	-120.2 to -50.55	Yes	****	<0.0001
110.429	223.767	225.817	161.641	Sham vs. LKD	-43.47	-78.28 to -8.653	Yes	*	0.0125
118.51	202.982	179.675	142.839	NPD vs. LPD	38.78	1.850 to 75.71	Yes	*	0.038
96.2305	257.177	159.56	164.249	NPD vs. LKD	80.68	43.75 to 117.6	Yes	****	<0.0001
110.187		193.615	123.63	LPD vs. LKD	41.9	7.081 to 76.71	Yes	*	0.0162
