# Supplementary material for: Reno-Protective Effect of Low Protein Diet Supplemented With α-Ketoacid Through Gut Microbiota and Fecal Metabolism in 5/6 Nephrectomized Mice
Source: Front Nutr. 2022 Jun 30;9:889131. doi: 10.3389/fnut.2022.889131 (PMC9280408; doi:10.3389/fnut.2022.889131)
Supplement: Supplementary file 4 [file Data_Sheet_4.zip › Figure 3.xlsx]

## Sheet: Figure 3A-B
	chao1	ACE
NPD1	571.512	581.406
NPD2	493.015	500.37
NPD3	718.333	619.263
NPD4	569.14	592.686
LPD1	733.218	741.081
LPD2	404.812	421.163
LPD3	734.091	761.004
LPD4	772.524	791.228
LPD5	661	669.537
LKD1	613.061	625.779
LKD2	753.224	772.153
LKD3	903.007	912.85
LKD4	897	912.29
LKD5	730.755	741.994
Chao 1 (Figure 3A)
Wilcox	p-value	sig.
NPD-LPD	0.1634
NPD-LKD	0.0259	*
LPD-LKD	0.2768
ACE (Figure 3B)
Wilcox	p-value	sig.
NPD-LPD	0.0858
NPD-LKD	0.0075	**
LPD-LKD	0.171

## Sheet: Figure 3C
Figure 3C	NMDS1	NMDS2
NPD1	-0.630383	-0.0653714
NPD2	-0.499968	-0.472352
NPD3	-0.493713	-0.414853
NPD4	0.422845	-0.359759
LPD1	0.105753	-0.100521
LPD2	-0.928287	0.525932
LPD3	0.293358	-0.0297669
LPD4	0.31292	-0.0879808
LPD5	0.376403	0.0498597
LKD1	0.373812	0.141086
LKD2	0.281749	0.283735
LKD3	0.1856	0.266115
LKD4	-0.0131706	0.229934
LKD5	0.213082	0.0339416

## Sheet: Figure 3D-E
Figure 3D
Taxonomy(Phylum)	Bacteroidota	Firmicutes	Proteobacteria	Verrucomicrobiota	unidentified_Bacteria	Actinobacteriota	Campylobacterota	Desulfobacterota	Deferribacteres	Fusobacteriota	Others
NPD	0.426503	0.448454	0.074859	0.001213	0.014457	0.013069	0.005525	0.003088	0.000716	0.000472	0.011642
LPD	0.472698	0.240146	0.162515	0.07413	0.015687	0.016335	0.001627	0.006107	0.000668	0.000151	0.009934
LKD	0.589736	0.248127	0.084291	0.029309	0.014891	0.013678	0.003581	0.003429	0.003318	0.000589	0.009051
Figure 3E
Taxonomy(Genus)	Escherichia-Shigella	Allobaculum	Bacteroides	Akkermansia	Pseudomonas	Parabacteroides	Ileibacterium	Streptococcus	Romboutsia	Lactobacillus	Others
NPD	0.000184	0.032136	0.091206	0.001164	0.064441	0.008777	0.179104	0.046538	0.038263	0.020424	0.517764
LPD	0.138143	0.119552	0.155593	0.074102	0.001743	0.006735	0.028752	0.000569	0.0059	0.001162	0.467749
LKD	0.055213	0.065199	0.091389	0.029253	0.000465	0.057846	0.074735	0.000207	0.004527	0.000601	0.620565

## Sheet: Figure 3G
NPD VS LPD
Taxa	p value	mean(group1)	variance(group1)	standard error(group1)	mean(group2)	variance(group2)	standard error(group2)	q value
k__Bacteria;p__Firmicutes;c__Bacilli;o__Erysipelotrichales;f__Erysipelotrichaceae;g__Ileibacterium;	0.000214789	0.179104	0.000854253	0.0146138	0.0287522	0.00101223	0.0142284	0.094507
k__Bacteria;p__Actinobacteriota;c__Actinobacteria;o__Bifidobacteriales;f__Bifidobacteriaceae;g__Bifidobacterium;	0.000834507	0.00268047	9.18648e-07	0.000479231	0.000103439	1.7292e-08	5.88082e-05	0.175587
k__Bacteria;p__Firmicutes;c__Bacilli;o__Erysipelotrichales;f__Erysipelotrichaceae;g__Dubosiella;	0.00119718	0.00235722	6.37999e-07	0.000399374	0.000342146	5.90383e-08	0.000108663	0.175587
k__Bacteria;p__Firmicutes;c__Clostridia;o__Lachnospirales;f__Lachnospiraceae;g__Frisingicoccus;	0.00395423	0	0	0	2.78491e-05	3.16559e-10	7.95687e-06	0.390939
k__Bacteria;p__Firmicutes;c__Negativicutes;o__Veillonellales-Selenomonadales;f__Veillonellaceae;g__Negativicoccus;	0.00464437	0	0	0	4.37628e-05	8.70538e-10	1.3195e-05	0.390939
k__Bacteria;p__Desulfobacterota;c__Desulfovibrionia;o__Desulfovibrionales;f__Desulfovibrionaceae;g__Mailhella;	0.00533099	9.94609e-06	3.95699e-10	9.94609e-06	0.000123332	5.61893e-09	3.35229e-05	0.390939
k__Bacteria;p__Firmicutes;c__Clostridia;o__Oscillospirales;f__[Clostridium]_methylpentosum_group;g__unidentified_[Clostridium]_methylpentosum_group;	0.00624648	0	0	0	3.97844e-05	7.91398e-10	1.25809e-05	0.392636
k__Bacteria;p__Bacteroidota;c__Bacteroidia;o__Bacteroidales;f__Marinifilaceae;g__Odoribacter;	0.00852465	0.000949852	2.78143e-07	0.000263697	0.000131288	2.68284e-08	7.32508e-05	0.468856
k__Bacteria;p__Firmicutes;c__Clostridia;o__Oscillospirales;f__Butyricicoccaceae;g__UCG-008;	0.0112958	8.45418e-05	1.15412e-09	1.69862e-05	1.98922e-05	1.1871e-09	1.54084e-05	0.552238
k__Bacteria;p__Firmicutes;c__Clostridia;o__Oscillospirales;f__Ruminococcaceae;g__Negativibacillus;	0.0181197	0.000745957	3.04556e-07	0.000275933	5.96766e-05	3.95699e-10	8.89606e-06	0.708766
k__Bacteria;p__Actinobacteriota;c__Actinobacteria;o__Propionibacteriales;f__Propionibacteriaceae;g__Propionimicrobium;	0.0189577	0	0	0	8.35472e-05	5.81678e-09	3.4108e-05	0.708766
k__Bacteria;p__Firmicutes;c__Clostridia;o__Peptostreptococcales-Tissierellales;f__unidentified_Peptostreptococcales-Tissierellales;g__Helcococcus;	0.0208592	0	0	0	4.37628e-05	1.66194e-09	1.82315e-05	0.708766
k__Bacteria;p__Firmicutes;c__Clostridia;o__Peptostreptococcales-Tissierellales;f__Anaerovoracaceae;g__Family_XIII_AD3011_group;	0.0256092	1.98922e-05	1.5828e-09	1.98922e-05	0.000119353	7.12258e-09	3.77428e-05	0.708766
k__Bacteria;p__Firmicutes;c__Clostridia;o__Peptostreptococcales-Tissierellales;f__unidentified_Peptostreptococcales-Tissierellales;g__Ezakiella;	0.0275458	4.97305e-06	9.89247e-11	4.97305e-06	0.000190965	3.33574e-08	8.16792e-05	0.708766
k__Bacteria;p__Proteobacteria;c__Gammaproteobacteria;o__Burkholderiales;f__Alcaligenaceae;g__Parapusillimonas;	0.0282148	8.45418e-05	9.8595e-09	4.96475e-05	0.000795687	4.8394e-07	0.000311108	0.708766
k__Bacteria;p__Actinobacteriota;c__Actinobacteria;o__Micrococcales;f__Intrasporangiaceae;g__Ornithinimicrobium;	0.0293944	0	0	0	3.97844e-05	1.5828e-09	1.77921e-05	0.708766
k__Bacteria;p__Proteobacteria;c__Alphaproteobacteria;o__Rhizobiales;f__Rhizobiaceae;g__Aquamicrobium;	0.0293944	0	0	0	1.98922e-05	3.95699e-10	8.89606e-06	0.708766
k__Bacteria;p__Firmicutes;c__Clostridia;o__Peptostreptococcales-Tissierellales;f__unidentified_Peptostreptococcales-Tissierellales;g__Fenollaria;	0.0317254	0	0	0	0.000147202	2.24757e-08	6.70458e-05	0.708766
k__Bacteria;p__Proteobacteria;c__Gammaproteobacteria;o__Vibrionales;f__Vibrionaceae;g__Vibrio;	0.0329049	0	0	0	0.0002029	4.34082e-08	9.31753e-05	0.708766
k__Bacteria;p__Bacteroidota;c__Bacteroidia;o__Bacteroidales;f__Muribaculaceae;g__Muribaculum;	0.0336901	0.00671361	2.38323e-05	0.00244092	0.00116568	3.07965e-06	0.000784812	0.708766
k__Bacteria;p__Proteobacteria;c__Alphaproteobacteria;o__Caulobacterales;f__Caulobacteraceae;g__Brevundimonas;	0.0338275	0.000198922	1.68832e-08	6.49676e-05	0.0021762	4.16782e-06	0.000912997	0.708766
k__Bacteria;p__Proteobacteria;c__Gammaproteobacteria;o__Enterobacterales;f__Morganellaceae;g__Providencia;	0.0367183	1.98922e-05	7.91398e-10	1.40659e-05	0.000119353	1.02882e-08	4.53612e-05	0.734366
k__Bacteria;p__Actinobacteriota;c__Actinobacteria;o__Corynebacteriales;f__Corynebacteriaceae;g__Lawsonella;	0.0435141	7.95687e-05	2.53247e-08	7.95687e-05	0.000461499	1.49456e-07	0.00017289	0.746974
k__Bacteria;p__Proteobacteria;c__Gammaproteobacteria;o__Burkholderiales;f__Comamonadaceae;g__Comamonas;	0.0437535	6.46496e-05	1.68172e-09	2.05044e-05	0.000632571	3.99933e-07	0.000282819	0.746974
k__Bacteria;p__Actinobacteriota;c__Actinobacteria;o__Micrococcales;f__Brevibacteriaceae;g__Brevibacterium;	0.0450317	4.97305e-05	2.50609e-09	2.50304e-05	0.000139245	6.92473e-09	3.72149e-05	0.746974
k__Bacteria;p__Bacteroidota;c__Bacteroidia;o__Bacteroidales;f__Porphyromonadaceae;g__Porphyromonas;	0.0474296	0	0	0	3.58059e-05	1.66194e-09	1.82315e-05	0.746974
k__Bacteria;p__Firmicutes;c__Clostridia;o__Lachnospirales;f__Lachnospiraceae;g__Lachnoclostridium;	0.0486796	0.0181019	0.000188391	0.00686278	0.00418532	1.82846e-05	0.00191231	0.746974
k__Bacteria;p__Firmicutes;c__Clostridia;o__Lachnospirales;f__Lachnospiraceae;g__Lachnospiraceae_UCG-010;	0.0489049	2.98383e-05	6.59498e-10	1.28403e-05	0.000115375	8.78452e-09	4.19154e-05	0.746974
k__Bacteria;p__Firmicutes;c__Bacilli;o__Erysipelotrichales;f__Erysipelotrichaceae;g__Holdemania;	0.0492324	0	0	0	0.000250642	8.2622e-08	0.000128547	0.746974
NPD VS LKD
Taxa	mean(group1)	variance(group1)	standard error(group1)	mean(group2)	variance(group2)	standard error(group2)	p value	q value
k__Bacteria;p__Proteobacteria;c__Gammaproteobacteria;o__Enterobacterales;f__Enterobacteriaceae;g__Escherichia-Shigella;	0.000184003	1.25931e-07	0.000177434	0.0552127	0.00189316	0.0194585	0.0122967	0.180351
k__Bacteria;p__Firmicutes;c__Bacilli;o__Erysipelotrichales;f__Erysipelotrichaceae;g__Ileibacterium;	0.179104	0.000854253	0.0146138	0.0747349	0.00226693	0.0212929	0.00239	0.0808923
k__Bacteria;p__Firmicutes;c__Clostridia;o__Lachnospirales;f__Lachnospiraceae;g__Lachnoclostridium;	0.0181019	0.000188391	0.00686278	0.0014203	5.04437e-07	0.000317628	0.02307	0.274346
k__Bacteria;p__Proteobacteria;c__Gammaproteobacteria;o__Burkholderiales;f__Sutterellaceae;g__Parasutterella;	0.00228263	2.61541e-06	0.000808611	0.011438	9.08818e-05	0.00426337	0.0428567	0.409933
k__Bacteria;p__Firmicutes;c__Clostridia;o__Peptostreptococcales-Tissierellales;f__unidentified_Peptostreptococcales-Tissierellales;g__Peptoniphilus;	3.48113e-05	2.20932e-09	2.35017e-05	0.000835472	5.99484e-08	0.000109497	0.000133333	0.0146667
k__Bacteria;p__Firmicutes;c__Clostridia;o__Oscillospirales;f__Oscillospiraceae;g__Colidextribacter;	0.00276004	1.20302e-06	0.000548412	0.0010702	2.62428e-07	0.000229097	0.0115967	0.175949
k__Bacteria;p__Deferribacteres;c__unidentified_Deferribacteres;o__Deferribacterales;f__Deferribacteraceae;g__Mucispirillum;	0.000681307	9.19176e-07	0.000479368	0.00327823	4.92594e-06	0.000992566	0.0264367	0.290803
k__Bacteria;p__Firmicutes;c__Clostridia;o__Peptostreptococcales-Tissierellales;f__unidentified_Peptostreptococcales-Tissierellales;g__Finegoldia;	2.48652e-05	2.47312e-09	2.48652e-05	0.000449563	9.21979e-09	4.29413e-05	3.33333e-05	0.00684444
k__Bacteria;p__Proteobacteria;c__Alphaproteobacteria;o__Caulobacterales;f__Caulobacteraceae;g__Brevundimonas;	0.000198922	1.68832e-08	6.49676e-05	0.000875256	1.5452e-07	0.000175796	0.00400667	0.092786
k__Bacteria;p__Actinobacteriota;c__Actinobacteria;o__Propionibacteriales;f__Propionibacteriaceae;g__Cutibacterium;	9.94609e-05	3.45577e-08	9.29485e-05	0.000545046	1.19897e-08	4.89687e-05	0.00208667	0.0765111
k__Bacteria;p__Firmicutes;c__Clostridia;o__Lachnospirales;f__Lachnospiraceae;g__Lachnospiraceae_UCG-006;	0.00129797	4.15055e-07	0.000322124	0.00012731	4.4714e-09	2.99045e-05	0.00399333	0.092786
k__Bacteria;p__Firmicutes;c__Clostridia;o__Peptostreptococcales-Tissierellales;f__unidentified_Peptostreptococcales-Tissierellales;g__Anaerococcus;	2.48652e-05	2.47312e-09	2.48652e-05	0.00091504	3.18538e-08	7.9817e-05	0	0
k__Bacteria;p__Firmicutes;c__Clostridia;o__Oscillospirales;f__Oscillospiraceae;g__UCG-005;	0.000964771	3.62157e-06	0.000951521	0.00430069	4.75907e-07	0.000308515	0.00593	0.1186
k__Bacteria;p__Proteobacteria;c__Gammaproteobacteria;o__Enterobacterales;f__Enterobacteriaceae;g__Citrobacter;	1.49191e-05	8.90323e-10	1.49191e-05	0.000139245	1.54323e-08	5.55558e-05	0.03931	0.3931
k__Bacteria;p__Bacteroidota;c__Bacteroidia;o__Bacteroidales;f__Rikenellaceae;g__Rikenellaceae_RC9_gut_group;	0.000740984	1.65175e-06	0.000642601	0.00255416	1.07444e-06	0.00046356	0.0313033	0.32794
k__Bacteria;p__Actinobacteriota;c__Actinobacteria;o__Bifidobacteriales;f__Bifidobacteriaceae;g__Bifidobacterium;	0.00268047	9.18648e-07	0.000479231	9.1504e-05	6.64774e-09	3.6463e-05	0.000573333	0.0504533
k__Bacteria;p__Firmicutes;c__Clostridia;o__Lachnospirales;f__Lachnospiraceae;g__Marvinbryantia;	0.000790714	1.55213e-07	0.000196985	5.96766e-05	6.52903e-09	3.61359e-05	0.00390333	0.092786
k__Bacteria;p__Firmicutes;c__Bacilli;o__Erysipelotrichales;f__Erysipelotrichaceae;g__Dubosiella;	0.00235722	6.37999e-07	0.000399374	0.00105031	2.2444e-07	0.000211868	0.01104	0.175005
k__Bacteria;p__Bacteroidota;c__Bacteroidia;o__Bacteroidales;f__Prevotellaceae;g__Alloprevotella;	0.000412763	3.31695e-07	0.000287965	0.00118557	2.55345e-07	0.000225984	0.0427567	0.409933
k__Bacteria;p__Proteobacteria;c__Gammaproteobacteria;o__Burkholderiales;f__Comamonadaceae;g__Comamonas;	6.46496e-05	1.68172e-09	2.05044e-05	0.000354081	5.82469e-08	0.000107932	0.01674	0.216635
k__Bacteria;p__Actinobacteriota;c__Actinobacteria;o__Micrococcales;f__Micrococcaceae;g__Micrococcus;	5.96766e-05	7.12258e-09	4.21977e-05	0.000175051	5.22323e-09	3.2321e-05	0.03874	0.3931
k__Bacteria;p__Firmicutes;c__Clostridia;o__Oscillospirales;f__Ruminococcaceae;g__Negativibacillus;	0.000745957	3.04556e-07	0.000275933	6.3655e-05	1.25437e-08	5.00872e-05	0.0229667	0.274346
k__Bacteria;p__Actinobacteriota;c__Actinobacteria;o__Micrococcales;f__Microbacteriaceae;g__Leucobacter;	0.000397844	2.66437e-08	8.16145e-05	9.54825e-05	1.78856e-08	5.9809e-05	0.00960667	0.162574
k__Bacteria;p__Actinobacteriota;c__Actinobacteria;o__Corynebacteriales;f__Corynebacteriaceae;g__Lawsonella;	7.95687e-05	2.53247e-08	7.95687e-05	0.000465477	2.14865e-08	6.55537e-05	0.00352	0.092786
k__Bacteria;p__Firmicutes;c__Clostridia;o__Christensenellales;f__Christensenellaceae;g__Christensenellaceae_R-7_group;	0.000139245	4.61649e-08	0.00010743	0.000612679	5.96318e-08	0.000109208	0.00833333	0.146667
k__Bacteria;p__Firmicutes;c__Clostridia;o__Peptostreptococcales-Tissierellales;f__Anaerovoracaceae;g__[Eubacterium]_brachy_group;	0.000358059	8.70538e-09	4.66513e-05	0.000111396	3.2843e-09	2.56293e-05	0.00157	0.0697333
k__Bacteria;p__Firmicutes;c__Clostridia;o__Peptostreptococcales-Tissierellales;f__unidentified_Peptostreptococcales-Tissierellales;g__Ezakiella;	4.97305e-06	9.89247e-11	4.97305e-06	0.000326232	8.82409e-09	4.20097e-05	4.66667e-05	0.00684444
k__Bacteria;p__Proteobacteria;c__Gammaproteobacteria;o__Vibrionales;f__Vibrionaceae;g__Vibrio;	0	0	0	7.55903e-05	3.44258e-09	2.62396e-05	0.0111367	0.175005
k__Bacteria;p__Firmicutes;c__Clostridia;o__Peptostreptococcales-Tissierellales;f__unidentified_Peptostreptococcales-Tissierellales;g__Fenollaria;	0	0	0	0.000266555	1.63424e-08	5.71706e-05	0.00152667	0.0697333
k__Bacteria;p__Firmicutes;c__Clostridia;o__Lachnospirales;f__Lachnospiraceae;g__Lachnospiraceae_UCG-010;	2.98383e-05	6.59498e-10	1.28403e-05	0.000218814	7.71613e-09	3.92839e-05	0.00161	0.0697333
k__Bacteria;p__Firmicutes;c__Clostridia;o__Oscillospirales;f__Ruminococcaceae;g__Candidatus_Soleaferrea;	1.49191e-05	9.89247e-11	4.97305e-06	0.000135267	6.80602e-09	3.68945e-05	0.00684	0.1254
k__Bacteria;p__Firmicutes;c__Clostridia;o__Clostridiales;f__Clostridiaceae;g__Clostridium_sensu_stricto_13;	3.48113e-05	1.68172e-09	2.05044e-05	0.000131288	6.05419e-09	3.47971e-05	0.0244867	0.28353
k__Bacteria;p__Desulfobacterota;c__Desulfovibrionia;o__Desulfovibrionales;f__Desulfovibrionaceae;g__Mailhella;	9.94609e-06	3.95699e-10	9.94609e-06	0.000123332	4.82753e-09	3.10726e-05	0.00484667	0.101549
k__Bacteria;p__Actinobacteriota;c__Actinobacteria;o__Propionibacteriales;f__Propionibacteriaceae;g__Propionimicrobium;	0	0	0	0.000139245	6.33118e-09	3.55842e-05	0.00285333	0.0836978
k__Bacteria;p__Firmicutes;c__Clostridia;o__Peptostreptococcales-Tissierellales;f__Anaerovoracaceae;g__Family_XIII_AD3011_group;	1.98922e-05	1.5828e-09	1.98922e-05	0.000111396	1.30581e-09	1.61605e-05	0.00439667	0.0967267
k__Bacteria;p__Actinobacteriota;c__Actinobacteria;o__Propionibacteriales;f__Nocardioidaceae;g__Marmoricola;	4.97305e-06	9.89247e-11	4.97305e-06	9.1504e-05	8.82409e-09	4.20097e-05	0.0482933	0.433654
k__Bacteria;p__Firmicutes;c__Clostridia;o__unidentified_Clostridia;f__Hungateiclostridiaceae;g__Fastidiosipila;	0	0	0	0.000139245	6.33118e-09	3.55842e-05	0.00285333	0.0836978
k__Bacteria;p__Bacteroidota;c__Bacteroidia;o__Bacteroidales;f__Porphyromonadaceae;g__Porphyromonas;	0	0	0	0.000107418	2.8886e-09	2.40358e-05	0.00174333	0.0697333
k__Bacteria;p__Firmicutes;c__Bacilli;o__Lactobacillales;f__Vagococcaceae;g__Vagococcus;	3.97844e-05	2.37419e-09	2.43629e-05	0.00012731	5.85635e-09	3.42238e-05	0.0447533	0.418967
k__Bacteria;p__Actinobacteriota;c__Actinobacteria;o__Micrococcales;f__Micrococcaceae;g__Arthrobacter;	8.95148e-05	1.4509e-09	1.90453e-05	0	0	0	0.00144667	0.0697333
k__Bacteria;p__Proteobacteria;c__Alphaproteobacteria;o__Rhizobiales;f__Rhizobiaceae;g__Aureimonas;	1.98922e-05	1.5828e-09	1.98922e-05	0.000103439	2.65118e-09	2.30269e-05	0.01391	0.191263
k__Bacteria;p__Bacteroidota;c__Bacteroidia;o__Bacteroidales;f__Rikenellaceae;g__dgA-11_gut_group;	2.98383e-05	2.24229e-09	2.36764e-05	0.000103439	8.70538e-10	1.3195e-05	0.01454	0.193867
k__Bacteria;p__Firmicutes;c__Negativicutes;o__Veillonellales-Selenomonadales;f__Veillonellaceae;g__Negativicoccus;	0	0	0	7.16119e-05	3.2843e-09	2.56293e-05	0.0129	0.183097
k__Bacteria;p__Campylobacterota;c__Campylobacteria;o__Campylobacterales;f__Campylobacteraceae;g__Campylobacter;	0	0	0	6.3655e-05	3.04688e-09	2.46856e-05	0.01791	0.225154
k__Bacteria;p__Firmicutes;c__Clostridia;o__Clostridiales;f__Clostridiaceae;g__Clostridium_sensu_stricto_6;	9.94609e-06	3.95699e-10	9.94609e-06	6.3655e-05	2.05763e-09	2.02861e-05	0.02527	0.285097
k__Bacteria;p__Firmicutes;c__Bacilli;o__Lactobacillales;f__Aerococcaceae;g__Aerococcus;	4.97305e-06	9.89247e-11	4.97305e-06	2.78491e-05	1.1871e-10	4.87257e-06	0.00624	0.119374
k__Bacteria;p__Firmicutes;c__Clostridia;o__Lachnospirales;f__Defluviitaleaceae;g__Defluviitaleaceae_UCG-011;	4.97305e-06	9.89247e-11	4.97305e-06	3.97844e-05	9.89247e-10	1.40659e-05	0.0279233	0.299665
k__Bacteria;p__Firmicutes;c__Clostridia;o__Peptostreptococcales-Tissierellales;f__unidentified_Peptostreptococcales-Tissierellales;g__Helcococcus;	0	0	0	4.37628e-05	4.74839e-10	9.74514e-06	0.00171667	0.0697333
k__Bacteria;p__Actinobacteriota;c__Actinobacteria;o__Corynebacteriales;f__Dietziaceae;g__Dietzia;	4.97305e-06	9.89247e-11	4.97305e-06	4.37628e-05	1.66194e-09	1.82315e-05	0.0470333	0.431139
LPD VS LKD
Taxa	mean(group1)	variance(group1)	standard error(group1)	mean(group2)	variance(group2)	standard error(group2)	p value	q value
k__Bacteria;p__Proteobacteria;c__Gammaproteobacteria;o__Pseudomonadales;f__Pseudomonadaceae;g__Pseudomonas;	0.00174256	1.10095e-06	0.000469245	0.000465477	2.18822e-08	6.61546e-05	0.0104593	0.575261
k__Bacteria;p__Firmicutes;c__Bacilli;o__Lactobacillales;f__Streptococcaceae;g__Streptococcus;	0.000568916	1.02209e-07	0.000142975	0.000206879	4.30521e-08	9.27923e-05	0.0340033	0.693084
k__Bacteria;p__Proteobacteria;c__Gammaproteobacteria;o__Burkholderiales;f__Sutterellaceae;g__Parasutterella;	0.00164707	1.87609e-06	0.00061255	0.011438	9.08818e-05	0.00426337	0.0254137	0.675808
k__Bacteria;p__Deferribacteres;c__unidentified_Deferribacteres;o__Deferribacterales;f__Deferribacteraceae;g__Mucispirillum;	0.000664399	1.4001e-06	0.000529169	0.00327823	4.92594e-06	0.000992566	0.0235863	0.675808
k__Bacteria;p__Firmicutes;c__Clostridia;o__Oscillospirales;f__Oscillospiraceae;g__UCG-005;	0.00253029	2.1418e-06	0.000654492	0.00430069	4.75907e-07	0.000308515	0.0176287	0.675808
k__Bacteria;p__Proteobacteria;c__Alphaproteobacteria;o__Rhizobiales;f__Rhizobiaceae;g__Allorhizobium-Neorhizobium-Pararhizobium-Rhizobium;	0.000362038	1.25911e-07	0.000158689	0.00219212	3.63418e-06	0.000852547	0.0353225	0.693084
k__Bacteria;p__Firmicutes;c__Bacilli;o__Erysipelotrichales;f__Erysipelotrichaceae;g__Dubosiella;	0.000342146	5.90383e-08	0.000108663	0.00105031	2.2444e-07	0.000211868	0.00637134	0.467231
k__Bacteria;p__Firmicutes;c__Clostridia;o__Monoglobales;f__Monoglobaceae;g__Monoglobus;	0.000326232	4.72069e-08	9.71668e-05	0.000787731	1.6097e-07	0.000179427	0.0261107	0.675808
k__Bacteria;p__Proteobacteria;c__Gammaproteobacteria;o__Burkholderiales;f__Comamonadaceae;g__Simplicispira;	8.75256e-05	2.70262e-08	7.35204e-05	0.000847407	6.06132e-07	0.000348176	0.0328893	0.693084
k__Bacteria;p__Firmicutes;c__Bacilli;o__Erysipelotrichales;f__Erysipelotrichaceae;g__Faecalitalea;	0.000115375	8.58667e-09	4.14407e-05	0.000791709	1.41937e-07	0.000168486	0.00154397	0.467231
k__Bacteria;p__Actinobacteriota;c__Actinobacteria;o__Micrococcales;f__Microbacteriaceae;g__Leucobacter;	0.000529132	2.20127e-07	0.000209822	9.54825e-05	1.78856e-08	5.9809e-05	0.0474951	0.741047
k__Bacteria;p__Firmicutes;c__Clostridia;o__Lachnospirales;f__Lachnospiraceae;g__[Eubacterium]_fissicatena_group;	9.1504e-05	1.4166e-08	5.32279e-05	0.000664399	1.67104e-07	0.000182813	0.0057557	0.467231
k__Bacteria;p__Actinobacteriota;c__Coriobacteriia;o__Coriobacteriales;f__Eggerthellaceae;g__Gordonibacter;	0.000139245	6.33118e-09	3.55842e-05	0.00038193	4.8948e-08	9.89424e-05	0.0239479	0.675808
k__Bacteria;p__unidentified_Bacteria;c__Clostridia;o__Lachnospirales;f__Lachnospiraceae;g__unidentified_Lachnospiraceae;	0.000318275	6.66753e-08	0.000115478	6.3655e-05	3.83828e-09	2.77066e-05	0.032671	0.693084
k__Bacteria;p__Firmicutes;c__Clostridia;o__Lachnospirales;f__Lachnospiraceae;g__Anaerosporobacter;	0.000218814	2.47312e-08	7.03295e-05	0.000465477	4.8671e-09	3.11997e-05	0.00392182	0.467231
k__Bacteria;p__Firmicutes;c__Clostridia;o__Oscillospirales;f__Ruminococcaceae;g__Harryflintia;	9.94609e-05	3.56129e-09	2.66882e-05	3.97844e-05	9.89247e-10	1.40659e-05	0.048228	0.741047
k__Bacteria;p__Proteobacteria;c__Gammaproteobacteria;o__Enterobacterales;f__Enterobacteriaceae;g__Plesiomonas;	1.19353e-05	7.12258e-10	1.19353e-05	0.000167094	2.70262e-08	7.35204e-05	0.036684	0.693084
k__Bacteria;p__Firmicutes;c__Clostridia;o__Peptostreptococcales-Tissierellales;f__Anaerovoracaceae;g__Family_XIII_UCG-001;	5.17197e-05	1.70151e-09	1.84473e-05	7.95687e-06	1.1871e-10	4.87257e-06	0.0245928	0.675808
k__Bacteria;p__Firmicutes;c__Clostridia;o__Clostridiales;f__Clostridiaceae;g__Clostridium_sensu_stricto_13;	1.59137e-05	1.26624e-09	1.59137e-05	0.000131288	6.05419e-09	3.47971e-05	0.00568404	0.467231
k__Bacteria;p__Actinobacteriota;c__Actinobacteria;o__Pseudonocardiales;f__Pseudonocardiaceae;g__Pseudonocardia;	0	0	0	8.75256e-05	8.03269e-09	4.00816e-05	0.0307231	0.693084
k__Bacteria;p__Proteobacteria;c__Gammaproteobacteria;o__Salinisphaerales;f__Solimonadaceae;g__Panacagrimonas;	0	0	0	9.54825e-05	1.13566e-08	4.76583e-05	0.0459707	0.741047
k__Bacteria;p__Bacteroidota;c__Bacteroidia;o__Bacteroidales;f__Porphyromonadaceae;g__Porphyromonas;	3.58059e-05	1.66194e-09	1.82315e-05	0.000107418	2.8886e-09	2.40358e-05	0.0200163	0.675808
k__Bacteria;p__Firmicutes;c__Clostridia;o__Oscillospirales;f__unidentified_Oscillospirales;g__Hydrogenoanaerobacterium;	1.59137e-05	2.76989e-10	7.44297e-06	7.95687e-05	3.36344e-09	2.59362e-05	0.0209707	0.675808
k__Bacteria;p__Firmicutes;c__Clostridia;o__Clostridiales;f__Clostridiaceae;g__Clostridium_sensu_stricto_12;	0	0	0	7.95687e-05	3.95699e-09	2.81318e-05	0.00835179	0.52497
k__Bacteria;p__Firmicutes;c__Clostridia;o__Peptostreptococcales-Tissierellales;f__Peptostreptococcaceae;g__Terrisporobacter;	1.59137e-05	6.72688e-10	1.1599e-05	8.35472e-05	4.62968e-09	3.04292e-05	0.0378046	0.693084
k__Bacteria;p__Proteobacteria;c__Alphaproteobacteria;o__Rhizobiales;f__Rhizobiaceae;g__Aureimonas;	2.78491e-05	3.16559e-10	7.95687e-06	0.000103439	2.65118e-09	2.30269e-05	0.00461238	0.467231
k__Bacteria;p__Firmicutes;c__Clostridia;o__Clostridiales;f__Clostridiaceae;g__Clostridium_sensu_stricto_6;	7.95687e-06	3.16559e-10	7.95687e-06	6.3655e-05	2.05763e-09	2.02861e-05	0.0137231	0.670908
