# Supplementary material for: Reno-Protective Effect of Low Protein Diet Supplemented With α-Ketoacid Through Gut Microbiota and Fecal Metabolism in 5/6 Nephrectomized Mice
Source: Front Nutr. 2022 Jun 30;9:889131. doi: 10.3389/fnut.2022.889131 (PMC9280408; doi:10.3389/fnut.2022.889131)
Supplement: Supplementary file 4 [file Data_Sheet_4.zip › Figure 4.xlsx]

## Sheet: Figure 4A
Identification of DEMs
OPLS-DA	Vip-value
Fluticasone propionate	1.52508
Indole-3-carbinol	1.52349
Curcumin III	1.52208
Brassicanal C	1.51894
Eremopetasitenin C3	1.5167
4-Hydroxy-5-phenyltetrahydro-1,3-oxazin-2-one	1.51657
6-Methylquinoline	1.51632
Lucidone A	1.5143
3-Phenylpropyl 2-methylpropanoate	1.5112
Fagomine	1.5102
[4]-Gingerdiol 3,5-diacetate	1.50899
Allantoin	1.50804
PE(20:5(5Z,8Z,11Z,14Z,17Z)/15:0)	1.50693
Androsterone sulfate	1.50326
Isocoproporphyrin	1.50316
Creatinine	1.50257
Urothion	1.49904
Tryptophyl-Isoleucine	1.49693
Coproporphyrin IV	1.49536
Oxoamide	1.49435
Necatorine	1.49409
20-Hydroxyeicosatetraenoic acid	1.49332
Phlorisobutyrophenone 2-glucoside	1.49327
(9S,10E,12Z,15Z)-9-Hydroxy-10,12,15-octadecatrienoic acid	1.4918
Ethyl 2-aminobenzoate	1.49071
Diethyl tartrate	1.49034
(Z)-1-(Methylthio)-5-phenyl-1-penten-3-yne	1.49004
Phenylalanylproline	1.48962
N-Hydroxy-L-tyrosine	1.48541
Galactosylsphingosine	1.48519
Alanyl-Valine	1.48449
Aeglin	1.48408
Erucic acid	1.48375
S-Acetyldihydrolipoamide	1.48349
Neolinustatin	1.48242
Porrigenin A	1.48054
19-Hydroxy-PGE2	1.47736
[8]-Paradol	1.47484
2,3-Dihydro-5,6-dimethyl-1H-pyrrolizine-7-carboxaldehyde	1.47346
Lotaustralin	1.473
Threoninyl-Isoleucine	1.4728
Cucurbitacin B	1.47188
Bilobetin	1.47121
Glycerophosphocholine	1.47099
Citalopram propionic acid	1.47018
Petasalbin	1.46998
3,5-Dimethylphenyl methylcarbamate	1.46991
Oxyacanthine	1.46743
Hydroxypyruvic acid	1.46624
Protein serine	1.46503
N-Acetyl-L-phenylalanine	1.46499
Beta-Carboline	1.46392
Butyrylcarnitine	1.46392
2-Methyl-2-[(1-oxo-2-propenyl)amino]-1-propanesulfonic acid	1.46363
Starch acetate	1.46326
PE(18:3(6Z,9Z,12Z)/15:0)	1.4614
1-deoxy-1-(N6-lysino)-D-fructose	1.46077
Diethylphosphate	1.45975
O-propanoyl-carnitine	1.45916
BOX B	1.45817
Norfluoxetine	1.45733
8-Hydroxycarteolol	1.45663
Leucyl-Tryptophan	1.45594
Phenethylamine glucuronide	1.45477
Xanthotoxol glucoside	1.45444
Gibberellin A3	1.45423
xi-Tetrahydro-3-propyl-2H-pyran-2-one	1.45387
Dihydroferuloylglycine	1.45333
(3b,6b,8a,12a)-8,12-Epoxy-7(11)-eremophilene-6,8,12-trimethoxy-3-ol	1.45299
(Z)-2-(5-Tetradecenyl)cyclobutanone	1.45221
Tyrosyl-Phenylalanine	1.45212
3-Isoxazolidinone	1.45086
Ethyl oleate	1.44987
N-Methylnicotinium	1.44893
2-Phenylacetamide	1.44672
7,8-Dihydropteroic acid	1.44648
2-Propene-1-thiol	1.44602
beta-D-Galactopyranosyl-(1->4)-2-amino-2-deoxy-beta-D-glucopyranosyl-(1->6)-D-mannose	1.4458
(2-Methoxyethoxy)propanoic acid	1.44573
2,3-Dimethyl-2-cyclohexen-1-one	1.44509
o-Xylene	1.44478
5-Methyldeoxycytidine	1.44425
Ethyl 3-mercaptopropanoic acid	1.44277
Osmundalin	1.44152
Di-2-furanylmethane	1.44046
Pyridoxal	1.43952
3'-Hydroxy-HT2 toxin	1.43902
Calcitriol	1.43777
N-Ornithyl-L-taurine	1.43686
2-Hydroxy-7-methoxy-2H-1,4-benzoxazin-3(4H)-one	1.43649
Pyrocatechol	1.43582
4-Trimethylammoniobutanal	1.43509
Racemethionine	1.43443
Arginyl-Valine	1.43146
Cholesterol sulfate	1.43109
Levan	1.43097
3-Methylcrotonylglycine	1.43087
DG(15:0/18:4(6Z,9Z,12Z,15Z)/0:0)	1.43035
Indoxyl sulfate	1.42938
Cytokinin B	1.42777
Protohypericin	1.42773
2,3-Secoporrigenin	1.42656
3-Methyl sulfolene	1.42607
gamma-Glutamylleucine	1.42575
2-(Methylamino)benzoic acid	1.42543
Glyuranolide	1.4234
MG(0:0/18:1(9Z)/0:0)	1.42302
6-Hydroxydopamine	1.42283
3-Hydroxymethylglutaric acid	1.41931
Calabaxanthone	1.41711
L-Serine	1.41416
2-Fucosyllactose	1.41407
Tryptophyl-Proline	1.414
Laccarin	1.41316
LysoPE(0:0/20:2(11Z,14Z))	1.41266
3,4,5-trihydroxycyclohex-1-ene-1-carboxylic acid	1.41001
1,9-Nonanedithiol	1.40997
Moracin P	1.4093
5,7-dihydroxy-2-(4-hydroxyphenyl)-6,8-dimethyl-3,4-dihydro-2H-1-benzopyran-4-one	1.40907
Methionine sulfoxide	1.40772
Pantothenic acid	1.4073
7-hydroxy-6-methoxy-3-(4-methoxyphenyl)-4H-chromen-4-one	1.40728
Glutaric acid	1.40704
L-2-Amino-4-methylenepentanedioic acid	1.40633
N-(5-Methyl-3-oxohexyl)alanine	1.40631
(17alpha,23S)-17,23-Epoxy-29-hydroxy-27-norlanosta-1,8-diene-3,15,24-trione	1.40627
Prenyl glucoside	1.40535
(3beta,22E,24R)-5,8-Epidioxy-23-methylergosta-6,22-dien-3-ol	1.40404
7-(4-Hydroxy-3-methoxyphenyl)-5-methoxy-1-phenyl-3-heptanone	1.40367
Hordatine A	1.40285
Creatine	1.40175
Pyrraline	1.40131
Erinacine D	1.4006
Histidinal	1.4
4-Hydroxy-4-(3-pyridyl)-butanoic acid	1.3994
2-Propionylpyrrole	1.39732
Maltotetraose	1.3971
Dodecanedioic acid	1.397
Hebevinoside XIII	1.3951
8-Isoprostaglandin F2a	1.39503
Prolyl-Valine	1.39475
Subaphylline	1.39448
p-Hydroxymandelic acid	1.39385
Coutaric acid	1.39322
Deoxycytidine	1.39291
1-O-Sinapoylglucose	1.39183
1-H-Inden-1-one,2,3-dihydro-3,3,5,6-tetramethyl	1.39114
Pregnanetriol	1.39007
Pentanenitrile	1.38943
Glutaminylphenylalanine	1.38909
Glucosamine 6-sulfate	1.38862
3-Hydroxy-carbofuran	1.38817
L-1,2,3,4-Tetrahydro-beta-carboline-3-carboxylic acid	1.38804
Tyramine glucuronide	1.38732
24,25-Dihydroxyvitamin D	1.38683
Acetylcholine	1.38609
1-Isobutanol	1.38599
N-a-Acetylcitrulline	1.38563
Glutamylthreonine	1.38418
Di-4-coumaroylputrescine	1.38358
Stachyose	1.38171
benzene-1,2,4-triol	1.38109
Salsolinol	1.37885
L,L-Cyclo(leucylprolyl)	1.37821
3-Hydroxybutyric acid	1.37817
2-Acetylpyrrolidine	1.37778
15-Keto-prostaglandin E2	1.37777
(14alpha,17beta,20S,22R)-14,20-Epoxy-17-hydroxy-1-oxowitha-3,5,24-trienolide	1.37705
2-Acetyl-3-ethylidene-3,4,5,6-tetrahydropyridine	1.37681
3-Hydroxysebacic acid	1.3768
Thiamine monophosphate	1.37667
Dimethyl 3-methoxy-4-oxo-5-(8,11,14-pentadecatrienyl)-2-hexenedioate	1.37647
Carnosol	1.37554
1,11-Undecanedicarboxylic acid	1.37464
Leucyl-Isoleucine	1.37426
Dethiobiotin	1.37315
LysoPE(15:0/0:0)	1.37288
N-Cyclopropyl-trans-2-cis-6-nonadienamide	1.37261
(3beta,23E)-3-Hydroxy-27-norcycloart-23-en-25-one	1.37204
1-Methyl-6-phenyl-1H-imidazo[4,5-b]pyridin-2-amine	1.37164
Tyrosyl-Isoleucine	1.3713
1-(2H-1,3-Benzodioxol-5-yl)-2-[2,6-dimethoxy-4-(prop-2-en-1-yl)phenoxy]propyl acetate	1.37125
Acrylamide	1.37119
Glycylproline	1.37089
N-Carboxyacetyl-D-phenylalanine	1.37062
Linoleamide	1.37061
4-(Methylnitrosamino)-1-(1-oxido-3-pyridinyl)-1-butanone	1.36952
4-Aminobutyraldehyde	1.36938
20-Carboxy-leukotriene B4	1.36924
6-Methyl-3,5-heptadien-2-one	1.36844
Tyrosyl-Leucine	1.36837
Tenuazonic acid	1.367
Oenanthoside A	1.36625
Tyrosine methylester	1.36578
Koenigine	1.36548
Neoporrigenin B	1.36523
Mollicellin D	1.36449
3-Methoxytyrosine	1.36405
Gallic acid	1.36229
2'-Hydroxynicotine	1.36175
Stearidonic acid	1.3616
9,10-epoxyoctadecanoic acid	1.36138
2-Ethoxy-3-methylpyrazine	1.36109
Tryptophan	1.35935
1,1'-[1,11-Undecanediylbis(oxy)]bisbenzene	1.35907
Biotin	1.35878
N-Formyl-L-aspartate	1.35798
Falcarinolone	1.35703
Prolylhydroxyproline	1.35652
6-Methylnicotinamide	1.35644
Hippuric acid	1.35545
Ascorbic acid	1.35503
D-Malic acid	1.35496
Phenylacetylglycine	1.3546
3-(1,1-Dimethylallyl)scopoletin 7-glucoside	1.3517
4-Hydroxystachydrine	1.35104
Glycyl-Isoleucine	1.35088
Heterophyllin	1.35059
Kanzonol M	1.35051
Santene	1.34908
Cholic acid glucuronide	1.34837
2'-Deoxyguanosine 5'-monophosphate	1.34788
3,7-Bisaboladiene-2,8-dione	1.34758
Cytidine monophosphate	1.34714
4-Methoxytyramine	1.34699
LysoPC(22:2(13Z,16Z))	1.34609
Monoglyceride citrate	1.34556
Elaidic carnitine	1.34484
L-Phenylalanine	1.34346
Hydroxyphenylacetylglycine	1.34236
[8]-Dehydrogingerdione	1.34225
Dambonitol	1.34217
2-Methylpropyl (2E)-butenoate	1.34134
Capsiate	1.34057
Sinapoylputrescine	1.34046
Isocitric acid	1.34037
3,7-Dimethyluric acid	1.33989
Threoninyl-Phenylalanine	1.33972
Nnal-N-oxide	1.33922
Epoxyfumitremorgin C	1.33889
p-Anisic acid	1.33854
4-(2-Nitroethyl)phenyl primeveroside	1.33838
3-O-fucopyranosyl-2-acetamido-2-deoxyglucopyranose	1.33802
Hexanoylglycine	1.33576
Hydroxyprolyl-Hydroxyproline	1.33575
Leucyl-Threonine	1.33453
Hydroxystrobilurin D	1.33391
N-Acetylvanilalanine	1.3338
Mesoporphyrin IX	1.33372
Jasmonic acid	1.33215
LysoPC(14:1(9Z))	1.33211
Norverapamil	1.33173
2-Hydroxyethanesulfonate	1.33119
Formiminoglutamic acid	1.33095
Isoliensinine	1.33053
5-Hydroxyindoleacetylglycine	1.32895
PC(20:4(5Z,8Z,11Z,14Z)/20:4(8Z,11Z,14Z,17Z))	1.32868
(9S,10S)-10-hydroxy-9-(phosphonooxy)octadecanoate	1.3254
Biliverdin	1.32487
Rumexoside	1.32466
Quinic acid	1.32436
4'-Hydroxyflurbiprofen	1.32433
1-(Hydroxymethyl)-5,5-dimethyl-2,4-imidazolidinedione	1.3232
Adenosine 2'-phosphate	1.3224
5-Butyloxazole	1.32237
2,4,12-Octadecatrienoic acid piperidide	1.3222
2-Heptylbenzothiazole	1.32122
24R,25-Dihydroxyvitamin D3	1.32096
Glycyrrhizaisoflavone B	1.32083
N-Alpha-acetyllysine	1.3205
L-Iditol	1.3204
3-Acetamidobutanal	1.32023
Kinetin	1.31782
5'-Deoxyadenosine	1.31758
Capryloylglycine	1.31685
Stigmasterol	1.3165
2-Acetylpyrrole	1.31649
Adrenochrome	1.31638
S-4-Hydroxymephenytoin	1.31604
D-Proline	1.3153
1-Kestose	1.31402
1-Isothiocyanato-7-(methylthio)heptane	1.31401
Pyrohyperforin	1.31388
5,6,7,8-Tetrahydro-4-methylquinoline	1.31322
Isopentanol	1.31068
Undecylenic acid	1.31043
Glutamylvaline	1.30934
trans-Hexadec-2-enoyl carnitine	1.30911
2,4,6-trihydroxy-2-[(4-hydroxyphenyl)methyl]-2,3-dihydro-1-benzofuran-3-one	1.30903
6,15-Diketo,13,14-dihydro-PGF1a	1.3088
5Z-Dodecenoic acid	1.30878
Protoporphyrin IX	1.3084
Betaine aldehyde	1.30775
Trigonelline	1.30746
5-Aminopentanamide	1.30723
Sphingosine	1.30658
Sulfolithocholylglycine	1.30657
Triethanolamine	1.30615
1,2,3,4-Tetrahydro-2-methyl-b-carboline	1.30611
Alanyl-Leucine	1.30548
D-Glucuronic acid	1.30465
Mulberrofuran E	1.30353
(Z)-3-(1-Formyl-1-propenyl)pentanedioic acid	1.30313
3-Acetyl-2,5-dimethylthiophene	1.30196
20-Hydroxy-PGF2a	1.30164
Formyl-5-hydroxykynurenamine	1.30086
1,2-Dehydro-alpha-cyperone	1.30064
Choline	1.29939
Aesculin	1.299
6-hydroxychlorzoxazone	1.29883
Epsilon-(gamma-Glutamyl)-lysine	1.29726
Dopamine 3-O-sulfate	1.29684
Prolylglycine	1.2963
Oleamide	1.29574
Tryptophyl-Valine	1.29303
Sherry lactone	1.29079
Traumatic acid	1.28987
Bilirubin	1.28946
Glycoursodeoxycholic acid	1.28903
PE(18:1(11Z)/14:1(9Z))	1.28889
Taxifolin 3-arabinoside	1.28834
Glycyl-Lysine	1.28813
L-Norleucine	1.28764
Epinephrine glucuronide	1.28544
Ketoleucine	1.2836
Hebevinoside VI	1.28302
(7'S,8'S)-4,7'-Epoxy-3,8'-bilign-7-ene-3',5-dimethoxy-4',9,9'-triol 4'-glucoside	1.28079
N,N-Dimethylsphingosine	1.27941
Rishitin	1.27639
N-Oleoylethanolamine	1.27578
7-Ketocholesterol	1.27458
Ecgonine	1.27452
PC(18:4(6Z,9Z,12Z,15Z)/P-18:1(11Z))	1.27417
3-Isovalidene-3alpha,4-dihydrophthalide	1.27404
N-Hexadecanoylpyrrolidine	1.27401
Ustiloxin D	1.27344
1-Pyrroline-5-carboxylic acid	1.26893
Dibenzo[a,l]pyrene	1.26854
Tetrahydropentoxyline	1.26814
Cyclokievitone	1.2681
Austalide J	1.26773
2-Amino-1,7,9-trimethylimidazo[4,5-g]quinoxaline	1.26692
Furaneol 4-glucoside	1.26667
Valyl-Tyrosine	1.2663
7,8-dihydroxy-6-methoxy-3-(4-methoxyphenyl)-4H-chromen-4-one	1.26575
Tiglylglycine	1.2655
LysoPC(18:1(9Z))	1.26426
MG(0:0/18:3(6Z,9Z,12Z)/0:0)	1.26413
Cellobiose	1.26362
DL-Dopa	1.26331
Piperidine	1.26254
L-Palmitoylcarnitine	1.26174
L-Glutamine	1.26154
3-Methylpyrrolo[1,2-a]pyrazine	1.26121
2-(3,4-dihydroxy-5-methoxyphenyl)-3,5,7-trihydroxy-4H-chromen-4-one	1.25945
Neferine	1.259
Ornithine	1.25863
2-Acetyl-1,5,6,7-tetrahydro-6-hydroxy-7-(hydroxymethyl)-4H-azepine-4-one	1.25856
2-Hydroxymyristic acid	1.2585
(2R)-2-Hydroxy-2-methylbutanenitrile	1.25755
PC(20:2(11Z,14Z)/14:0)	1.2564
1,7-Dimethylguanosine	1.25634
Lysyl-Glycine	1.25353
Sphinganine	1.25304
Cortisone	1.25274
Absinthin	1.25243
Octadecanamide	1.25233
Furcelleran	1.25092
DL-Glutamate	1.24992
PC(P-18:1(11Z)/22:6(4Z,7Z,10Z,13Z,16Z,19Z))	1.24965
Dopamine	1.24922
p-Toluenesulfonic acid	1.24799
Methyldopa	1.24772
2,6-diaminohexanoic acid	1.24639
D-Sedoheptulose 7-phosphate	1.24627
LysoPE(16:1(9Z)/0:0)	1.24621
PC(20:5(5Z,8Z,11Z,14Z,17Z)/P-18:0)	1.24456
Mesalazine	1.24331
Linocinnamarin	1.24204
Oleoyl glycine	1.24139
N'-nitrosonornicotine	1.24106
Ganoderiol H	1.24076
Prolyl-Methionine	1.23943
Myristic acid	1.23852
Indole-3-carboxylic acid	1.23819
PC(22:5(7Z,10Z,13Z,16Z,19Z)/16:1(9Z))	1.23795
3'-N'-Acetylfusarochromanone	1.23724
2-Hydroxystearic acid	1.23723
Kuwanon V	1.2369
2-Methylpyridine	1.2362
6,10,14-Trimethyl-5,9,13-pentadecatrien-2-one	1.236
8-iso-15-keto-PGE2	1.23537
Estrone glucuronide	1.234
1-Ethyl-1H-pyrrole-2-carboxaldehyde	1.23387
N-Methylhistamine	1.23383
Todatriol glucoside	1.2334
5-Acetyl-2,4-dimethyloxazole	1.23324
3-Methylhistidine	1.23321
L-Acetylcarnitine	1.23191
Phytosphingosine	1.22939
(x)-1,2-Propanediol 1-O-b-D-glucopyranoside	1.22901
8,12-Epoxy-4(15),7,11-eudesmatrien-1-one	1.22823
5-HETE	1.22744
Dulciol B	1.22719
Beta-Guanidinopropionic acid	1.22651
L-prolyl-L-proline	1.22509
Linatine	1.2244
Isoquinoline	1.22413
LysoPA(18:2(9Z,12Z)/0:0)	1.22297
3-Carboxy-4-methyl-5-propyl-2-furanpropionic acid	1.22086
1-Methylhistidine	1.21951
Capsiamide	1.21917
Avenanthramide 1s	1.21885
Stigmastane-3,6-dione	1.21687
Isoleucyl-Methionine	1.21527
Pentadecanoic acid	1.21454
N-Acetyl-L-tyrosine	1.21447
5,7-Megastigmadien-9-ol glucoside	1.21328
p-Hydroxyfelbamate	1.21285
Imidazole-4-acetaldehyde	1.21269
Momordicilin	1.2125
Camellenodiol	1.21219
(1x,2x)-Guaiacylglycerol 2-glucoside	1.21202
Stigmast-22-ene-3,6-dione	1.212
5a-Cholesta-8,24-dien-3-one	1.21164
5-Acetamidovalerate	1.21032
2',7-Dihydroxy-4',5'-dimethoxyisoflavone	1.20993
Melibiose	1.20982
N2-Succinyl-L-glutamic acid 5-semialdehyde	1.20899
Loquatoside	1.20845
26-Methyl nigranoate	1.20841
1-(beta-D-Ribofuranosyl)-1,4-dihydronicotinamide	1.20832
13-L-Hydroperoxylinoleic acid	1.20798
PE(18:2(9Z,12Z)/15:0)	1.20794
N5-Acetyl-N2-gamma-L-glutamyl-L-ornithine	1.20567
Methylguanidine	1.20516
Valyl-Phenylalanine	1.20466
3-Methylguanine	1.20443
Arbutin	1.20259
Chalcone	1.20208
Hexylamine	1.20172
Lipoxin B4	1.2012
Turanose	1.20114
Liquoric acid	1.20074
Carbendazim	1.20068
LysoPE(18:1(9Z)/0:0)	1.20068
Dimethyl dialkyl ammonium chloride	1.2
LysoPC(P-16:0)	1.19984
Isoeugenol acetate	1.19982
Trimethyl-2-propenylpyrazine	1.19945
(4-Hydroxybenzoyl)choline	1.19909
2-Isopropyl-3,5-dimethoxy-6-methylpyrazine	1.19858
xi-2,3-Dihydro-2-oxo-1H-indole-3-acetic acid	1.19836
N-Carbamoylsarcosine	1.19789
L-Homocysteic acid	1.19634
Dopamine quinone	1.19593
Methoxypyrazine	1.19576
Propionylcarnitine	1.19576
Threoninyl-Leucine	1.19571
L-Carnitine	1.19442
Squamolone	1.19407
Phosphatidylserine	1.19383
Isopetasoside	1.19165
Androstanediol	1.19083
Isovalerylglucuronide	1.1887
7,8-Dehydro-beta-micropteroxanthin	1.18802
Desglucocheirotoxol	1.18772
LysoPC(P-18:1(9Z))	1.1868
4-Guanidinobutanoic acid	1.18606
10-Hydroxymelleolide	1.18599
Diaminopimelic acid	1.18478
L-Urobilin	1.18476
Aminoadipic acid	1.18412
beta-Alanine	1.18344
D-Xylulose	1.18251
5-Hexyltetrahydro-2-furanoctanoic acid	1.18089
16-Hydroxy hexadecanoic acid	1.17977
Cinncassiol D4 2-glucoside	1.17712
N-Acetyl-a-neuraminic acid	1.17686
Dihydrolipoate	1.17677
Dodecanoic acid	1.17659
2',4'-Dimethylacetophenone	1.17641
2-O-(5,8,11,14,17-Eicosapentaenoyl)-1-O-hexadecylglycero-3-phosphocholine	1.17357
3-[(3-Methylbutyl)nitrosoamino]-2-butanone	1.1712
Eriojaposide B	1.17028
N-gamma-Glutamylglutamine	1.17026
L-Valine	1.16936
Ascorbyl palmitate	1.1692
Ecgonine methyl ester	1.16886
6-trans-Leukotriene B4	1.16777
1-Cyano-2-hydroxy-3-butene	1.16726
5-Megastigmen-7-yne-3,9-diol 3-glucoside	1.16582
6,7-Dihydro-2,5-dimethyl-5H-cyclopentapyrazine	1.1655
Asparaginyl-Proline	1.16524
Vanillylamine	1.16502
Prostaglandin E3	1.16394
N-Acetylneuraminic acid	1.1639
Noralfentanil	1.16389
2-Amino-3,8-dimethyl-3H-imidazo[4,5-f]quinoxaline	1.16195
Geranyl acetoacetate	1.16126
Protoanemonin	1.16014
Caffeoyl aspartic acid	1.15986
Calystegin A3	1.15905
Leucyl-Valine	1.15894
Valyl-Valine	1.15876
3alpha,4,7,7alpha-Tetrahydro-4-hydroxy-1H-isoindole-1,3(2H)-dione	1.1585
Methionyl-Methionine	1.15845
Methylimidazole acetaldehyde	1.15844
PC(14:1(9Z)/P-18:0)	1.15798
4-Acetyl-2-methylpyridine	1.15732
N-Methylcalystegine B2	1.157
delta3,5-Deoxytigogenin	1.15559
28-Norcyclomusalenone	1.15541
Cinnzeylanol	1.15465
Dihydro-4,6-dimethyl-2-(1-methylethyl)-4H-1,3,5-dithiazine	1.15413
Deoxyadenosine monophosphate	1.15303
N-Desmethyleletriptan	1.15212
Pectachol	1.15195
5-Amino-2-oxopentanoic acid	1.15177
Ethyl glucuronide	1.15101
Bolegrevilol	1.15009
2-Hydroxypyridine	1.14979
apo-[3-methylcrotonoyl-CoA:carbon-dioxide ligase (ADP-forming)]	1.14863
4-Aminophenol	1.14833
PC(20:5(5Z,8Z,11Z,14Z,17Z)/P-18:1(11Z))	1.14623
d-Tocotrienol	1.14567
Phenylalanyl-Methionine	1.14493
4-(Methylnitrosamino)-1-(3-pyridyl)-1-butanol	1.14486
Androstenedione	1.1448
Valyl-Threonine	1.14392
L-Histidine	1.14381
Palmitic amide	1.14362
Valdecoxib	1.14262
L-Histidine trimethylbetaine	1.14252
4-Acetamidobutanoic acid	1.1425
Homocitrulline	1.14081
(1beta,2alpha,3alpha)-1,2,3,24-Tetrahydroxy-12-oleanen-28-oic acid	1.14078
5,8-Epoxy-5,8-dihydro-10'-apo-b,y-carotene-3,10'-diol	1.14061
Linalyl phenylacetate	1.1376
Dihydrouracil	1.13751
15-KETE	1.13656
gamma-Glutamylmethionine	1.13596
Pipecolic acid	1.13566
7-Methylguanine	1.13544
Alkaloid AQC2	1.13406
Glucosamine 6-phosphate	1.13195
beta-Cryptoxanthin	1.1315
Leucyl-Gamma-glutamate	1.13039
N-Acetylleucine	1.13029
PE(22:4(7Z,10Z,13Z,16Z)/14:0)	1.13019
Saringosterol 3-glucoside	1.1286
Epsilon-caprolactam	1.12838
2-acetyl-1-alkyl-sn-glycero-3-phosphocholine	1.12773
1-nitrosonaphthalene	1.1277
3-Aminocaproic acid	1.12688
[6]-Gingerdiol 4'-O-beta-D-glucopyranoside	1.12599
Raffinose	1.12595
PE(15:0/16:0)	1.12586
Cytosine	1.12309
Alpha-Trisaccharide	1.12186
20-Hydroxy-leukotriene B4	1.12152
Maslinic acid	1.12107
Tetraacetylethylenediamine	1.12063
Adlupone	1.11985
Fructosamine	1.11953
LysoPC(18:3(6Z,9Z,12Z))	1.11951
Prostaglandin F3a	1.11908
6-Aminopenicillanic acid	1.1181
19-Hydroxycinnzeylanol 19-glucoside	1.11719
L-Tyrosine	1.11717
Prolyl-Alanine	1.11453
4-Hydroxybenzaldehyde	1.1141
1-Methyladenine	1.11399
Harderoporphyrin	1.11254
Pyrrolidonecarboxylic acid	1.11152
3-(Dimethylaminomethyl)indole	1.11041
Cyperotundone	1.11026
L-beta-aspartyl-L-leucine	1.10959
L-Lysine	1.10941
Cyclomulberrin	1.10641
LysoPA(18:0e/0:0)	1.10635
L-Glutamic acid	1.10434
Neohesperidin dihydrochalcone	1.10366
Methyl 2-aminobenzoate	1.10263
2-Methoxy-(3 or 5 or 6)-isopropylpyrazine	1.10148
1-Oleoylglycerophosphoinositol	1.10091
L-Histidinol	1.10006
Valtrate	1.09943
Demethylated antipyrine	1.09916
Pyridoxamine	1.09882
Cytarabine	1.09873
Pectenotoxin 2	1.09807
D-Ornithine	1.09798
Rubraflavone C	1.09781
6-Hydroxynicotinic acid	1.09776
Trehalose	1.09733
Glutamylglutamic acid	1.09694
Docosahexaenoic acid	1.09623
N-methyl-L-glutamic Acid	1.09586
Grossamide	1.0948
[7]-Paradol	1.09434
Paxilline	1.09416
1,1'-[1,12-Dodecanediylbis(oxy)]bisbenzene	1.09115
3-Amino-2-piperidone	1.09012
PE(P-18:1(9Z)/20:4(5Z,8Z,11Z,14Z))	1.08883
3'-Hydroxy-T2-triol	1.08863
N-Nitroso-pyrrolidine	1.08532
Cohumulone	1.08513
Linoleyl carnitine	1.08432
alpha-Amylcinnamyl isovalerate	1.08302
Isobornyl propionate	1.08272
Prostaglandin G2	1.08196
NAD	1.08158
Melezitose	1.07935
Isopalmitic acid	1.07926
5-Phenyl-1,3-oxazinane-2,4-dione	1.07778
2-Pyridylacetic acid	1.07616
Alanyl-Tyrosine	1.07608
N-Methylalanine	1.07574
LysoPC(18:2(9Z,12Z))	1.07538
L-2-Amino-5-hydroxypentanoic acid	1.07502
2-Amino-4-ethoxy-3-hydroxybutanoic acid	1.07488
PE(22:4(7Z,10Z,13Z,16Z)/14:1(9Z))	1.07447
1-(9H-Pyrido[3,4-b]indol-1-yl)-1,4-butanediol	1.07277
4-Amino-2-methylenebutanoic acid	1.07245
L-Pyridosine	1.07026
2,6-Dimethylpyrazine	1.06983
Antibiotic SB 202742	1.0698
S-(2-Methylpropionyl)-dihydrolipoamide-E	1.06861
Artonol B	1.06796
Nigakinone	1.06539
Indoleacetic acid	1.06513
Paucine	1.06504
Bovinic acid	1.06499
Suspensolide F	1.06475
2-Methylbutylamine	1.06413
1,5-Anhydrosorbitol	1.06399
Phenylalanyl-Tryptophan	1.06334
3-Oxooctadecanoic acid	1.06324
Urocanic acid	1.06146
Heptadecanoic acid	1.05984
Sarcosine	1.05845
Asparaginyl-Hydroxyproline	1.05672
Cohibin B	1.05499
O-Toluidine	1.05412
D-1-Piperideine-2-carboxylic acid	1.05127
1-Aminocyclopropanecarboxylic acid	1.05056
3-(Methylthio)-1-propene	1.04997
Uridine diphosphategalactose	1.04717
1-Methylguanosine	1.04464
1-Phenylethyl formate	1.04453
Agrocybenine	1.04271
Tryptophyl-Arginine	1.04267
alpha-[3-(Nitrosoamino)propyl]-3-pyridinemethanol	1.0424
4-Hydroxystyrene	1.04176
Alanyl-Proline	1.03993
Kukoamine D	1.03871
FAD	1.03789
N-Acetylprocainamide	1.03715
4-Trimethylammoniobutanoic acid	1.03693
Indole-3-propionic acid	1.03549
Oxoadipic acid	1.03495
6-Deoxyfagomine	1.0336
DG(22:5(7Z,10Z,13Z,16Z,19Z)/16:1(9Z)/0:0)	1.03277
Citraconic acid	1.03274
ent-16beta-Methoxy-19-kauranoic acid	1.0325
Imidazoleacetic acid	1.03195
6-Amino-9H-purine-9-propanoic acid	1.0312
25-Hydroxycholesterol	1.0302
Eicosadienoic acid	1.02937
Shikimic acid	1.02806
2-Acetyl-1-methylpyrrole	1.02801
Terephthalic acid	1.02674
Nicotinic acid	1.02655
Trimethylaminoacetone	1.02652
1,2,3-Trihydroxybenzene	1.02577
L-trans-4-Methyl-2-pyrrolidinecarboxylic acid	1.02573
Camelinin	1.02539
Citrusinine I	1.02496
LysoPE(16:0/0:0)	1.02466
N2-gamma-Glutamylglutamine	1.02319
5-Methyl-2-phenyl-2-hexenal	1.02073
Spinacine	1.02053
4,4alpha,5,6-Tetrahydro-7-methyl-2(3H)-naphthalenone	1.02021
Calcidiol	1.02016
Genipin	1.02016
LysoPE(0:0/20:4(5Z,8Z,11Z,14Z))	1.01934
4-Hydroxyproline	1.0187
Tryptophyl-Alanine	1.01853
gamma-Glutamylglutamic acid	1.01835
(9xi,10xi,12xi)-9,10-Dihydroxy-12-octadecenoic acid	1.01778
m-Aminobenzoic acid	1.0173
2-Pyrocatechuic acid	1.01716
N-Acetylhistidine	1.01712
Antibiotic GR 95647X	1.01488
N-Methyl-1-deoxynojirimycin	1.01296
Aspartyl-Valine	1.01099
LysoPC(20:3(5Z,8Z,11Z))	1.01056
Vinylacetylglycine	1.00968
Pyrimidine	1.0085
L-Lysopine	1.00823
Ophthalmic acid	1.00741
Armillaramide	1.00712
Dolichosterone	1.00709
4-Pyridoxic acid	1.00535
Benzoyl ecgonine	1.00514
Osmaronin	1.00249
Hirsutin	1.00073
Quindoxin	1.00008
Capsaicin	0.998615
Norcapsaicin	0.997134
Pyridoxine	0.996458
o-Ethyltoluene	0.995578
Ramontoside	0.995461
Pratenol A	0.993954
Adrenic acid	0.993822
1-Pyrroline-2-carboxylic acid	0.993448
PC(22:2(13Z,16Z)/14:1(9Z))	0.993021
2-Hydroxyphenethylamine	0.989549
Serylleucine	0.988919
N-(2R-Hydroxydocosanoyl)-2S-amino-1,3S,4R-octadecanetriol	0.987696
Dihydroxyfumitremorgin C	0.985783
o-Tyrosine	0.984424
(E)-5-(3,4,5,6-Tetrahydro-3-pyridylidenemethyl)-2-furanmethanol	0.983981
L-Gulonolactone	0.98322
N-Acetylserine	0.982906
Vanillylmandelic acid	0.982847
3-Butyl-1(3H)-isobenzofuranone	0.982032
Harman	0.980821
Caryoptosidic acid	0.980214
3-Hydroxy-N6,N6,N6-trimethyl-L-lysine	0.97918
Arachidonic acid	0.977964
1,2-Dihydro-1,1,6-trimethylnaphthalene	0.977467
L-Gulose	0.975718
alpha-Methoxy-1H-indole-3-propanoic acid	0.97392
Mangiferdesmethylursanone	0.973737
Austin	0.97278
Argpyrimidine	0.971901
L-Threonine	0.971883
7-Methylxanthine	0.971467
Threoninyl-Tyrosine	0.966024
N-Acetylvaline	0.965954
2-Piperidinone	0.964759
D-Pipecolic acid	0.964715
7,8-Dihydro-3-methylpyrrolo[1,2-a]pyrimidin-2(6H)-one	0.964609
PC(22:2(13Z,16Z)/14:0)	0.964052
Byssochlamic acid	0.962596
Leukoaminochrome	0.960455
Thiamine	0.960341
Tejedine	0.960272
Linoleoyl ethanolamide	0.959999
Anisoxide	0.959701
Leonuriside A	0.959468
5-(2-Hydroxyethyl)-4-methylthiazole	0.957056
2-Hydroxy-4,7-dimethoxy-2H-1,4-benzoxazin-3(4H)-one	0.955921
PC(16:1(9Z)/15:0)	0.954942
Eremosulphoxinolide A	0.95355
Taraxacolide 1-O-b-D-glucopyranoside	0.953197
Obtusilactone A	0.950738
Daidzein	0.950629
Isotetrandrine	0.949711
Ginkgotoxin	0.948156
Calystegine B2	0.947947
Boviquinone 4	0.947896
DL-2-Aminooctanoic acid	0.946119
Tyrosyl-Serine	0.944964
Pyridine	0.9434
Dihydroconiferin	0.940168
Caffeine	0.939418
Tridemorph	0.939185
Linoelaidic acid	0.937442
Epinephrine	0.936861
Succinic acid semialdehyde	0.935803
11,12,13-Trinor-7-calamenone	0.933992
N-Acetylhistamine	0.933697
1-[(5-Amino-5-carboxypentyl)amino]-1-deoxyfructose	0.933236
Stearic acid	0.932576
Physangulide	0.931897
9,10-DHOME	0.931889
Aldehydo-D-xylose	0.928928
Hydrocinnamic acid	0.925753
Dihydrojasmonic acid	0.924699
Erinacine P	0.924287
2-Keto-6-acetamidocaproate	0.922423
Glutaminylproline	0.921332
Glycylprolylhydroxyproline	0.919614
2-Aminoheptanedioic acid	0.919334
23-Hydroxyphysalolactone	0.919168
PE(16:0/14:0)	0.916534
Cynaroside A	0.915424
Ginkgolide A	0.91483
beta-Citraurinene	0.913738
Malonic acid	0.912287
C.I. Solvent Red 80	0.909638
Octadecanedioic acid	0.909476
Retinyl beta-glucuronide	0.908975
2-Pyrrolidinone	0.908563
Hypoletin 8-gentiobioside	0.908131
1-(1-Pyrrolidinyl)-2-propanone	0.90779
Suberic acid	0.907416
Homo-L-arginine	0.904597
Prolyl-Threonine	0.90357
Isoleucyl-Lysine	0.902317
(R)-Pelletierine	0.902083
Hypogeic acid	0.90188
3beta,6beta-Dihydroxynortropane	0.900872
L-Agaridoxin	0.900651
5-Aminopentanal	0.900372
Gibberellin A4 glucosyl ester	0.899993
Glutaminylaspartic acid	0.899913
Valyl-Arginine	0.898759
Hydroxyprolyl-Leucine	0.897715
(3beta,17alpha,23S)-17,23-Epoxy-3,28,29-trihydroxy-27-norlanost-8-en-24-one	0.896289
5-Hydroxy-L-tryptophan	0.894687
Tetradecanedioic acid	0.894052
Aspartame	0.893966
4-(2-Aminophenyl)-2,4-dioxobutanoic acid	0.891992
2-Furoic acid	0.888722
Maysin 3'-methyl ether	0.888246
Glycine	0.885069
2-Methylpiperidine	0.884539
N-(Heptan-4-yl)benzo[d][1,3]dioxole-5-carboxamide	0.884476
2-(1-Methylpropyl)-4,6-dinitrophenol	0.883811
O-Demethylfonsecin	0.882212
Acetone cyanohydrin	0.88132
Hypoglycin B	0.878263
Phenylalanyl-Glycine	0.878108
5-Hydroxybuspirone	0.877625
3-Hydroxypicolinic acid	0.87717
(R)-Dihydromaleimide	0.87715
Beta-Aminopropionitrile	0.87701
Resolvin D2	0.876478
Glycylalanylprolylmethionylphenylalanylvalinamide	0.876379
7-Aminomethyl-7-carbaguanine	0.875806
6-Methyladenine	0.874989
PC(20:2(11Z,14Z)/20:4(5Z,8Z,11Z,14Z))	0.874966
Ursolic acid	0.874211
2,3,4,5-Tetrahydropiperidine-2-carboxylate	0.874123
Plastoquinone 3	0.869254
1-Deoxy-D-glucitol	0.868532
Thiomorpholine 3-carboxylate	0.866823
13S-hydroxyoctadecadienoic acid	0.864461
3-(2-Furanylmethylene)pyrrolidine	0.864326
Methylpyrazine	0.863744
Americine	0.863295
N-Palmitoylsphingosine	0.863006
Dihydro-2,4-dimethyl-6-(1-methylpropyl)-4H-1,3,5-dithiazine	0.858652
2,2',3,4,4',5',6-Heptabromodiphenyl ether	0.858005
5'-Methylthioadenosine	0.856453
Marmesin rhamnoside	0.855128
Sucrose	0.853602
beta-Sinensal	0.851262
Lysyl-Valine	0.850625
2-Isopropyl-3-methoxypyrazine	0.849395
3-(1-Pyrrolidinyl)-2-butanone	0.848641
Adipic acid	0.848158
4'-O-Methylkanzonol W	0.847854
Linamarin	0.84785
D-Alanine	0.846121
Nervonyl carnitine	0.845252
Steviobioside	0.840999
Oxoglutaric acid	0.839581
Betaine	0.839298
PC(16:1(9Z)/16:1(9Z))	0.838045
3-Isopropylmalate	0.836681
Citrulline	0.835759
2,2'-Iminobispropanoic acid	0.83468
Orotic acid	0.833977
Scorzonoside	0.833478
Ganodermanondiol	0.833181
Cysteinyl-Tyrosine	0.831474
Xanthorrhizol	0.828355
1,3-Dimethyluracil	0.827605
2,8-Di-O-methylellagic acid	0.827576
Glycyl-Valine	0.827526
Pipernonaline	0.827232
Gluconolactone	0.826772
2-Hydroxyadenine	0.825808
Rhapontigenin	0.825297
(2S,4R,5S)-Muscarine	0.825112
Ligustilide	0.82488
4-Hydroxy-2-butenoic acid gamma-lactone	0.824162
PC(22:4(7Z,10Z,13Z,16Z)/16:0)	0.823222
Equol	0.816935
20-Hydroxy-leukotriene E4	0.815879
PC(18:1(9Z)/P-16:0)	0.813869
6beta-Hydroxyasiatic acid	0.813353
9-Hydroxy-4-methoxypsoralen 9-glucoside	0.811889
5-(1-Propynyl)-5'-vinyl-2,2'-bithiophene	0.810145
PC(16:1(9Z)/P-18:1(11Z))	0.809866
Putrescine	0.809032
beta-Thujaplicin	0.808238
PC(18:4(6Z,9Z,12Z,15Z)/18:1(11Z))	0.808089
2-(3-Hydroxy-4-methylphenyl)-5-methyl-4-hexen-3-one	0.807634
Histidinyl-Proline	0.806609
PA(22:4(7Z,10Z,13Z,16Z)/20:4(5Z,8Z,11Z,14Z))	0.804908
4-Methoxy-5-(3,7,11,15-tetramethyl-2,6,10,14-hexadecatetraenyl)-1,3-benzenediol	0.804771
PC(P-18:1(11Z)/14:0)	0.804319
2,4-Dimethyloxazole	0.801654
Androstanedione	0.801172
N-Acetyldopamine	0.798996
N-Acetyl-beta-alanine	0.798667
Phytanic acid	0.797889
D-Phenyllactic acid	0.797535
2-(Ethylamino)-4,5-dihydroxybenzamide	0.796661
PE(22:6(4Z,7Z,10Z,13Z,16Z,19Z)/15:0)	0.796321
Isopropylbenzene	0.794836
Tyrosyl-Proline	0.794661
2,5-Dihydro-2,4-dimethyloxazole	0.793925
Methyl nicotinate	0.793627
Persicachrome	0.792887
2-Methoxy-3-methylpyrazine	0.792152
1,2,3,4,5,6-Hexahydro-5-(1-hydroxyethylidene)-7H-cyclopenta[b]pyridin-7-one	0.791381
Tyrosol	0.790371
alpha,gamma-Onoceradienedione	0.789264
1-Methyladenosine	0.78537
5a-Tetrahydrocorticosterone	0.784252
DHAP(10:0)	0.783998
Nicotine-1'-N-oxide	0.78354
Oleoside 11-methyl ester	0.781597
2,5-Dimethylpyrazine	0.780842
Curcumenone	0.779441
4-Coumaroylputrescine	0.778171
Pyrrolidine	0.778159
D-1-Amino-2-pyrrolidinecarboxylic acid	0.77578
5'-Deoxy-5-fluorouridine	0.775401
Deoxyuridine	0.775391
1-(1-Pyrrolidinyl)-2-butanone	0.775002
Palmitoleoyl Ethanolamide	0.774996
D-2,3-Dihydroxypropanoic acid	0.774168
Esculentic acid (Diplazium)	0.773808
N-Methyl-a-aminoisobutyric acid	0.773597
N-Acetyl-L-alanine	0.77316
Thujyl 19-trachylobanoate	0.77292
L-Leucine	0.768816
Astin I	0.766952
1-Methyl-2-pyrrolecarboxaldehyde	0.765914
1,5-Dibutyl methyl hydroxycitrate	0.765857
Lysyl-Arginine	0.765059
Succinic acid	0.763859
Ortho-Hydroxyphenylacetic acid	0.761019
Acetylvalerenolic acid	0.760577
Dictyoquinazol C	0.76051
Maltitol	0.75764
Camelledionol	0.756447
2-(14,15-Epoxyeicosatrienoyl) Glycerol	0.754469
3-Methyl-2-oxovaleric acid	0.753628
Tiglic acid	0.752563
Saccharopine	0.751409
alpha-Methylstyrene	0.749125
Dodecanoylcarnitine	0.748622
Lysyl-Alanine	0.747444
2-Ethoxy-5-methylpyrazine	0.746751
o-Cresol	0.746538
2-(3,7-Dimethyl-2,6-octadienyl)-4-hydroxy-6-methoxyacetophenone	0.7463
Isobutyric acid	0.745769
Deoxyguanosine	0.744967
Phenylacetaldehyde	0.744014
N-Methylputrescine	0.743784
PC(16:0/P-16:0)	0.743747
Simvastatin	0.743259
Diethylcarbamazine N-oxide	0.74298
5-Methylcytosine	0.742197
4-Methylene-2-pyrrolidinecarboxylic acid	0.741129
Riboflavin reduced	0.741068
L-Arabitol	0.739627
1-Methoxy-1H-indole-3-carboxaldehyde	0.738514
[12]-Gingerol	0.737771
3-Dehydrosphinganine	0.735777
p-Mentha-1,3,5,8-tetraene	0.734639
PC(18:2(9Z,12Z)/15:0)	0.734109
4-Amino-1-piperidinecarboxylic acid	0.733388
4-Hydroxyphenylpyruvic acid	0.732847
3-Hydroxyanthranilic acid	0.731628
1H-Indole-2,3-dione	0.731378
Feruloyl-2-hydroxyputrescine	0.729887
(2S,2'S)-Pyrosaccharopine	0.727349
L-Targinine	0.726932
PE(22:6(4Z,7Z,10Z,13Z,16Z,19Z)/20:5(5Z,8Z,11Z,14Z,17Z))	0.724173
(1R,2S,3R)-2-Acetyl-4(5)-(1,2,3,4-tetrahydroxybutyl)imidazole	0.723389
17-beta-estradiol 3-sulfate-17-(beta-D-glucuronide)	0.722808
3-Methyldioxyindole	0.722293
Uridine diphosphate-N-acetylglucosamine	0.720849
Metenamine	0.718638
Dopamine glucuronide	0.718506
2,3-Diethylpyrazine	0.717657
Spirostane-3,6-dione	0.717392
3'-O-Methylguanosine	0.715967
1H-Indole-3-carboxaldehyde	0.715698
Pseudouridine	0.715332
L-Cysteine	0.713882
Annocherin A	0.712046
2-Azetidinecarboxylic acid	0.709894
Benzaldehyde	0.706848
Pantothenol	0.705772
2'-O-Methyladenosine	0.705053
Phenylethylamine	0.704747
Toluene	0.704205
PE(20:3(8Z,11Z,14Z)/14:1(9Z))	0.703419
Phenylglyoxylic acid	0.703251
Beta-Glycerophosphoric acid	0.702223
1H-Pyrrole-2-carboxaldehyde	0.701676
Glyceraldehyde	0.695456
Maleic acid	0.692901
Dioctyltin isooctylthioglycolate	0.692202
Porphobilinogen	0.692142
Asparenyol	0.69214
5alpha-Tomatidan-3-one	0.691753
PE(15:0/14:0)	0.690843
D-Aspartic acid	0.690831
LysoPE(0:0/18:3(6Z,9Z,12Z))	0.689886
Isoleucyl-Isoleucine	0.687968
2,3-Dihydro-2,3-dihydroxy-4-(4-methoxyphenyl)-1H-phenalen-1-one	0.687734
(-)-Epiafzelechin	0.685716
Deoxyadenosine	0.683834
Cinnzeylanine	0.683222
Phosphorylcholine	0.681254
Cadaverine	0.679576
m-Xylene	0.67835
Acetylhydrazine	0.677112
N-Acetylglutamine	0.675391
Nerolidol 3-O-[a-L-Rhamnopyranosyl-(1->4)-a-L-rhamnopyranosyl-(1->2)-b-D-glucopyranoside]	0.674996
Acuminoside	0.673632
Uracil	0.673511
PC(18:1(11Z)/15:0)	0.673481
Mizolastine	0.672578
Phenylpyruvic acid	0.671481
PC(16:0/14:0)	0.671063
3-Hydroxy-4,6-heptadiyne-1-yl 1-glucoside	0.671038
Nicotine glucuronide	0.670928
Apiumoside	0.668897
LysoPC(15:0)	0.665233
S-Adenosylmethionine	0.664492
Dihydrozeatin-7-N-dihydrozeatin	0.664052
3alpha,4,5,7alpha-Tetrahydro-5-hydroxy-1H-isoindole-1,3(2H)-dione	0.66307
Pelargonic acid	0.661486
N-Acetylmuramate	0.661464
Azelaic acid	0.659667
PC(14:0/16:1(9Z))	0.658816
Cyclopassifloside II	0.65461
Cicerin	0.652559
9-O-Methylglyceofuran	0.6524
myo-Inositol	0.650318
xi-Anomuricine	0.648472
Ricinoleic acid	0.647146
sec-Butylamine	0.645568
6-Acetyl-2,3-dihydro-2-(hydroxymethyl)-4(1H)-pyridinone	0.645375
S-(3-Methylbutanoyl)-dihydrolipoamide-E	0.64534
Ribothymidine	0.645178
Citranaxanthin	0.644907
PI(22:5(4Z,7Z,10Z,13Z,16Z)/16:0)	0.644362
N1-Methyl-2-pyridone-5-carboxamide	0.641201
PC(20:4(8Z,11Z,14Z,17Z)/20:3(8Z,11Z,14Z))	0.640089
3-Aminopropionaldehyde	0.639372
Ethyl N-ethylanthranilate	0.63816
3-(4-Hydroxy-2-methoxyphenyl)-2-propenal	0.63813
Lysyl-Isoleucine	0.637498
Quinaldic acid	0.636016
Zymonic acid	0.635528
D-synephrine	0.631649
2-Hydroxybutyric acid	0.631558
Asymmetric dimethylarginine	0.630427
(2S,4S,6S)-2-[2-(4-Hydroxy-3-meyhoxyphenyl)ethyl]tetrahydro-6-(4,5-dihydroxy-3-methoxyphenyl)-2H-pyran-4-ol	0.624205
Thymine	0.622284
Mesna	0.620709
gamma-Glutamylisoleucine	0.617543
(R)-Salsolinol	0.616356
1-Methylguanine	0.615895
(13R,14R)-8-Labdene-13,14,15-triol	0.614554
Allysine	0.613711
(3b,4b,11b,14b)-11-Ethoxy-3,4-epoxy-14-hydroxy-12-cyathen-15-al 14-xyloside	0.613462
Docosahexaenoyl Ethanolamide	0.613079
2-Phenylethanol	0.612767
4-Butyloxazole	0.612192
Formylanthranilic acid	0.611582
Ubiquinone-4	0.61103
Phenylalanyl-Alanine	0.609529
6-Hydroxy-1H-indole-3-acetamide	0.609018
Piperine	0.608764
Methylimidazoleacetic acid	0.607348
Flazine	0.607243
1-Isopropyl-2,3-dimethylcyclopentane	0.603609
Homoanserine	0.60249
Guanine	0.601297
Prolyl-Arginine	0.593909
2-Acetyloxazole	0.592881
Kynurenic acid	0.592276
PE(22:6(4Z,7Z,10Z,13Z,16Z,19Z)/18:4(6Z,9Z,12Z,15Z))	0.590286
Estriol-17-glucuronide	0.588107
N-cis-Caffeoyltyramine	0.588102
3-Formyl-6-hydroxyindole	0.587834
L-Fucose	0.587051
Deoxyribose 1-phosphate	0.585704
Cohibin C	0.583907
N-Lactoyl ethanolamine	0.582278
N-Acetylornithine	0.581774
Arecaidine	0.58026
Serotonin	0.578957
Grandisine III	0.575765
3,4-Dihydroxymandelic acid	0.573207
Quinolinic acid	0.570823
Gentisic acid	0.570502
Genipinic acid	0.569456
Mahanimbinol	0.568149
Purine	0.565896
N-Acetylglutamic acid	0.562641
2',6'-Dihydroxy-4'-methoxyacetophenone	0.560891
p-Cresol	0.5577
PE(P-18:1(11Z)/18:3(6Z,9Z,12Z))	0.557604
Malonylcarnitine	0.555177
Pyruvic acid	0.551462
Mesitylene	0.550858
Lauroyl diethanolamide	0.54639
Aflatoxin Ex2B1	0.544797
Mesobilirubinogen	0.544552
Thymoquinone	0.544153
PS(16:1(9Z)/18:4(6Z,9Z,12Z,15Z))	0.543604
Mannitol	0.542773
PC(22:5(7Z,10Z,13Z,16Z,19Z)/16:0)	0.541411
Lycoperoside D	0.540978
Vanillin 3-(L-menthoxy)propane-1,2-diol acetal	0.537024
4-Methylumbelliferone	0.536967
Phenyllactic acid	0.536457
Homoarecoline	0.534888
D-Alanyl-D-alanine	0.530848
1-Methylhypoxanthine	0.530003
N-Acetylputrescine	0.529329
Caprylic acid	0.529113
gamma-L-Glutamyl-L-pipecolic acid	0.528689
N-Acetylmannosamine	0.520587
Capric acid	0.520258
Cortolone-3-glucuronide	0.516756
N-Acetyl-glucosamine 1-phosphate	0.516675
Tyrosyl-Tyrosine	0.516368
N-Acetylcadaverine	0.512274
3-Acetyl-2,5-dimethylfuran	0.510786
Leucinic acid	0.509993
FAPy-adenine	0.506539
Mannose 6-phosphate	0.506145
3,4-Dihydroxyhydrocinnamic acid	0.506118
Dimethylethanolamine	0.504649
Taraxacoside	0.50398
Alanyl-Arginine	0.501585
Deoxyinosine	0.5011
4,5-Dimethyloxazole	0.50037
Xanthine	0.499477
Medicagenic acid	0.498082
cis,cis-Muconic acid	0.490128
Gibberellin A53	0.489979
PC(20:1(11Z)/14:0)	0.488382
xi-2-Mercapto-3-methyl-1-butanol	0.486916
Trimethylamine N-oxide	0.486585
1,4-Dideoxy-1,4-imino-D-ribitol	0.486116
Beta-Tyrosine	0.485214
Thalictroidine	0.482535
5-Oxo-2(5H)-isoxazolepropanenitrile	0.481605
Glabranin	0.478547
3-Aminoisobutanoic acid	0.476956
Indolelactic acid	0.47639
4-Nitrocatechol	0.476204
17a-Ethynylestradiol	0.475282
Aldosine	0.473722
(+)-2,3-Dihydro-3-methyl-1H-pyrrole	0.472872
Phenylalanyl-Isoleucine	0.472569
2-Hydroxyvaleric acid	0.471639
PC(18:1(11Z)/14:0)	0.468306
2-Ethylacrylic acid	0.465402
Dexamethasone	0.463648
Pyrazine	0.460142
Nerolidol 3-O-[a-L-rhamnopyranosyl-(1->2)-b-D-glucopyranoside]	0.45856
Palmitoylethanolamide	0.457583
Betonicine	0.454698
(R)-2-Hydroxysterculic acid	0.453811
Propylene glycol alginate	0.453293
Cholic acid	0.451952
Ethylphosphate	0.449573
1,2,3,4,Tetrahydro-1,5,7-trimethylnapthalene	0.448312
I-Urobilin	0.448015
Lysyl-Lysine	0.447029
Hydroxyprolyl-Valine	0.4456
5-Aminopentanoic acid	0.445294
(3beta,5alpha,6beta,22E,24R)-23-Methylergosta-7,22-diene-3,5,6-triol	0.445213
2-Furancarboxaldehyde	0.4435
3-Acetyl-2,7-naphthyridine	0.442704
2-Isopropyl-3-oxosuccinate	0.440564
(E)-3-(4-Hydroxyphenyl)-2-propenal	0.440297
N-Acetyl-L-aspartic acid	0.437626
PG(18:0/22:6(4Z,7Z,10Z,13Z,16Z,19Z))	0.436488
(3xi,6xi)-Cyclo(alanylvalyl)	0.435686
5-Ethyl-2,3-dimethylpyrazine	0.435028
Beta-D-Galactose	0.43456
PC(18:3(6Z,9Z,12Z)/18:1(11Z))	0.42961
Tryptophyl-Serine	0.426669
Cavipetin C	0.424448
5-(2-Furanyl)-3,4-dihydro-2H-pyrrole	0.422938
Valerylglycine	0.420195
Lysyl-Phenylalanine	0.417242
Aflatoxin B2	0.411666
1-Methyl-1,3-cyclohexadiene	0.411231
Cadabicine	0.409708
Lysyl-Tyrosine	0.404895
PI(16:1(9Z)/18:0)	0.403354
Niacinamide	0.400566
D-Ribose	0.400023
3,4,5-Trimethoxycinnamic acid	0.396645
N6-Methyladenosine	0.395319
Goyaglycoside c	0.394044
3b-Hydroxy-5-cholenoic acid	0.391777
Spermidine	0.390558
1-Pyrroline	0.389839
L-Proline	0.386722
(3R, 6'Z)-3,4-Dihydro-8-hydroxy-3-(6-pentadecenyl)-1H-2-benzopyran-1-one	0.385302
LysoPE(18:2(9Z,12Z)/0:0)	0.381681
Thymidine	0.378937
Furoeremophilone 1	0.378869
Solavetivone	0.376523
(Z)-N-Feruloyl-5-hydroxyanthranilic acid	0.374495
SM(d18:1/16:0)	0.37292
Olomoucine	0.369224
Proline betaine	0.362417
(2R,3R,4R)-2-Amino-4-hydroxy-3-methylpentanoic acid	0.36057
Deoxycholic acid	0.360556
LysoPC(16:1(9Z)/0:0)	0.3594
PC(18:2(9Z,12Z)/P-18:1(11Z))	0.356358
Guanosine	0.356123
Oxidized-adrenal-ferredoxin	0.354792
1,3-Diisopropylbenzene	0.35007
Benzyl methyl sulfide	0.347989
Indoxyl	0.343186
2-Dodecanone	0.341937
18-Nor-4(19),8,11,13-abietatetraene	0.341705
Inosine	0.339326
2-Amino-3-methylbenzoate	0.339089
3-Sulfinato-L-alaninate	0.332322
Arborinine	0.328432
N5-(4-Methoxybenzyl)glutamine	0.327879
(S,E)-Zearalenone	0.327778
N-Acetyl-L-glutamate 5-semialdehyde	0.327108
Petroselinic acid	0.325381
Hesperetin	0.324889
Leucyl-Tyrosine	0.32237
Prolyl-Glutamine	0.321659
2-Acetylpyrazine	0.320658
Glutaminylvaline	0.318291
Methylsuccinic acid	0.316217
N-Ethylglycine	0.316122
(10E,12Z)-(9S)-9-Hydroperoxyoctadeca-10,12-dienoic acid	0.315171
Theaspirone A	0.314386
2-Propylpiperidine	0.313398
Alpha-dimorphecolic acid	0.313064
2-Ketobutyric acid	0.31302
2-Carboxy-1-[5-(2-carboxy-1-pyrrolidinyl)-2-hydroxy-2,4-pentadienylidene]pyrrolidinium	0.307824
Allocholic acid	0.304182
Asparaginyl-Phenylalanine	0.301643
Histamine	0.297175
Hydroxykynurenine	0.296419
Pipercide	0.294923
Tyrosyl-Glycine	0.294346
Leucyl-Glycine	0.294234
Prolyl-Lysine	0.293787
Hepoxilin A3	0.292751
SM(d18:0/16:0)	0.291883
2,4-Dimethyl-1H-indole	0.291846
3,4-Dihydro-5-propanoyl-2H-pyrrole	0.290266
3-(4-Methylphenyl)oxiranecarboxylic acid	0.289293
Lacto-N-triaose	0.289189
Caffeic acid	0.286629
Serylalanine	0.281721
Deoxypyridinoline	0.281709
Taurine	0.278858
L-Homoserine	0.278182
fluvoxamino acid	0.278024
Suberylglycine	0.267801
6-Dimethylaminopurine	0.267223
(8E,15E)-1,8,15-Heptadecatriene-11,13-diyne	0.265421
Dihydrothymine	0.261776
Isovalerylglycine	0.260877
p-Mentha-1,8-dien-7-ol	0.260448
5,15-DiHETE	0.258494
Nandrolone	0.257407
Valyl-Lysine	0.256093
Prednisolone	0.255012
7,9-Illudadiene-3,14-diol	0.254354
N-Carboxyethyl-g-aminobutyric acid	0.251647
9-cis-Retinoic acid	0.251386
N1-Acetylspermidine	0.250476
Ovalicin	0.248995
1-(1-Propenylthio)propyl propyl disulfide	0.246466
3-Aminobutanoic acid	0.245854
Glycyl-glycine	0.2432
(-)-Salsoline	0.242673
beta-Vatirenene	0.242556
(+)-threo-2-Amino-3,4-dihydroxybutanoic acid	0.241297
N,O-Didesmethylvenlafaxine	0.238376
L-Cyclo(alanylglycyl)	0.238349
2-Methyl-3-(2-methylpropyl)pyrazine	0.235752
3alpha,4,7,7alpha-Tetrahydro-1H-isoindole-1,3(2H)-dione	0.232879
6,7-Dihydro-5-methyl-5H-cyclopenta[b]pyrazine	0.232515
Pterin	0.231383
Lysyl-Proline	0.22988
Oxytetracycline	0.229388
Taurocholic acid	0.228246
5-O-Methylembelin	0.22353
Uridine	0.222936
PI(20:2(11Z,14Z)/18:2(9Z,12Z))	0.222911
Hypoxanthine	0.222357
Mesaconic acid	0.221704
2-(Arabinosylamino)-3-(glucosylamino)propanenitrile	0.219773
Thioguanine	0.214261
p-Cresol glucuronide	0.213094
Brassica napus non-fluorescent chlorophyll catabolite 3	0.21082
PC(18:2(9Z,12Z)/18:0)	0.210226
Macrocarpal B	0.209642
trans-S-(1-Propenyl)-L-cysteine	0.208829
Formylfusarochromanone	0.205567
Pyroglutamic acid	0.20186
L-Hypoglycin A	0.201498
Tauroursodeoxycholic acid	0.198358
N1-Methyl-4-pyridone-3-carboxamide	0.198113
3'-O-Methyladenosine	0.198019
Isolithocholic acid	0.190797
Falcarindiol	0.190431
Progesterone	0.189715
Pi-Methylimidazoleacetic acid	0.189662
Cis-8,11,14,17-Eicosatetraenoic acid	0.188621
beta-D-Glucopyranosyl anthranilate	0.187015
Jasmolone	0.185342
Nepetariaside	0.183397
N-[(4E,8Z)-1,3-dihydroxyoctadeca-4,8-dien-2-yl]hexadecanamide 1-glucoside	0.182981
Riboflavin	0.18011
Deoxyribose 5-phosphate	0.176438
Prostaglandin B2	0.173492
O-Acetylethanolamine	0.171521
4-Nitrophenol	0.169465
4-Dodecylbenzenesulfonic Acid	0.166256
Cytidine	0.165337
Demethoxyshogaol	0.15862
2-(3,4-Dihydroxybenzoyloxy)-4,6-dihydroxybenzoate	0.155849
Styrene	0.153847
Mandelic acid	0.150092
Dihydrotestosterone	0.149461
3-Nitrotyrosine	0.146965
8-Ocimenyl acetate	0.146159
beta-D-Glucosamine	0.145983
Ursodeoxycholic acid	0.144402
3-Methyladenine	0.140459
Lupulone	0.137962
Chenodeoxycholic acid	0.137261
N5-(3,4-Dioxo-1,5-cyclohexadien-1-yl)-L-glutamine	0.136907
5-Nitro-2-propoxyaniline	0.135243
PE(20:4(5Z,8Z,11Z,14Z)/15:0)	0.13493
Threonic acid	0.133757
Lithocholic acid	0.133469
LysoPC(14:0/0:0)	0.133093
Indole	0.131887
Valeric acid	0.130493
Tetracosahexaenoic acid	0.127658
Rosmic acid	0.127096
1-Octen-3-yl primeveroside	0.126792
3-Dehydroxycarnitine	0.124
Carbadox	0.122092
(R)-3-Hydroxybutyric acid	0.121421
1-Methylnicotinamide	0.121419
PE(20:5(5Z,8Z,11Z,14Z,17Z)/P-18:0)	0.118971
Glycocholic acid	0.11793
B-Carotene	0.114265
L-Isoleucine	0.111981
Phenylacetylglutamine	0.110621
L-cis-3-Amino-2-pyrrolidinecarboxylic acid	0.108171
Succinic anhydride	0.105728
Domoic acid	0.105208
Diethanolamine	0.105194
Imidazolelactic acid	0.10212
Euglobal VII	0.10062
Harderoporphyrinogen	0.100401
1-Butylamine	0.0999781
Glutamylaspartic acid	0.0993595
gamma-Aminobutyric acid	0.0973193
Xanthosine	0.0961474
p-Mentha-1,3,8-triene	0.0930384
2-Hydroxycinnamic acid	0.0926066
Dehydrophytosphingosine	0.0898991
Vitamin D3	0.0868267
(2S,4S)-Monatin	0.0864797
Monoethylglycinexylidide	0.086479
2-Angeloyl-9-(3-methyl-2E-pentenoyl)-2b,9a-dihydroxy-4Z,10(14)-oplopadien-3-one	0.0846159
Ginsenoyne D	0.0829282
1-Methylhistamine	0.0801953
Pinotin A	0.0765608
D-Urobilin	0.0752776
Ethyl 7-epi-12-hydroxyjasmonate glucoside	0.0749104
Tridecanoic acid	0.0671141
Flufenprox	0.0607003
Oleic acid	0.0599936
Hydroxyphenyllactic acid	0.0576004
Ganodosterone	0.0568605
2,3-Butanediol glucoside	0.0554313
Deacetyldiltiazem	0.053759
Nicotinic acid mononucleotide	0.0533722
Prostaglandin D2-1-glyceryl ester	0.0531501
L-Theanine	0.0492689
L-Arginine	0.0471484
3-Acetoxy-3-methyl-1-phenylbutane	0.0455445
Phenylalanyl-Serine	0.0447259
D-Glutamine	0.0446886
L-Furosine	0.0423384
erythro-Isoleucine	0.0413887
Isovalerylalanine	0.0363741
1-(Methylsulfanyl)-1-oxopropan-2-yl acetate	0.0355426
Cyclohexanecarboxylic acid	0.0354455
5,6-Dihydroxyindole	0.0318938
2-Methylbenzoic acid	0.0298104
gamma-Calacorene	0.0239202
N-[(4E,8E)-1,3-dihydroxyoctadeca-4,8-dien-2-yl]hexadecanamide	0.0237011
N-Methylnicotinamide	0.0218734
3,3-Dimethylglutaric acid	0.0200866
Abscisic acid	0.0177192
2-O-Methylcytosine	0.0167721
1-Deoxynojirimycin	0.0161814
Isonicotinic acid	0.0156852
2-Amino-5-phenylpyridine	0.0149001
Adenosine	0.0113518
Pyrrole-2-carboxylic acid	0.0109795
Desglucocoroloside	0.00656956
Adenine	0.00416574
PA(18:3(9Z,12Z,15Z)/16:0)	0.00214526
3-(4-Methoxyphenyl)-2-methyl-2-propenal	0.00195035

## Sheet: Figure 4B
DEMs	LKD1	LKD2	LKD3	LKD4	LKD5	NPD1	NPD2	NPD3	NPD4
Isopalmitic acid	4295594797	7167666451	9563944953	9437234982	9386746041	9653386955	10052542822	12618507830	15804881578
Tryptophan	2.84463e+07	1.93987e+07	2.88881e+07	2.69762e+07	1.42956e+07	4.37108e+07	3.50699e+07	3.33135e+07	4.20536e+07
Piperidine	8.90759e+07	1.30805e+08	1.59842e+08	1.64992e+08	6.75937e+07	1.94945e+08	2.41364e+08	1.65213e+08	1.98145e+08
L-Norleucine	2.17303e+08	2.54043e+08	4.51536e+08	2.27328e+08	2.7841e+08	4.78733e+08	608199156	3.54625e+08	5.80127e+08
2-Methylpyridine	2.58749e+07	2.75196e+07	1.40849e+07	3.04153e+07	7.93674e+06	1.32293e+06	3.99756e+06	575401	2.15102e+06
2-Hydroxystearic acid	9.9931e+07	3.13625e+08	1.87926e+08	1.1298e+08	7.2949e+08	6.58715e+08	9.4484e+08	7.0402e+08	953721528
Choline	2969931919	1610475136	8.50309e+08	1262869927	9.09393e+08	3771711863	3415193085	5702120070	5423620944
2-Hydroxypyridine	1.8152e+07	1.32188e+07	7.97584e+06	1.67918e+07	7.23993e+06	3.51612e+06	4.96281e+06	3.35688e+06	4.09656e+06
Cellobiose	5.13389e+07	3.14724e+07	8.87553e+07	2.55496e+07	4.6011e+07	5.89739e+06	9.64122e+06	3.83938e+06	4.63895e+06
Pentadecanoic acid	7.62909e+08	1098245864	8.79327e+08	6.27814e+08	2150892491	3867732419	3491363672	3439752170	1505554622
Curcumin III	0	0	5.55018e+06	0	1.54724e+06	1.2166e+08	1.26591e+08	1.13946e+08	1.24013e+08
1-Kestose	695170	535291	1.20092e+06	396956	543973	85957.5	98943.6	40503.6	40478
2-(Methylamino)benzoic acid	7.88624e+06	6.78456e+06	6.53798e+06	7.8788e+06	7.20029e+06	3.44891e+06	4.22056e+06	1.43099e+06	2.34116e+06
20-Hydroxyeicosatetraenoic acid	1.44665e+07	1.39753e+07	1.54212e+07	1.43818e+07	1.17248e+07	4.39668e+06	7.19303e+06	4.08366e+06	4.1122e+06
Ethyl oleate	7.44304e+07	1.34937e+08	7.86949e+07	9.21959e+07	1.38348e+08	7.26004e+08	5.02998e+08	405573075	4.20872e+08
3-Methylpyrrolo[1,2-a]pyrazine	5.19102e+07	4.8127e+07	3.29859e+07	6.2998e+07	2.01673e+07	6.28855e+06	1.17782e+07	5.52552e+06	5.59099e+06
(2-Methoxyethoxy)propanoic acid	1.38529e+06	1.16306e+06	1.41752e+06	1.32232e+06	305530	6.4284e+06	3.8173e+06	5.62173e+06	7.83803e+06
Avenanthramide 1s	1.12818e+06	769694	2.27439e+06	1.09823e+06	2.43783e+06	4.57384e+06	2.98085e+06	2.83799e+06	2.60619e+06
6,7-Dihydro-2,5-dimethyl-5H-cyclopentapyrazine	1.06413e+07	9.23314e+06	6.03169e+06	1.22092e+07	5.66869e+06	2.53092e+07	1.60058e+07	3.42724e+07	6.81155e+07
16-Hydroxy hexadecanoic acid	2.00024e+08	1.07595e+08	7.96509e+07	1.20017e+08	4.26935e+08	1008942765	4.67962e+08	1116194757	4.58331e+08
4-Acetamidobutanoic acid	2.2459e+07	1.44103e+07	8.92909e+06	1.78732e+07	1.06486e+07	4.97541e+06	5.48131e+06	3.97786e+06	6.48714e+06
Glycyrrhizaisoflavone B	1.57011e+07	1.38259e+07	3.74828e+07	1.85416e+07	1.62147e+07	2.05197e+06	3.5153e+06	614800	1.28374e+06
Hebevinoside XIII	475556	424160	338194	464561	256981	29473.4	158517	0	0
4-Pyridoxic acid	4.86929e+08	3.89911e+08	141398553	3.11272e+08	1.57878e+08	9.98631e+07	9.7137e+07	1.03216e+08	7.67836e+07
5,6,7,8-Tetrahydro-4-methylquinoline	1.86141e+07	1.68028e+07	1.0107e+07	1.17559e+07	9.05433e+06	3.19031e+06	4.48794e+06	584753	1.84678e+06
20-Carboxy-leukotriene B4	1.52377e+06	2.99522e+06	2.29338e+06	1.61401e+06	1.52383e+06	4.64905e+07	3.75268e+07	1.31451e+07	3.04197e+07
1-deoxy-1-(N6-lysino)-D-fructose	5.34905e+06	4.3337e+06	4.73225e+07	2.57547e+07	1.22933e+08	7.7765e+08	7.11142e+08	529233454	1112359009
1-Methyladenine	3.54341e+07	4.99267e+07	4.7224e+07	5.1178e+07	4.15664e+07	5.90211e+07	8.26303e+07	4.02623e+07	9.39773e+07
3-(Methylthio)-1-propene	1.51385e+06	1.28847e+06	2.63166e+06	1.20403e+06	1.74432e+06	1.90889e+07	5.64662e+07	1.57611e+07	1.04617e+07
9,10-epoxyoctadecanoic acid	1.00303e+07	2.52203e+07	4.47865e+06	1.49003e+07	9.24724e+06	1.22007e+08	6.22436e+07	9.46149e+07	5.27014e+07
Prostaglandin G2	1.21099e+06	2.497e+06	1.6557e+06	1.32794e+06	1.395e+06	1.95461e+07	1.60656e+07	1.03137e+07	6.09955e+07
Ketoleucine	8.2728e+08	1189325927	1199055393	1358339152	6.73169e+08	2.9668e+08	7.16889e+08	2.63477e+08	3.23769e+08
L-Palmitoylcarnitine	1.22643e+07	3.49811e+07	1.8052e+07	6.32499e+06	2.14999e+07	2.49835e+08	2.2549e+08	3.72385e+08	1.09278e+08
Pipecolic acid	5.20742e+07	1.39293e+08	2.11447e+08	1.80562e+08	1.46577e+08	2.2024e+08	2.63231e+08	1.85188e+08	2.32118e+08
Creatine	1169231546	4.48859e+08	2.24185e+08	3.0462e+08	4.7778e+06	2008620771	1445959732	2021507651	2142242258
4-Acetyl-2-methylpyridine	4.90723e+06	5.40733e+06	5.26099e+06	5.40844e+06	3.32603e+06	2.91142e+06	4.3621e+06	2.30886e+06	3.03939e+06
2,6-Dimethylpyrazine	6.79798e+06	1.028e+07	6.10999e+06	8.1559e+06	4.0855e+06	1.89128e+07	1.07124e+07	1.62166e+07	4.81333e+07
Turanose	2.06021e+07	9.22794e+06	1.5967e+07	9.91531e+06	8.7223e+06	636515	2.5992e+06	4.89965e+06	2.17342e+06
Levan	9.12571e+06	6.427e+06	9.88022e+06	1.01649e+07	7.42832e+06	2.66489e+06	3.6592e+06	1.40507e+06	763565
2-Fucosyllactose	4.62807e+06	2.35075e+06	3.65904e+06	4.23628e+06	3.7477e+06	627362	1.03666e+06	405051	364188
Protoanemonin	4.77123e+06	3.44305e+06	9.17028e+06	939146	3.8914e+06	0	0	0	0
20-Hydroxy-leukotriene B4	6.02325e+06	2.2608e+07	5.8292e+06	6.09628e+06	9.13432e+06	1.40784e+08	2.80854e+08	1.91843e+07	1.88826e+08
2-Propene-1-thiol	2.17476e+06	5.13244e+06	3.27926e+06	4.06123e+06	1.10273e+07	3.46461e+07	2.90786e+07	2.11123e+07	4.36904e+07
Aminoadipic acid	3.94094e+06	5.88041e+06	1.31164e+07	5.69776e+06	1.09882e+07	1.57886e+07	1.28148e+07	1.26739e+07	2.46718e+07
6-Methylquinoline	5.89691e+06	9.03274e+06	1.17196e+07	6.37249e+06	7.89501e+06	1.13411e+08	1.05489e+08	7.22022e+07	1.08153e+08
N-Methylnicotinium	6.65567e+07	6.79447e+07	4.77858e+07	5.86976e+07	5.86589e+07	1.8821e+07	2.39827e+07	8.48538e+06	1.33702e+07
beta-Alanine	476659	495023	1.31542e+06	718181	917564	1.47901e+06	1.33763e+06	2.09385e+06	1.6038e+06
D-Malic acid	2.0778e+07	3.89195e+07	4.12416e+07	2.96511e+07	2.6655e+08	5.58567e+08	5.26332e+08	875048722	1136288389
Adenosine 2'-phosphate	91769.5	0	1.03468e+06	251708	676981	6.70816e+06	2.70825e+06	9.36618e+06	8.10477e+06
3-Methylguanine	1.19392e+08	4.75545e+08	7.33274e+07	9.42729e+07	1.37056e+08	8.25431e+08	5.9632e+08	1876909881	2544046052
L-Histidine	1.01151e+07	5.85265e+07	4.17051e+07	1.7111e+07	3.77067e+07	5.43979e+07	6.35008e+07	6.83767e+07	55206195
Indoxyl sulfate	7.88698e+06	1.18744e+07	2.46414e+07	110754611	3.52985e+07	6310232739	3938423194	2264397415	5631864824
Docosahexaenoic acid	5.69142e+08	3.55156e+08	2.65437e+08	3.07589e+08	4.19913e+08	1111718177	2340964659	1508048945	4.47011e+08
Erucic acid	3.06497e+07	2.8714e+07	5.58971e+07	2.43318e+07	6.95044e+07	2.42499e+08	1.86756e+08	1.50268e+08	1.98056e+08
Isoquinoline	1.54592e+07	3.48046e+06	8.59205e+06	1.16925e+07	5.37134e+06	9.35788e+07	4.78518e+07	8.84018e+07	2.26249e+08
6-Deoxyfagomine	2.21924e+07	1.53327e+07	9.50502e+06	3.05516e+07	7.71202e+06	3.82209e+06	4.91775e+06	3.76749e+06	4.83091e+06
Xanthotoxol glucoside	6.33388e+06	6.72177e+06	1.05081e+07	7.40923e+06	6.19469e+06	1.75063e+06	2.47476e+06	1.32925e+06	760349
2-Methylbutylamine	1.66638e+08	1.24416e+08	6.18866e+07	1.55093e+08	3.42816e+07	2.81487e+07	4.7101e+07	6.02071e+06	1.75507e+07
Beta-Carboline	1.72023e+08	117387448	1.65479e+08	1.67125e+08	1.42584e+08	4.06603e+07	5.90297e+07	2.95401e+07	3.16979e+07
Valdecoxib	449428	1.75606e+06	2.23279e+06	2.28364e+06	2.87699e+06	2.79797e+06	5.50187e+06	4.63502e+06	9.80292e+06
DL-Glutamate	5.85718e+06	2.01372e+07	6.34718e+07	2.65262e+07	4.20671e+07	6.98381e+07	8.84643e+07	1.19611e+08	9.95194e+07
15-Keto-prostaglandin E2	1.17253e+06	1.13795e+06	1.2274e+06	1.24613e+06	1.15548e+06	2.56152e+06	1.8385e+06	1.78105e+06	1.69574e+06
7-Methylguanine	8.88294e+06	4.00287e+07	5.10749e+06	8.35963e+06	6.7867e+06	5.36151e+07	3.9233e+07	1.7482e+08	2.03713e+08
Eremopetasitenin C3	0	155869	929268	0	340881	2.1348e+07	2.34655e+07	1.82699e+07	1.97591e+07
Prostaglandin F3a	1.83395e+07	2.49192e+07	1.87594e+07	1.54949e+07	3.4685e+07	1.65435e+08	1.47869e+08	2.56149e+07	7.59085e+07
Tyrosyl-Phenylalanine	107218	65304.8	188139	390038	123439	3.98353e+06	3.24444e+06	5.12634e+06	4.55821e+06
[6]-Gingerdiol 4'-O-beta-D-glucopyranoside	424994	365260	679589	239682	30294.6	1.4361e+06	3.61501e+06	2.11804e+06	717645
LysoPE(15:0/0:0)	2.07205e+08	4.27876e+08	6.66636e+07	4.09854e+08	2.23942e+08	1518753237	7.18906e+08	1102031434	890617054
Dodecanedioic acid	1.57627e+08	1.31227e+08	112817544	1.57615e+08	8.1634e+07	2.02659e+07	3.46376e+07	2.29439e+06	1.70062e+07
Myristic acid	2.34356e+08	5.957e+08	778017263	4.87186e+08	5.89589e+08	7.88593e+08	1117107686	767691382	9.73576e+08
Pyrimidine	6.55942e+06	5.19577e+06	1.38647e+07	5.18656e+06	1.79668e+06	1.36974e+06	2.3769e+06	1.45348e+06	1.2886e+06
4-Hydroxystachydrine	3.19489e+07	2.20233e+07	1.79675e+07	27483717	1.91383e+07	4.94234e+06	6.46286e+06	5.53859e+06	5.53143e+06
Fluticasone propionate	0	81084.2	159270	64219.8	76189.7	3.19418e+06	2.5521e+06	2.55304e+06	2.86895e+06
Prostaglandin E3	2.87818e+07	6.67679e+07	6.32331e+07	2.66947e+07	4.16796e+07	1.6889e+08	1.55244e+08	5.09121e+07	9.31446e+07
Ustiloxin D	749186	0	355864	2.20316e+06	301076	2.56483e+06	2.45949e+06	1.84391e+06	2.79245e+06
4-Aminophenol	1.50673e+07	1.56229e+07	1.72724e+07	1.45752e+07	9.10493e+06	3.19716e+06	4.57808e+06	5.14154e+06	1.32436e+07
Lysyl-Glycine	9.84618e+07	1.02709e+08	3.56463e+07	5.00841e+06	4.5351e+07	4295243429	7.80047e+08	5795760862	8359516804
Cortisone	1.11443e+06	1.23623e+06	500752	775755	647145	1.73009e+06	6.8446e+06	4.51156e+06	4.75809e+06
2-Acetylpyrrole	2.6688e+06	2.09289e+06	2.12498e+06	2.33489e+06	3.12537e+06	1.2272e+06	1.17706e+06	980345	1.17586e+06
Creatinine	1079103243	380812007	3.56744e+08	3.99851e+08	1.70033e+08	7652401819	6016804383	6434445184	9625226784
Dihydrouracil	1.30763e+06	3.04565e+06	2.27615e+06	2.4646e+06	3.39274e+06	8.32978e+06	4.82396e+06	3.26454e+06	3.95932e+06
Cytosine	7.86339e+07	7.54418e+07	6.7456e+07	5.86947e+07	5.51576e+07	1.12718e+08	7.29876e+07	1.07972e+08	8.257e+07
Oleamide	4.25829e+08	4.28896e+08	5.58345e+08	1.95415e+08	1431950168	5305115797	3057572698	5387835400	2284600412
4'-Hydroxyflurbiprofen	2.76544e+06	4.38421e+06	4.91201e+06	4.23113e+06	3.68566e+06	2.14717e+06	2.72155e+06	372914	866520
Protoporphyrin IX	999899	1.06049e+06	514954	1.51035e+06	1.07859e+06	176483	259527	0	196095
Monoglyceride citrate	9.7562e+07	1.25454e+08	7.20749e+07	163260416	1.26313e+08	1.13594e+07	4.97241e+07	2.47085e+06	6.17814e+06
4-Hydroxystyrene	1.44939e+08	1.20851e+08	1.13146e+08	2.55101e+08	2.80938e+07	2.2899e+07	2.44389e+07	2.25769e+07	2.30876e+07
3-Isoxazolidinone	0	143353	4.04497e+06	856525	1.08861e+07	1.05692e+08	9.7515e+07	6.36486e+07	150156364
Aeglin	417843	176779	45727	477008	110496	1.25092e+06	1.10001e+06	1.00237e+06	1.34161e+06
Pyrocatechol	5.23082e+07	4.12054e+07	3.91917e+07	5.05532e+07	5.21095e+07	1.52471e+07	1.84522e+07	6.15906e+06	1.40609e+07
Pectachol	274083	635924	1.0456e+06	383227	425142	1.47446e+06	2.97012e+06	3.25986e+06	1.19154e+06
benzene-1,2,4-triol	7.84163e+06	1.24759e+07	8.17807e+06	9.88578e+06	1.08474e+07	3.72505e+06	5.49246e+06	1.59834e+06	2.45998e+06
Artonol B	3.19125e+06	1.43895e+06	7.96319e+06	2.58292e+06	1.95891e+06	372703	1.19059e+06	69876.7	39537.8
Pectenotoxin 2	2.28193e+06	1.23096e+06	850602	975186	842820	268700	672055	0	134946
O-Toluidine	1.87716e+07	1.45305e+07	1.00901e+07	2.02616e+07	5.72735e+06	4.589e+06	4.65321e+06	5.57582e+06	4.29721e+06
2-Acetylpyrrolidine	7.00079e+06	8.37005e+06	4.84302e+06	9.64657e+06	4.07866e+06	4.52906e+07	1.55002e+07	3.46553e+07	4.50974e+07
8-iso-15-keto-PGE2	1.20132e+07	1.61038e+07	1.52611e+07	1.00804e+07	1.67941e+07	4.74426e+07	3.45702e+07	1.59268e+07	2.94814e+07
Methyl 2-aminobenzoate	1.28778e+08	9.76763e+07	4.78715e+07	121839353	3.16e+07	1.99307e+07	2.51196e+07	1.18571e+07	1.4137e+07
4-Amino-2-methylenebutanoic acid	2.92513e+07	2.08784e+07	1.10797e+07	1.89344e+07	1.09767e+07	6.16838e+06	4.64258e+06	3.77077e+06	1.02792e+07
Alpha-Trisaccharide	1.16142e+06	594678	432225	1.21534e+06	439123	276867	238787	20044.7	20710.5
Dopamine quinone	1.27565e+06	1.42895e+06	1.29053e+06	1.40011e+06	1.37697e+06	1.48468e+06	1.54783e+06	1.44146e+06	1.56437e+06
2-Acetyl-3-ethylidene-3,4,5,6-tetrahydropyridine	9.05015e+06	9.02102e+06	5.90642e+06	9.041e+06	6.43183e+06	2.40249e+06	3.39944e+06	1.82216e+06	3.05957e+06
LysoPE(16:1(9Z)/0:0)	5.93306e+06	1.82833e+07	9.55222e+06	1.83903e+07	6.4527e+06	2.30068e+07	2.19658e+07	3.12111e+07	2.60219e+07
2-Acetyl-1-methylpyrrole	4.60048e+07	4.549e+07	1.44225e+07	6.59038e+07	7.32631e+06	5.57238e+06	7.57068e+06	0	2.30983e+06
Deoxyadenosine monophosphate	1.38638e+06	2.99896e+06	4.92741e+06	5.32524e+06	4.95572e+06	7.04917e+06	9.7022e+06	1.19341e+07	6.97496e+06
Cinncassiol D4 2-glucoside	278983	214112	126353	477872	353958	473294	534817	897476	923376
Hydroxyphenylacetylglycine	4.58855e+07	8.30231e+07	6.12617e+07	6.61092e+07	6.09178e+07	3.14285e+07	3.96299e+07	1.30864e+07	1.49554e+07
Epinephrine glucuronide	1.17693e+06	420227	883640	557170	765816	1.37352e+06	1.78529e+06	2.30641e+06	2.26989e+06
2'-Deoxyguanosine 5'-monophosphate	112514	90650.3	551196	140929	417580	3.64351e+06	1.57468e+06	4.78474e+06	4.5998e+06
Dihydroferuloylglycine	1.49136e+07	1.84518e+07	1.22885e+07	1.62883e+07	1.14373e+07	1.88818e+06	3.4382e+06	1.30044e+06	1.16659e+06
Hexanoylglycine	9.30432e+07	8.13825e+07	6.14838e+07	8.08811e+07	5.44836e+07	2.08906e+07	3.55731e+07	9.87904e+06	3.64266e+07
Protein serine	5.09379e+06	8.38347e+06	1.50408e+07	1.47275e+07	9.15956e+06	3.22577e+07	2.79657e+07	2.6024e+07	3.10034e+07
Laccarin	4.73488e+06	3.18561e+06	411797	4.07869e+06	197761	5.84699e+07	3.8506e+07	7.3925e+07	9.5159e+07
Neohesperidin dihydrochalcone	97186.8	0	15765.4	54708.7	0	153241	148299	333229	750973
19-Hydroxy-PGE2	204989	407137	258511	365691	410360	6.66185e+06	3.82602e+06	5.61853e+06	5.12219e+06
DL-Dopa	2.78706e+06	1.36344e+06	2.25448e+06	3.01658e+06	1.6359e+06	841775	846180	454206	694956
Isovalerylglucuronide	1.67205e+06	745585	2.83189e+06	893916	2.03898e+06	3.06435e+06	2.75602e+06	4.80123e+06	6.13171e+06
Glycerophosphocholine	37054830	4.92867e+07	4.87988e+07	5.90884e+07	4.95345e+07	1.17856e+07	1.60959e+07	4.16653e+06	7.59528e+06
2-Hydroxyethanesulfonate	1453004493	1552247525	1.25782e+08	2.54976e+08	2.85909e+08	2622836547	1642958665	2682522442	2729868533
Octadecanamide	3.6111e+07	5.02436e+07	3.13186e+07	1.14503e+07	6.57711e+07	1.95495e+08	1.17596e+08	119149035	66500995
Subaphylline	3.69225e+06	4.41067e+06	3.94178e+06	2.94828e+06	2.92212e+06	1.07352e+06	2.24057e+06	684215	1.69895e+06
NAD	47513.1	75585.1	34578.8	111644	86344	827435	424803	588271	2.52173e+06
Biliverdin	598979	1.03443e+06	518259	67571.1	762689	3.32584e+06	4.76018e+06	7.09479e+06	9.89617e+06
20-Hydroxy-PGF2a	4.01307e+06	5.05403e+06	6.13569e+06	3.41218e+06	4.40952e+06	1.23492e+07	7.3186e+06	5.89121e+06	9.01988e+06
(9S,10E,12Z,15Z)-9-Hydroxy-10,12,15-octadecatrienoic acid	1.42685e+06	287748	566321	321906	474089	4.75052e+06	4.3773e+06	3.16391e+06	3.7835e+06
N-Acetyl-a-neuraminic acid	4.1817e+06	8.17746e+06	1.20185e+07	8.6949e+06	1.44507e+07	1.65588e+07	1.54517e+07	2.70875e+07	2.54153e+07
Epsilon-caprolactam	5.49358e+06	5.73381e+06	7.03356e+06	7.94033e+06	7.00796e+06	1.61496e+07	7.7222e+06	8.06224e+06	1.03623e+07
3-Aminocaproic acid	9.97281e+07	4.93474e+07	3.82191e+07	7.22795e+07	4.82082e+07	2.66941e+08	7.69702e+07	9.40719e+07	2.03061e+08
2'-Hydroxynicotine	4.97765e+06	4.28875e+06	1.66116e+06	4.49412e+06	895779	1.68217e+07	1.11628e+07	1.60078e+07	2.94611e+07
Sphingosine	250407322	2.52587e+08	3.2462e+08	1.17538e+08	7.20901e+08	3118818719	1880116761	3188174295	1316117441
3,5-Dimethylphenyl methylcarbamate	8.56747e+07	2.3085e+08	2.79105e+08	1.16892e+08	1.35272e+08	7.0861e+08	7.68298e+08	7.20829e+08	639897202
Genipin	8.14895e+06	6.5793e+07	9.69294e+07	4.01708e+07	1.10143e+07	804870	4.07672e+06	1.5179e+06	1.72097e+06
4-Methoxytyramine	1.69542e+07	3.02975e+07	3.41709e+07	1.50993e+07	3.19298e+07	6.80234e+06	7.02025e+06	1.59669e+06	3.82348e+06
Methyldopa	2.9453e+06	4.2685e+06	3.66906e+06	3.93012e+06	4.64596e+06	1.72645e+06	2.41914e+06	1.58471e+06	3.05221e+06
Isocoproporphyrin	385015	431771	1.44652e+06	452533	2.57169e+06	22710305	1.72972e+07	1.88968e+07	1.75708e+07
Citrusinine I	581971	562945	563387	923846	384428	1.11817e+06	1.07928e+06	1.73013e+06	714617
D-Proline	1.42565e+07	9.11049e+06	1.98714e+07	2.67976e+07	1.36647e+07	3.27625e+07	3.20939e+07	2.66148e+07	4.29837e+07
Beta-Guanidinopropionic acid	2.61453e+06	2.19365e+06	3.67341e+06	2.44644e+06	1.62647e+06	4.7806e+06	3.03135e+06	5.71638e+06	6.53281e+06
15-KETE	1.85985e+07	1.68769e+07	9.97454e+06	1.53154e+07	6.18623e+06	5.72342e+06	7.44373e+06	919901	3.62779e+06
2',7-Dihydroxy-4',5'-dimethoxyisoflavone	1.01583e+06	957459	597290	1.45118e+06	592738	2.50544e+06	2.19068e+06	1.40929e+06	1.25551e+06
Epsilon-(gamma-Glutamyl)-lysine	795272	385210	1.30583e+06	671335	1.51802e+06	2.60224e+06	3.18961e+06	5.05518e+06	5.93109e+06
Tenuazonic acid	2.2419e+07	2.44205e+07	4.62162e+07	4.5809e+07	3.81079e+07	5.46266e+06	1.45252e+07	2.63488e+06	3.79759e+06
3-Hydroxymethylglutaric acid	9.96154e+07	1.01974e+08	8.06488e+07	1.34688e+08	9.24746e+07	2.12964e+07	3.81456e+07	7.6173e+06	1.67406e+07
Prolylhydroxyproline	1.55306e+08	1.23698e+08	6.61476e+07	1.5059e+08	1.22412e+08	1.11614e+07	4.05849e+07	0	0
L-Homocysteic acid	1.54939e+07	1.49783e+07	8.5771e+06	1.41168e+07	2.19592e+07	5.70914e+06	7.90904e+06	3.58527e+06	4.99285e+06
Leucyl-Isoleucine	1.03275e+08	5.50993e+07	1.00467e+08	3.27561e+07	6.26149e+07	2.41162e+08	2.05425e+08	3.14701e+08	2.52367e+08
2-Hydroxy-7-methoxy-2H-1,4-benzoxazin-3(4H)-one	8.2644e+06	5.96621e+06	5.73816e+06	6.80756e+06	6.18869e+06	1.5889e+06	2.10667e+06	962044	2.09431e+06
Thiamine monophosphate	193242	0	2.06129e+06	458393	1.54169e+06	3.82813e+06	4.32728e+06	4.60592e+06	3.67912e+06
Oxyacanthine	94868.7	190185	465549	522670	438292	1.96299e+06	1.84477e+06	1.69312e+06	1.46444e+06
Glutaminylphenylalanine	4.52559e+06	1.01406e+07	9.50178e+06	4.51851e+06	1.09447e+07	2.02373e+07	1.43961e+07	1.83762e+07	2.24582e+07
2-Phenylacetamide	1.6919e+07	1.91777e+07	1.19536e+07	1.63814e+07	9.04828e+06	5.00408e+07	3.51806e+07	5.10291e+07	5.69475e+07
Capsiamide	3.74827e+07	5.12679e+07	2.04339e+07	9.66395e+06	4.96119e+07	1.47633e+08	9.39806e+07	8.49831e+07	4.93117e+07
5-Aminopentanamide	3.37746e+07	2.27085e+07	1.31308e+07	2.50805e+07	1.71508e+07	3.04843e+06	3.64942e+06	1.0514e+06	1.81425e+06
Bovinic acid	3.82515e+08	170715090	3.53522e+07	3.55369e+08	1.93426e+08	2.77985e+07	1.95147e+07	2.46612e+07	3.27009e+07
3-Methoxytyrosine	1.47583e+08	1.1309e+08	6.49251e+07	1.3716e+08	1.187e+08	9.50942e+06	3.84819e+07	2.92616e+06	6.6423e+06
O-propanoyl-carnitine	1.57553e+07	1.26448e+07	1.59898e+07	1.53137e+07	1.01801e+07	3.18905e+06	5.17547e+06	1.4752e+06	2.85819e+06
Sulfolithocholylglycine	0	138901	101469	34022.5	54921.5	347977	281062	632905	517583
5-Hydroxyindoleacetylglycine	3.16665e+06	4.00416e+06	2.74354e+06	3.52188e+06	4.62183e+06	1.59461e+06	2.07054e+06	714897	789209
N-Oleoylethanolamine	167070	1.05876e+06	423672	709551	830503	3.04761e+06	2.08914e+06	1.96137e+06	1.07314e+06
6-Methyl-3,5-heptadien-2-one	1.43853e+06	1.18231e+06	1.15385e+06	1.47184e+06	1.2016e+06	1.56742e+07	7.27543e+06	1.27399e+07	2.43208e+07
Methionyl-Methionine	2.42496e+06	1.79158e+06	2.25437e+06	2.15029e+06	2.06946e+06	8.16827e+06	3.32025e+06	1.69848e+07	2.053e+07
Ecgonine	1.17391e+07	1.98608e+07	2.54971e+07	1.5734e+07	2.66831e+07	9.0689e+06	1.01279e+07	3.23979e+06	4.58332e+06
Calcitriol	6.64285e+06	3.72848e+06	2.20538e+06	1.01321e+07	1.01219e+07	8.59811e+07	9.47424e+07	6.45369e+07	4.86854e+07
L-Phenylalanine	122007241	1.20745e+08	2.44996e+08	1.3099e+08	1.69312e+08	2.81936e+08	272384994	2.19541e+08	3.15149e+08
L-Carnitine	9.44379e+06	6.25552e+06	1.00973e+07	1.22708e+07	6.7316e+06	4.89114e+06	4.97921e+06	3.50475e+06	4.5932e+06
N,N-Dimethylsphingosine	1.98318e+07	2.09572e+07	1.11143e+07	1.22985e+07	1.8106e+07	8.9991e+07	6.11131e+07	7.58351e+07	2.82451e+07
Tyrosine methylester	4.90011e+06	7.48386e+06	5.53627e+06	8.03184e+06	4.36873e+06	3.0347e+07	1.27058e+07	3.03949e+07	3.37735e+07
Trimethylaminoacetone	2.57607e+07	1.49711e+07	8.95908e+06	2.23651e+07	2.61771e+07	2.28819e+08	6.85718e+07	1.18058e+08	6.18418e+08
Linoleamide	8.07536e+07	4.34514e+07	9.801e+07	3.16688e+07	1.33916e+08	2.2484e+08	217432722	2.16829e+08	1.87194e+08
BOX B	1.33607e+07	1.23683e+07	1.25313e+07	1.57512e+07	1.0951e+07	4.82078e+06	5.03306e+06	2.68984e+06	3.85138e+06
N-Hexadecanoylpyrrolidine	2.45051e+07	2.98344e+07	3.09691e+07	1.64477e+07	1.95374e+07	1.29094e+08	8.86904e+07	1.14655e+08	4.16461e+07
Dihydro-4,6-dimethyl-2-(1-methylethyl)-4H-1,3,5-dithiazine	4.87637e+07	2.74601e+07	1.7904e+07	2.37201e+07	1.52226e+07	2.76823e+06	4.02272e+06	3.68289e+06	3.63703e+06
Norfluoxetine	431981	693312	618222	118058	477847	3.34101e+06	5.34792e+06	3.30313e+06	3.99994e+06
Isoliensinine	1.58964e+06	905345	149636	842102	3.88498e+06	1.07793e+07	6.41098e+06	1.41106e+07	9.63693e+06
3-Acetamidobutanal	7.26535e+07	6.76127e+07	6.34844e+07	4.12904e+07	6.21598e+07	1.7177e+07	1.31943e+07	2.99262e+07	1.82573e+07
3-Isovalidene-3alpha,4-dihydrophthalide	6.90954e+07	5.35017e+07	4.69352e+07	4.61425e+07	6.45951e+07	1.37604e+08	1.06429e+08	7.05061e+07	8.32959e+07
ent-16beta-Methoxy-19-kauranoic acid	3.47802e+07	1.70636e+07	1.98949e+07	1.65134e+07	1.27188e+07	1.27568e+07	2.94512e+06	2.65226e+06	1.00919e+07
1,5-Anhydrosorbitol	2.43868e+08	3.65181e+08	7.99118e+07	1.10774e+08	8.69453e+07	8.18062e+06	1.52039e+07	1.84833e+06	7.03063e+06
Tryptophyl-Valine	1.13054e+07	9.3732e+06	5.2836e+06	8.28346e+06	7.68237e+06	3.48273e+06	3.69319e+06	1.24524e+06	1.65816e+06
Coproporphyrin IV	128565	405626	1.25599e+06	315275	501588	5.23795e+06	6.45891e+06	4.80542e+06	5.37169e+06
Alanyl-Leucine	1.34803e+07	7.7873e+06	1.91482e+07	5.422e+06	6.07739e+06	3.22963e+07	2.99047e+07	5.32556e+07	4.3216e+07
N-Nitroso-pyrrolidine	18157058	1.84479e+07	1.5218e+07	2.90483e+07	1.01056e+07	7.26016e+06	7.30555e+06	7.58362e+06	7.63244e+06
Linocinnamarin	294259	0	0	0	0	4.09319e+06	2.54514e+06	4.91563e+06	1.15653e+07
Oenanthoside A	0	0	452074	129066	582326	1.65214e+06	1.23501e+06	2.15321e+06	1.62498e+06
(2R)-2-Hydroxy-2-methylbutanenitrile	5.49933e+06	5.3492e+06	6.89409e+06	6.26219e+06	5.62073e+06	7.82843e+06	7.02379e+06	7.21508e+06	7.22074e+06
Tiglylglycine	9.25628e+06	7.84827e+06	5.4404e+06	1.0182e+07	6.33994e+06	2.3934e+06	1.8893e+06	3.40859e+06	2.17615e+06
Vanillylamine	9.55584e+06	2.24602e+07	3.59994e+07	3.84329e+07	2.56166e+07	1.02458e+07	9.41935e+06	5.81109e+06	9.65777e+06
Deoxycytidine	3.58274e+06	2.68219e+06	2.61788e+06	3.4432e+06	2.49164e+06	1.06569e+06	1.48457e+06	696316	855188
Linatine	1.4667e+08	1.34517e+08	8.69936e+07	1.17859e+08	1.03152e+08	7.06357e+07	8.35354e+07	2.36479e+07	3.9606e+07
Austalide J	0	90002.9	63478	94584.6	560657	2.1537e+06	270647	1.72751e+06	2.06468e+06
Biotin	257142	1.38953e+06	943963	691765	91940.6	5.27773e+06	3.2828e+06	3.29219e+06	2.1029e+06
o-Xylene	2.37759e+07	1.87315e+07	2.54147e+07	2.14857e+07	2.11766e+07	3.8479e+07	3.41583e+07	3.07815e+07	3.32263e+07
1-H-Inden-1-one,2,3-dihydro-3,3,5,6-tetramethyl	6.82545e+06	8.74917e+06	1.49159e+07	6.34385e+06	1.38071e+07	5.1116e+07	5.03523e+07	2.83428e+07	3.01309e+07
2-Ethoxy-3-methylpyrazine	1.12686e+07	1.09255e+07	9.01318e+06	1.10892e+07	5.58124e+06	1.65451e+07	1.68744e+07	1.97478e+07	1.9154e+07
3-Acetyl-2,5-dimethylthiophene	4.64837e+06	2.9194e+06	3.06112e+06	4.66167e+06	3.70707e+06	1.51011e+07	5.46955e+06	9.1692e+06	1.60062e+07
D-Glucuronic acid	2.21289e+06	3.43195e+06	1.19255e+07	6.33602e+06	6.38512e+06	3.39203e+07	2.44616e+07	1.83781e+07	5.44476e+07
m-Aminobenzoic acid	9.14559e+06	1.32054e+07	4.55197e+06	8.2558e+06	4.08402e+06	17173060	1.91842e+07	2.00896e+07	7.02562e+07
3,7-Bisaboladiene-2,8-dione	281954	0	320006	298568	1.21255e+06	2.30619e+06	4.57925e+06	3.53379e+06	2.69986e+06
apo-[3-methylcrotonoyl-CoA:carbon-dioxide ligase (ADP-forming)]	3.56981e+07	5.3486e+07	5.45965e+07	4.92424e+07	3.7088e+07	1171138609	2.6114e+08	4.35976e+08	1955742735
Indole-3-carbinol	1.48584e+06	3.63133e+06	1.77357e+06	1.82077e+06	1.93345e+06	3.21545e+07	2.53146e+07	2.11768e+07	2.75235e+07
5-Methyldeoxycytidine	6.23841e+08	5.2216e+08	424875713	5.70734e+08	4.1717e+08	7.67701e+07	1.49435e+08	1.64402e+07	4.80003e+07
L-Glutamine	3.87808e+06	7.98541e+06	1.58112e+07	8.126e+06	8.91457e+06	1.22801e+06	2.8274e+06	0	2.32826e+06
Pentanenitrile	2.28525e+07	2.77825e+07	3.94866e+07	3.26066e+07	2.32731e+07	1.10103e+07	1.43553e+07	558530	0
xi-2,3-Dihydro-2-oxo-1H-indole-3-acetic acid	9.21172e+08	6.38578e+08	298687375	8.13799e+08	349920960	8.55188e+07	1.57018e+08	5.33274e+07	4.49886e+07
Traumatic acid	2.72381e+06	0	6.82185e+08	972644	3217712695	11594557086	5255235994	4529502184	5430993140
N-Acetylvanilalanine	2.67761e+06	3.15744e+06	2.52355e+06	3.01085e+06	2.8146e+06	6.00086e+06	6.43308e+06	3.13895e+06	4.96276e+06
Sphinganine	1.71648e+08	2.37167e+08	1.52211e+08	5.99339e+07	2.94948e+08	9.18659e+08	552599872	5.50445e+08	3.08169e+08
1-O-Sinapoylglucose	274391	279646	522572	455566	98006.8	1.03181e+06	971121	1.15589e+06	1.73695e+06
2,4,12-Octadecatrienoic acid piperidide	6.85238e+06	3.56855e+06	8.21862e+06	4.64695e+06	7.44408e+06	1.19345e+06	2.68352e+06	1.483e+06	1.43603e+06
Indole-3-carboxylic acid	1166653597	914574725	5.22846e+08	1159349029	8.0689e+08	3.02921e+08	3.92478e+08	2.74405e+08	3.27843e+08
Tryptophyl-Proline	309528	170956	537447	238509	928903	5.88764e+06	4.68391e+06	3.31201e+06	8.48211e+06
2-Methoxy-(3 or 5 or 6)-isopropylpyrazine	2.74133e+06	3.67278e+06	2.82706e+06	2.57226e+06	1.87745e+06	2.03942e+06	1.77028e+06	1.46711e+06	1.77899e+06
Rumexoside	486871	533012	1.13171e+06	594148	704122	207803	295506	47574.4	126376
Diethylphosphate	9.51888e+07	1.04146e+08	7.03584e+07	1.12718e+08	7.901e+07	3.34983e+06	3.63992e+06	3.35255e+06	3.20583e+06
Shikimic acid	9.97649e+07	1.50841e+08	8.79153e+07	2.40493e+08	1.44221e+08	6.34102e+07	3.97132e+07	6.05779e+07	7.14379e+07
4-(2-Nitroethyl)phenyl primeveroside	1.29511e+06	3.07549e+06	1.80048e+06	2.78073e+06	2.21428e+06	319386	844869	239845	370263
Tyrosyl-Leucine	2.82828e+06	5.53341e+06	8.58561e+06	5.99921e+06	5.09226e+06	1.07675e+06	1.66333e+06	0	729816
(7'S,8'S)-4,7'-Epoxy-3,8'-bilign-7-ene-3',5-dimethoxy-4',9,9'-triol 4'-glucoside	112446	78381.3	0	77926.3	35518	497151	872092	1.14993e+06	543240
Epoxyfumitremorgin C	1.72114e+06	1.3673e+06	1.08024e+06	1.68494e+06	1.30946e+06	760209	617522	268175	304893
2',4'-Dimethylacetophenone	2.0072e+07	2.1496e+07	1.07382e+08	7.39343e+07	3.0574e+07	1.28342e+08	1.13562e+08	9.22528e+07	9.69951e+07
5-Phenyl-1,3-oxazinane-2,4-dione	1.21676e+07	1.35485e+07	9.83064e+06	6.15327e+06	1.89273e+07	6.84483e+06	5.82786e+06	2.91725e+06	3.86969e+06
Uridine diphosphategalactose	0	0	23515.2	0	53198.2	175995	155462	322632	1.00026e+06
Eriojaposide B	73650.2	83307.4	0	0	141600	168057	260598	500944	316136
L,L-Cyclo(leucylprolyl)	7.27707e+06	6.35057e+06	3.93096e+06	6.26178e+06	5.47097e+06	1.93637e+06	2.0896e+06	515532	784848
Kinetin	3.67521e+06	2.29103e+06	2.4014e+06	2.56713e+06	2.62387e+06	5.62751e+06	3.52395e+06	3.78603e+06	5.79359e+06
Glucosamine 6-sulfate	124574	180170	778518	176643	1.15919e+06	6.63167e+06	2.35506e+06	4.01502e+06	6.50942e+06
Cytokinin B	1.16887e+07	1.32062e+07	8.04703e+06	1.19904e+07	1.11805e+07	2.1078e+06	4.68517e+06	1.74429e+06	2.36313e+06
Lipoxin B4	3.37387e+07	2.16492e+07	2.49638e+07	2.31798e+07	1.24896e+07	1.02746e+07	1.09468e+07	6.58036e+06	6.9217e+06
Pyrraline	4.12211e+07	7.79591e+07	7.75757e+07	1.00141e+08	7.07478e+07	9.47574e+06	2.06671e+07	3.27003e+06	7.19974e+06
Gallic acid	50839.3	589187	541463	645118	1.07294e+06	2.65725e+06	2.0794e+06	2.9317e+06	4.81899e+06
L-prolyl-L-proline	1.35918e+07	1.69719e+07	9.23258e+06	1.45689e+07	9.48468e+06	3.86405e+06	5.43037e+06	6.45546e+06	4.14338e+06
5-Butyloxazole	3.41421e+07	2.97916e+07	1.87345e+07	2.2423e+07	2.80608e+07	2.62211e+08	1.69769e+08	2.15296e+08	5.19526e+08
6-Aminopenicillanic acid	1.04017e+06	1.15648e+06	310050	1.60354e+06	0	1.28343e+07	8.24201e+06	1.35231e+07	4.56512e+07
Stachyose	1.06058e+06	1.99347e+06	1.85103e+06	1.99041e+06	2.2976e+06	318297	531945	488042	89537.4
L-1,2,3,4-Tetrahydro-beta-carboline-3-carboxylic acid	1.34465e+07	9.72177e+06	9.46514e+06	1.14717e+07	5.21126e+06	0	450367	0	0
L-Serine	7.52544e+06	1.11423e+07	2.04026e+07	1.66497e+07	1.17013e+07	3.16776e+07	2.69554e+07	2.37986e+07	3.10727e+07
Dimethyl dialkyl ammonium chloride	524654	1.07021e+06	8.37491e+06	2.99713e+06	3.96906e+06	2.56404e+07	1.22754e+07	1.01505e+07	9.27168e+06
5-Acetyl-2,4-dimethyloxazole	4.37826e+08	3.31269e+08	1.7479e+08	4.11632e+08	1.78335e+08	4.6143e+07	8.52624e+07	1.76191e+07	5.88685e+07
S-Acetyldihydrolipoamide	1.91345e+07	9.07417e+06	1.36184e+07	1.82843e+07	6.48317e+06	252613919	2.10537e+08	2.13835e+08	3.62374e+08
Butyrylcarnitine	1.16673e+07	1.83401e+07	1.87729e+07	1.44434e+07	1.9077e+07	2.57603e+06	5.52451e+06	780332	746288
2-Pyrocatechuic acid	138252737	2.46861e+08	3.65285e+07	9.27086e+07	5.47924e+07	1.19091e+07	8.79098e+06	2.49466e+06	1.26716e+07
N-a-Acetylcitrulline	3.04596e+07	2.81577e+07	2.02427e+07	2.94422e+07	2.12576e+07	7.82065e+06	1.33642e+07	4.51123e+06	5.85372e+06
5Z-Dodecenoic acid	780292	615511	264903	0	758242	7.25151e+07	1.23781e+07	3.14645e+07	4.8989e+07
Agrocybenine	8.16057e+06	4.02362e+06	3.0984e+06	6.13662e+06	3.78055e+06	1.50131e+06	3.17638e+06	1.6671e+06	1.48674e+06
Cytidine monophosphate	45646.9	47740.4	311882	69902.1	76007	832869	406756	937198	740532
Dambonitol	4.6084e+06	3.93582e+06	3.26879e+06	4.39216e+06	2.8742e+06	1.24826e+07	8.1873e+06	8.11346e+06	18093089
2-Acetyl-1,5,6,7-tetrahydro-6-hydroxy-7-(hydroxymethyl)-4H-azepine-4-one	1.41296e+07	9.67495e+06	9.7019e+06	1.04511e+07	7.82622e+06	5.07875e+06	4.22832e+06	2.13574e+06	6.39624e+06
Hippuric acid	5.84705e+06	4.35464e+06	2.41022e+06	7.24463e+06	2.04665e+06	5.29741e+07	3.83277e+07	2.93727e+07	8.6953e+07
Trehalose	3.46148e+06	9.21658e+06	4.75811e+06	4.79572e+06	6.06328e+06	2.80439e+06	3.2726e+06	1.54722e+06	2.58866e+06
Fagomine	2.00582e+07	9.53229e+06	1.17469e+07	1.07715e+07	9.97258e+06	6.00129e+07	4.86847e+07	4.91812e+07	6.31655e+07
19-Hydroxycinnzeylanol 19-glucoside	1.45938e+06	2.833e+06	7.90008e+06	1.90984e+06	2.42828e+06	1.45757e+07	1.22027e+07	5.81548e+07	6.32527e+07
8-Hydroxycarteolol	1.79378e+06	1.5056e+06	868006	1.46748e+06	1.1082e+06	1.08662e+07	1.23071e+07	1.52353e+07	1.77446e+07
1-(beta-D-Ribofuranosyl)-1,4-dihydronicotinamide	2.33442e+07	3.3661e+07	7.99224e+07	5.32514e+07	3.54351e+07	8.46736e+07	3.17297e+08	1.65559e+08	2.20095e+08
Phytosphingosine	1.54857e+06	2.23821e+06	2.01519e+06	224910	2.47749e+06	4.40381e+06	4.88342e+06	4.56072e+06	2.48392e+06
Prolylglycine	6.72384e+06	6.61944e+06	4.45975e+06	5.5382e+06	4.40167e+06	2.6841e+06	3.10251e+06	1.94721e+06	3.06415e+06
Allantoin	5.81104e+06	3.43893e+06	6.99882e+06	0	937288	7.24811e+08	4.86796e+08	5.08973e+08	5.21467e+08
1,2-Dehydro-alpha-cyperone	1.52256e+06	1.65944e+06	1.51246e+06	1.6185e+06	2.83733e+06	5.28169e+06	6.56076e+06	3.46423e+06	3.48296e+06
Prolyl-Valine	9.84264e+07	1.00171e+08	1.77963e+08	1.88414e+08	1.45866e+08	1.75584e+07	5.47439e+07	4.37765e+06	9.24168e+06
Ascorbic acid	2.99681e+07	2.01918e+07	1.95494e+07	3.01181e+07	1.28944e+07	0	4.10256e+06	0	0
N-Acetylprocainamide	2.37949e+06	2.59598e+06	1.20306e+06	1.89022e+06	735251	859886	746852	439204	638913
Trimethyl-2-propenylpyrazine	9.09948e+06	7.96752e+06	4.80313e+06	7.60085e+06	5.11435e+06	3.5979e+06	2.19647e+06	2.62017e+06	3.07724e+06
Valyl-Phenylalanine	1.39766e+07	8.91776e+06	1.62208e+07	6.03666e+06	9.4338e+06	2.05132e+07	2.05986e+07	2.79908e+07	1.86546e+07
5,8-Epoxy-5,8-dihydro-10'-apo-b,y-carotene-3,10'-diol	2.95142e+06	2.28886e+06	1.0558e+06	2.51946e+06	1.03485e+06	488751	1.01462e+06	127712	201352
Leucyl-Threonine	5.69885e+06	3.70431e+06	8.59023e+06	3.15842e+06	3.249e+06	2.1818e+07	1.51813e+07	3.08109e+07	2.3236e+07
N-Cyclopropyl-trans-2-cis-6-nonadienamide	1.31182e+07	9.49598e+06	8.18759e+06	1.11638e+07	7.41851e+06	3.06864e+06	3.29181e+06	1.05338e+06	1.00082e+06
(Z)-2-(5-Tetradecenyl)cyclobutanone	865850	1.3412e+06	2.94321e+06	820599	5.26364e+06	3.19729e+07	2.30259e+07	3.52949e+07	2.87403e+07
3'-Hydroxy-HT2 toxin	1.29232e+06	673465	1.22369e+06	866217	1.14959e+06	69511.2	177863	0	0
Estrone glucuronide	1.69037e+06	1.47214e+06	717910	1.18706e+06	3.23169e+06	1.26044e+07	15147289	1.9309e+07	4.50909e+07
Histidinal	2.97119e+07	3.33208e+07	4.50002e+07	4.4251e+07	3.43706e+07	7.19447e+06	1.97042e+07	7.20653e+06	2.01627e+07
Cucurbitacin B	2.1216e+06	1.77764e+06	1.38275e+06	681114	2.81432e+06	1.12183e+07	9.49832e+06	9.07933e+06	7.46051e+06
L-Lysine	1.01454e+08	3.02538e+08	4.44872e+08	3.49242e+08	310665652	4.63852e+08	5.33164e+08	3.7825e+08	447194858
2,3-Dimethyl-2-cyclohexen-1-one	7.81296e+06	6.93345e+06	8.20977e+06	6.70694e+06	7.39551e+06	1.7139e+07	1.5124e+07	9.78018e+06	1.74534e+07
Neolinustatin	7.81808e+06	7.94071e+06	9.28605e+06	9.59299e+06	7.29509e+06	2.67789e+06	3.50332e+06	910147	1.03371e+06
1,2,3,4-Tetrahydro-2-methyl-b-carboline	1.70635e+07	1.17421e+07	1.30602e+07	1.72644e+07	8.63316e+06	3.75314e+06	2.96384e+06	3.081e+06	6.18955e+06
4-Trimethylammoniobutanal	5.16925e+06	8.38363e+06	4.93648e+06	4.99136e+06	5.08324e+06	3.29174e+07	19096091	3.09843e+07	4.25107e+07
Rubraflavone C	9.75353e+06	1.84623e+07	3.26494e+07	5.02776e+07	2.06352e+07	6.58552e+06	3.10482e+06	4.39093e+06	4.24025e+06
Kanzonol M	379908	580484	449465	475096	423323	2.48946e+06	1.01802e+06	1.53153e+06	1.39054e+06
2-Amino-1,7,9-trimethylimidazo[4,5-g]quinoxaline	1.61289e+07	1.1471e+07	7.41906e+06	1.2748e+07	8.73235e+06	3.28728e+06	5.30001e+06	1.94676e+06	2.06565e+06
Quinic acid	2.521e+06	2.64548e+06	3.00196e+06	2.99344e+06	3.72115e+06	6.70624e+06	9.14266e+06	4.38377e+06	6.14586e+06
Loquatoside	940056	2.00208e+06	4.90966e+06	2.88644e+06	2.88209e+06	535076	1.00023e+06	205579	230013
Sinapoylputrescine	3.85784e+06	3.49299e+06	2.35049e+06	3.89518e+06	2.94723e+06	1.42794e+06	1.65119e+06	808523	583389
Threoninyl-Phenylalanine	1.30828e+06	1.17411e+06	1.63998e+06	1.00396e+06	1.01553e+06	3.79152e+06	3.78133e+06	2.1001e+06	2.20619e+06
1-Oleoylglycerophosphoinositol	64478.3	152594	64620.5	148470	100137	65402.6	54752.8	0	0
4-Aminobutyraldehyde	3.15316e+07	2.43273e+07	3.48613e+07	3.63453e+07	3.13112e+07	1.84835e+07	2.07278e+07	1.29057e+07	1.71543e+07
Alanyl-Proline	1.23199e+07	1.01758e+07	6.14312e+06	6.76196e+06	6.46105e+06	4.92162e+06	5.47022e+06	3.05621e+06	3.53266e+06
Imidazole-4-acetaldehyde	3.03424e+07	2.27113e+07	4.48311e+07	56027115	6.75567e+07	8.29796e+07	7.13696e+07	7.50809e+07	7.99002e+07
Stearidonic acid	2.26219e+06	2.27748e+06	2.08734e+06	1.88939e+06	6.33867e+06	9.26882e+06	6.86015e+06	7.57295e+06	9.94092e+06
2-(3,4-dihydroxy-5-methoxyphenyl)-3,5,7-trihydroxy-4H-chromen-4-one	0	48787.2	1.9068e+06	314193	794982	2.32929e+06	1.51424e+06	2.56566e+06	3.20308e+06
Suspensolide F	276431	576218	298890	438329	509660	1.59304e+06	1.39613e+06	4.50088e+06	1.7508e+06
6-Hydroxydopamine	1.93789e+08	1.65705e+08	1.49338e+08	2.0049e+08	1.40839e+08	5.57328e+07	7.85782e+07	2.02241e+07	3.72539e+07
8,12-Epoxy-4(15),7,11-eudesmatrien-1-one	1.0328e+07	7.13713e+06	8.31895e+06	7.20957e+06	1.01805e+07	2.66132e+07	1.50698e+07	1.43684e+07	1.2722e+07
Melibiose	8.06971e+06	6.55607e+06	1.59187e+07	3.32999e+06	6.2089e+06	569171	985305	884404	200794
1,1'-[1,12-Dodecanediylbis(oxy)]bisbenzene	2.28399e+07	4.73628e+06	967934	456001	5.67626e+07	1924982041	1.18547e+08	9.33843e+08	3.81078e+08
Capryloylglycine	16377170	1.76296e+07	1.58662e+07	1.94353e+07	7.13991e+06	682257	1.10448e+06	5.17532e+06	0
Antibiotic SB 202742	1.07502e+07	2.84306e+06	470227	0	3.55054e+07	1.92363e+08	2.47583e+07	7.5612e+07	4.90393e+07
6-Methylnicotinamide	3.16713e+06	4.6641e+06	2.05886e+06	4.36383e+06	2.6153e+06	1.51114e+07	7.28787e+06	1.66222e+07	2.04573e+07
[4]-Gingerdiol 3,5-diacetate	2.92009e+07	2.67336e+07	2.74948e+07	2.65202e+07	2.76478e+07	9.53788e+06	9.67427e+06	5.42993e+06	1.00437e+07
(x)-1,2-Propanediol 1-O-b-D-glucopyranoside	3.51504e+06	6.01434e+06	6.87807e+06	3.38222e+06	8.44989e+06	15540241	1.16328e+07	6.38645e+06	1.67942e+07
Koenigine	4.1713e+07	3.79995e+07	5.78767e+07	6.73526e+07	4.24628e+07	1.46964e+07	2.63096e+07	3.50688e+06	9.12806e+06
2-Propionylpyrrole	4.6715e+06	5.0831e+06	5.65157e+06	4.63882e+06	4.48353e+06	2.13815e+07	1.35629e+07	2.46884e+07	3.03196e+07
[8]-Paradol	6.65979e+06	4.15506e+06	8.21851e+06	3.54664e+06	5.39435e+06	2.10466e+07	1.55598e+07	1.38245e+07	1.72372e+07
7-(4-Hydroxy-3-methoxyphenyl)-5-methoxy-1-phenyl-3-heptanone	2.86044e+06	4.1258e+06	2.65346e+06	3.98786e+06	2.91863e+06	1.19259e+06	1.25263e+06	305890	533549
Valyl-Valine	3.14379e+07	8.09164e+06	2.22498e+07	2.87596e+06	9.39827e+06	3.84152e+07	4.28465e+07	8.67668e+07	5.22355e+07
5-HETE	1.4849e+07	1.08146e+07	1.23639e+07	1.11981e+07	1.18141e+07	2.37672e+07	1.80424e+07	1.75367e+07	1.39276e+07
Asparaginyl-Proline	1.6812e+08	1.53831e+08	7.94045e+07	1.26306e+08	7.31021e+07	4.14473e+07	3.8209e+07	2.9106e+07	5.84814e+07
Dopamine	1.12307e+07	7.52139e+06	8.74221e+06	1.20305e+07	7.49743e+06	1.50196e+06	4.86892e+06	0	6.40942e+06
Isoeugenol acetate	2.97145e+07	2.97835e+07	3.65744e+07	1.69214e+07	1.05942e+07	9.11596e+06	8.35109e+06	4.29407e+06	6.75361e+06
L-Valine	1.50811e+08	2.39658e+08	387094699	174618102	2.56235e+08	3.93329e+08	396888012	2.64247e+08	4.05788e+08
2,4,6-trihydroxy-2-[(4-hydroxyphenyl)methyl]-2,3-dihydro-1-benzofuran-3-one	6.92576e+06	4.48095e+06	2.88403e+06	5.82596e+06	3.55961e+06	325191	822840	237913	870562
Alanyl-Valine	1.13738e+07	7.7301e+06	1.20632e+07	7.11555e+06	4.7921e+06	2.37172e+07	2.53301e+07	20902282	2.54537e+07
Calystegin A3	1.03032e+08	1.09552e+08	7.16156e+07	1.43215e+08	2.3623e+07	1.09467e+07	1.16659e+07	1.30542e+07	1.87968e+07
Leucyl-Valine	2.52956e+07	8.97053e+07	2.02777e+08	1.01175e+08	136275468	4.24856e+06	5.25259e+07	9.68777e+06	4.65409e+06
Cholesterol sulfate	9672465771	10381173087	10117506429	6511781668	10012444644	20454080651	21426268351	22538853487	19625435095
LysoPE(18:1(9Z)/0:0)	2.36613e+07	3.46587e+07	2.53747e+07	5.37523e+07	5.10379e+07	7.66649e+07	7.28954e+07	1.26602e+08	9.06414e+07
d-Tocotrienol	8.23806e+06	9.25657e+06	4.71931e+06	6.70695e+06	5.68269e+06	2.59983e+07	8.83309e+06	1.50235e+07	1.12753e+07
(9xi,10xi,12xi)-9,10-Dihydroxy-12-octadecenoic acid	4.27724e+07	4.95997e+07	7.81104e+07	4.3178e+07	2.25522e+07	1.98802e+07	3.95313e+07	1.57413e+07	1.61852e+07
(9S,10S)-10-hydroxy-9-(phosphonooxy)octadecanoate	343755	869922	869376	1.05034e+06	937570	1.49683e+06	1.72785e+06	1.10531e+06	1.62066e+06
Oxoamide	2.99435e+06	3.34671e+06	2.96134e+06	2.87198e+06	2.52901e+06	1.34891e+06	1.51568e+06	1.01932e+06	1.38507e+06
Glutaric acid	1.09014e+07	9.00749e+06	1.3037e+07	1.10494e+07	8.21288e+06	4.161e+06	6.21491e+06	3.68985e+06	3.18815e+06
Prenyl glucoside	0	0	0	29787.9	83483	1.78398e+06	1.74502e+06	2.7602e+06	3.69518e+06
3-Phenylpropyl 2-methylpropanoate	202839	238050	85300.2	119237	149409	2.03512e+06	1.6006e+06	1.79661e+06	1.69453e+06
7,8-Dihydropteroic acid	53801.4	237192	300090	0	229253	1.0214e+06	878068	1.18519e+06	1.46118e+06
Trigonelline	1.70392e+07	1.76546e+07	6.52479e+07	2.0869e+07	3.81271e+07	1.00237e+08	1.19714e+08	6.47692e+07	1.64361e+08
Maslinic acid	1.50988e+07	1.90452e+07	3.41413e+07	9.4919e+06	2.87782e+07	9.65897e+06	9.33739e+06	5.18965e+06	4.9907e+06
Maltotetraose	986107	690433	858234	630585	433963	52666.8	157461	27466.5	19016.8
N-methyl-L-glutamic Acid	7.2506e+06	7.76126e+06	1.19556e+07	4.79413e+06	7.05872e+06	9.03779e+06	1.18526e+07	1.05192e+07	1.799e+07
Methylimidazole acetaldehyde	4.89343e+07	4.64266e+07	4.60813e+07	4.62021e+07	5.4138e+07	8.12958e+07	8.36743e+07	6.61221e+07	167463071
PE(15:0/16:0)	1.91217e+07	1.83209e+07	2.65838e+07	2.86287e+07	3.02888e+07	1.55993e+07	1.39222e+07	1.47434e+07	1.04021e+07
1-nitrosonaphthalene	5.4118e+06	5.12409e+06	4.19269e+06	3994938	4.71804e+06	7.17003e+06	5.61825e+06	7.79489e+06	5.76972e+06
8-Isoprostaglandin F2a	1.12247e+07	1.19261e+07	1.46582e+07	8.39187e+06	1.24589e+07	2.65632e+07	2.38359e+07	1.57216e+07	1.9707e+07
Arginyl-Valine	8.54786e+06	1.02607e+07	1.1239e+07	8.93584e+06	1.25789e+07	4.22001e+06	2.24593e+06	2.36432e+06	808610
Chalcone	5.55024e+06	5.26904e+06	3.0955e+06	4.68544e+06	8.60732e+06	2.50473e+07	1.30971e+07	2.27849e+07	5.59165e+07
Isobornyl propionate	2.64076e+06	3.86744e+06	1.81318e+06	5.77618e+06	2.05398e+06	1.78233e+07	1.32041e+07	4.21751e+06	6.08216e+06
Hydroxyprolyl-Hydroxyproline	1.08649e+07	1.82009e+06	3.31741e+06	5.87927e+06	3.80817e+06	2.47551e+08	1.7234e+08	2.66535e+08	5.57016e+08
4-Hydroxy-4-(3-pyridyl)-butanoic acid	3.16597e+06	3.55751e+06	3.81608e+06	4.8998e+06	2.01559e+06	6.61023e+06	7.14034e+06	7.13726e+06	7.25027e+06
Prolyl-Alanine	1.01569e+07	9.42326e+06	7.81244e+06	9.55521e+06	1.09685e+07	6.33764e+06	8.69211e+06	4.87314e+06	4.16589e+06
6-Amino-9H-purine-9-propanoic acid	3.15953e+07	2.15628e+07	1.04491e+07	3.06824e+07	1.67923e+07	7.96212e+06	8.4462e+06	6.3667e+06	1.36439e+07
Mesalazine	6.57012e+06	6.84761e+06	4.87956e+06	7.09506e+06	4.23135e+06	2.96783e+06	3.48576e+06	2.57283e+06	3.32576e+06
Salsolinol	1.18346e+07	9.96717e+06	8.03245e+06	1.14237e+07	7.52076e+06	3.51069e+06	4.26816e+06	2.04888e+06	2.41217e+06
3alpha,4,7,7alpha-Tetrahydro-4-hydroxy-1H-isoindole-1,3(2H)-dione	9.61926e+06	1.05443e+07	2.63662e+07	1.13661e+07	9.52527e+06	6.6633e+06	3.07894e+06	1.35347e+06	1.73328e+06
Todatriol glucoside	3.12411e+06	2.11673e+06	1.28816e+06	1.99794e+06	1.14346e+06	254629	407663	305265	166341
N-Hydroxy-L-tyrosine	5.42837e+07	4.56143e+07	4.93078e+07	5.75078e+07	5.2983e+07	1.39264e+07	18419330	4.63612e+06	8.99082e+06
Valyl-Threonine	5.91946e+06	2.63137e+06	3.82664e+06	1.66583e+06	5.85055e+06	8.73827e+06	9.67915e+06	1.65383e+07	8.8354e+06
Demethylated antipyrine	6.76744e+06	1.0517e+07	7.39084e+06	6.51545e+06	9.62497e+06	1.04303e+07	1.11761e+07	1.54959e+07	1.22692e+07
(Z)-1-(Methylthio)-5-phenyl-1-penten-3-yne	645925	0	6.85085e+06	654038	0	5.81007e+07	5.04165e+07	5.74074e+07	8.19362e+07
Pregnanetriol	1.10639e+08	7.63013e+07	107617671	7.90758e+07	4.9286e+07	1.36575e+07	1.2227e+07	9.57867e+06	8.35221e+06
Diethyl tartrate	1.74211e+06	1.86398e+06	3.49379e+06	1.70216e+06	1.69251e+06	2.41667e+07	1.62212e+07	1.94211e+07	2.83428e+07
Camelinin	4.36116e+06	4.37249e+06	2.54041e+06	5.58942e+06	4.34927e+06	6.24622e+06	4.92071e+06	1.15684e+07	2.06951e+07
2-Methylpropyl (2E)-butenoate	521079	482935	470431	537497	584563	5.77071e+06	2.41481e+06	4.34665e+06	8.96277e+06
(1x,2x)-Guaiacylglycerol 2-glucoside	2.08886e+06	3.61576e+06	3.39277e+06	2.42551e+06	2.78414e+06	7.1667e+06	5.81101e+06	2.62156e+06	5.38907e+06
Aesculin	3.00417e+06	1.09004e+07	7.27576e+06	9.41486e+06	2.82973e+07	6.8299e+07	3.18482e+07	2.97736e+07	6.13925e+07
gamma-Glutamylleucine	1.05697e+07	7.74167e+06	1.26171e+07	7.57273e+06	8.07268e+06	2.76087e+07	2.77785e+07	3.56955e+07	3.36329e+07
Paucine	4.37807e+06	1.23634e+07	4.96144e+06	3.58361e+06	7.55613e+06	1.92134e+06	2.60106e+06	1.07965e+06	1.81237e+06
13-L-Hydroperoxylinoleic acid	1.89408e+06	1.99268e+06	1.85318e+06	2.39204e+06	1.49329e+06	2.62526e+06	4.08022e+06	3.38144e+06	2.65015e+06
S-4-Hydroxymephenytoin	978068961	5.96643e+08	7.95133e+08	9.99216e+08	3.13369e+08	4.07582e+07	1.33244e+08	2.02017e+07	3.53307e+07
Ethyl 2-aminobenzoate	1.99053e+08	199841756	2.73775e+08	2.25328e+08	1.57924e+08	4.66486e+08	4.58172e+08	3.89963e+08	5.48337e+08
Taxifolin 3-arabinoside	1.86291e+06	1.52778e+06	2.89913e+06	1.26416e+06	1.08965e+06	726699	372069	49886.9	0
Valtrate	778174	993378	1.04459e+06	2.37865e+06	578177	138056	320919	38313	96952
Urothion	3.20966e+07	4.1857e+07	3.38789e+07	1.70309e+07	6.26662e+07	3.62921e+08	308220466	3.33709e+08	2.94995e+08
L-Iditol	1.39422e+06	1.95867e+06	3.68634e+06	1.90777e+06	1.32046e+06	246640	442506	0	113771
2-Methyl-2-[(1-oxo-2-propenyl)amino]-1-propanesulfonic acid	7.86592e+06	7.15125e+06	4.94341e+06	7.98955e+06	6.48081e+06	3.27842e+07	2.02361e+07	1.85369e+07	3.07913e+07
Threoninyl-Isoleucine	5.51087e+06	6.45781e+06	5.25684e+06	4.08318e+06	2.29239e+06	1.83388e+07	1.1888e+07	1.47591e+07	1.90608e+07
3-Hydroxy-carbofuran	1.00479e+07	1.15852e+07	7.67105e+06	1.03269e+07	9.1014e+06	4.7519e+06	5.69125e+06	2.44633e+06	3.51253e+06
Glucosamine 6-phosphate	1.41152e+06	2.75573e+06	4.90928e+06	2.86797e+06	1.07659e+06	6.89809e+06	1.09842e+07	1.0762e+07	3.46573e+06
Valyl-Tyrosine	486470	427999	1.05984e+06	0	1.70269e+06	2.33542e+06	1.88394e+06	2.49494e+06	2.06271e+06
Cholic acid glucuronide	55256.6	91789.3	173971	122515	187032	1.18612e+06	1.53368e+06	888305	553110
Cinnzeylanol	1.29347e+07	1.5176e+07	2.16875e+06	2.06062e+07	1.07251e+07	702285	3.06006e+06	498236	810563
7,8-dihydroxy-6-methoxy-3-(4-methoxyphenyl)-4H-chromen-4-one	1.5695e+06	954364	383513	447165	380883	1.71114e+06	1.4405e+06	2.12627e+06	2.14001e+06
p-Hydroxymandelic acid	3.22697e+07	2.64088e+07	2.09492e+07	2.00655e+07	2.57167e+07	6.56034e+06	1.011e+07	4.73847e+06	7.0236e+06
1-(Hydroxymethyl)-5,5-dimethyl-2,4-imidazolidinedione	1.79147e+07	1.40666e+07	1.2278e+07	1.45811e+07	1.92865e+07	6.3454e+06	6.53446e+06	5.98934e+06	7.03928e+06
Linalyl phenylacetate	5.9069e+06	2.78892e+06	2.85238e+06	5.44215e+06	7.68689e+06	1.64064e+06	1.99846e+06	1.13624e+06	967835
Androsterone sulfate	6.8875e+06	7.62481e+06	7.07313e+06	7.23852e+06	6.79198e+06	2.02516e+07	2.21659e+07	2.10922e+07	2.48755e+07
Raffinose	2.0109e+06	2.32859e+06	4.79579e+06	2.41815e+06	2.11426e+06	788206	1.33494e+06	1.40027e+06	642156
p-Hydroxyfelbamate	7.88353e+06	3.40941e+07	7.62791e+07	2.79314e+07	9.20631e+07	9.69823e+07	1.10218e+08	1.25638e+08	1.2826e+08
Kuwanon V	29521.1	40855.4	17215.6	17949.4	923512	1.0388e+06	760663	1.32106e+06	2.04892e+06
L-Pyridosine	1.65797e+07	1.48513e+07	1.60633e+07	4.36427e+07	1.29484e+07	3.08553e+06	5.04857e+06	1.35654e+06	4.43095e+06
Isopetasoside	3.20639e+06	2.51895e+06	984532	4.40044e+06	2.1619e+06	521284	530064	220722	148641
Leucyl-Tryptophan	1.15931e+07	1.94176e+07	1.48034e+07	1.15048e+07	1.1519e+07	1.64063e+08	8.82854e+07	1.07729e+08	9.90177e+07
[8]-Dehydrogingerdione	1.35916e+08	6.40222e+07	8.79567e+07	1.0217e+08	5.83987e+07	0	1.61812e+07	0	0
Pyrohyperforin	0	0	93589.9	0	144518	345175	435861	650455	398668
N-gamma-Glutamylglutamine	1.22816e+07	1.26211e+07	8.08542e+06	1.45085e+07	8.75788e+06	7.09838e+06	7.16152e+06	4.3251e+06	4.07089e+06
(3b,6b,8a,12a)-8,12-Epoxy-7(11)-eremophilene-6,8,12-trimethoxy-3-ol	3.07017e+06	4.98715e+06	5.5676e+06	3.29816e+06	3.37889e+06	508322	410678	202214	454863
N-Acetylleucine	2.79583e+07	2.53394e+07	3.57125e+07	1.37631e+07	9.33766e+06	8.48625e+07	4.57317e+07	2.67226e+07	4.66121e+07
Undecylenic acid	1.3833e+07	1.43191e+07	2.9744e+07	6.28658e+06	2.08378e+08	702813713	3.4515e+08	2.91676e+08	3.41047e+08
1,9-Nonanedithiol	4.21811e+07	2.53965e+07	3.97603e+07	4.57451e+07	3.07699e+07	9.36727e+06	1.22095e+07	4.13172e+06	9.0092e+06
Bilirubin	1.94429e+06	1.61381e+06	1.53749e+06	1.11352e+06	4.35073e+06	6.34632e+06	6.16198e+06	6.40415e+06	4.23943e+06
Dethiobiotin	148040584	1.26937e+08	3.03324e+08	2.48024e+08	1.748e+08	1.51489e+07	6.97236e+07	4.75309e+06	8.84071e+06
Di-4-coumaroylputrescine	7.55623e+06	5.2493e+06	5.6161e+06	6.37347e+06	5.59857e+06	2.54741e+06	3.12479e+06	474674	668490
Methoxypyrazine	3.52281e+07	2.87907e+07	8.93944e+07	3.24704e+07	4.85516e+07	1.69122e+08	58472611	9.09332e+07	1.34868e+08
6-hydroxychlorzoxazone	1.45376e+07	1.89527e+07	2.24764e+07	2.04357e+07	4.09674e+06	591851	1.58057e+06	461757	924021
Desglucocheirotoxol	4.16893e+06	4.27152e+06	4.19518e+06	3.42958e+06	1.21454e+06	1.10355e+06	1.19116e+06	1.16543e+06	1.25136e+06
1-(2H-1,3-Benzodioxol-5-yl)-2-[2,6-dimethoxy-4-(prop-2-en-1-yl)phenoxy]propyl acetate	708081	1.1519e+06	831638	902588	931527	378437	575170	155121	390607
Furcelleran	0	49456	100942	0	0	1.40346e+06	798786	3.13977e+06	2.4802e+06
1-Methylhistidine	3.22179e+07	3.25706e+07	2.48648e+07	2.68771e+07	3.32491e+07	9.15749e+07	5.33089e+07	7.24333e+07	1.7368e+08
Phlorisobutyrophenone 2-glucoside	164513	290224	935015	320999	403288	3.97084e+06	4.93467e+06	4.16854e+06	4.28682e+06
Coutaric acid	1.36556e+07	1.19017e+07	1.33113e+07	8.73393e+06	1.38988e+07	6.4006e+06	4.97339e+06	2.38498e+06	3.0851e+06
5,7-Megastigmadien-9-ol glucoside	8.54741e+06	4.83298e+06	4.59928e+06	9.28777e+06	2.45737e+06	331244	455918	529752	500109
N-Acetyl-L-phenylalanine	16638076	1.42794e+07	1.24283e+07	1.64025e+07	1.38223e+07	3.70748e+06	5.01706e+06	1.66425e+06	2.7975e+06
Calabaxanthone	537459	1.75866e+06	2.8083e+06	1.24269e+06	676491	4.85153e+07	1.81771e+07	4.01429e+07	5.57383e+07
3-(Dimethylaminomethyl)indole	6.28943e+06	4.26961e+06	2.59265e+06	3.81768e+06	6.88815e+06	2.79145e+07	8.71141e+06	3.16948e+07	1.03726e+07
5-Amino-2-oxopentanoic acid	5.35101e+06	3.05998e+06	9.64521e+06	5.13129e+06	3.97517e+06	2.38458e+06	2.42941e+06	1.56504e+06	1.25084e+06
4-Trimethylammoniobutanoic acid	1.29058e+08	3.94782e+07	5.72685e+07	1.31952e+08	2.578e+07	0	2.75688e+07	0	0
4-(Methylnitrosamino)-1-(1-oxido-3-pyridinyl)-1-butanone	6.98571e+06	9.66678e+06	5.62943e+06	8.5743e+06	7.11084e+06	3.17485e+06	3.38553e+06	2.1455e+06	3.08726e+06
Capsiate	3.06342e+06	2.66783e+06	2.81925e+06	2.91304e+06	1.84791e+06	1.29652e+06	1.74849e+06	961958	932397
Diaminopimelic acid	996131	1.06495e+06	3.11003e+06	793908	923671	3.42575e+06	3.55143e+06	6.06319e+06	3.60893e+06
PC(20:5(5Z,8Z,11Z,14Z,17Z)/P-18:0)	1.27657e+06	5.53223e+06	401853	341952	0	8.62661e+06	1.54852e+07	1.2682e+07	4.75664e+06
N'-nitrosonornicotine	3.12985e+07	2.36661e+07	1.13531e+07	3.14749e+07	1.98421e+07	5.18325e+06	7.36265e+06	5.17395e+06	3.78971e+06
N-Alpha-acetyllysine	2.05581e+08	2.00803e+08	5.71795e+08	2.35156e+08	4.04655e+08	8.27166e+08	981748081	1066077841	7.54964e+08
1-Isothiocyanato-7-(methylthio)heptane	5.88801e+07	6.8501e+07	5.41803e+07	7.16378e+07	5.12209e+07	2.18814e+07	1.86944e+07	2.80262e+07	4.00135e+07
2-Heptylbenzothiazole	1.38677e+08	8.32587e+07	1.16567e+08	1.17449e+08	6.91102e+07	2.12032e+07	3.43714e+07	3.03087e+07	4.32088e+07
Squamolone	2.4139e+06	2.43665e+06	2.4043e+06	2.77883e+06	2.4445e+06	3.45537e+06	3.87583e+06	3.17903e+06	6.54657e+06
Hexylamine	3.32754e+07	2.31413e+07	1.49234e+07	2.78017e+07	1.05003e+07	4.02521e+06	4.70674e+06	3.91994e+06	3.46727e+06
Santene	5.87378e+06	7.93391e+06	9.51194e+06	8.51986e+06	7.80138e+06	1.81357e+07	1.05691e+07	1.33166e+07	1.42028e+07
gamma-Glutamylmethionine	2.44579e+06	1.90959e+06	2.0201e+06	2.03239e+06	1.80378e+06	2.93239e+06	2.12252e+06	2.80324e+06	4.57531e+06
Petasalbin	0	0	0	0	0	3.19257e+06	2.7972e+06	2.08727e+06	1.78151e+06
Methionine sulfoxide	7.70631e+06	3.16096e+06	8.48549e+06	9.26611e+06	6.87686e+06	2.62078e+07	1.90252e+07	13966507	1.86356e+07
Citalopram propionic acid	572678	0	151474	229846	514700	2.23545e+06	2.31272e+06	2.72971e+06	3.0728e+06
3-Methyl sulfolene	2.52346e+07	2.95654e+07	5.17824e+07	3.80496e+07	2.83175e+07	7.17637e+07	6.29386e+07	5.74404e+07	7.51715e+07
Armillaramide	4.00994e+06	1.21524e+07	1.50345e+07	1.70573e+07	3.87296e+07	1.24275e+06	2.33826e+06	1.98228e+06	1.79438e+06
10-Hydroxymelleolide	491280	1.1313e+06	811031	977951	527244	276035	467000	214590	342669
7-Ketocholesterol	1.4243e+07	2.83705e+06	4.24162e+06	1.49807e+07	1.06102e+07	2.32606e+07	1.99436e+07	2.05016e+07	1.93542e+07
Hydroxystrobilurin D	271668	310712	100016	151028	758846	1.03309e+06	988539	974870	882127
Methylguanidine	1.9757e+07	1.62691e+07	7.3798e+06	1.69911e+07	3.15706e+06	3.89052e+07	2.92268e+07	3.60096e+07	8.84282e+07
2-Hydroxymyristic acid	7.99998e+06	7.49594e+06	1.44014e+07	9.96262e+06	7.63993e+06	2.91275e+07	3.91772e+07	4.63261e+07	2.14475e+07
Lotaustralin	8.82774e+06	1.22314e+07	9.484e+06	1.11527e+07	8.82839e+06	3.29591e+06	3.60195e+06	1.67169e+06	2.52556e+06
1-(9H-Pyrido[3,4-b]indol-1-yl)-1,4-butanediol	4.5987e+06	3.91944e+06	8.97569e+06	3.69064e+06	1.49844e+07	587327	934576	774188	944504
Asparaginyl-Hydroxyproline	3.27046e+07	3.07546e+07	2.28099e+07	2.30146e+07	1.88462e+07	1.81135e+07	1.56717e+07	1.23994e+07	1.86484e+07
1-Methyl-6-phenyl-1H-imidazo[4,5-b]pyridin-2-amine	1.01155e+07	1.55847e+07	2.26498e+06	1.16262e+06	1.00516e+06	1.34577e+08	1.12856e+08	7.33198e+07	4.54703e+07
N-Acetyl-L-tyrosine	6.20452e+07	6.6523e+07	5.22665e+07	7.12352e+07	5.59052e+07	4.38847e+07	5.07549e+07	1.63116e+07	2.98682e+07
24R,25-Dihydroxyvitamin D3	8.25611e+06	4.52895e+06	4.7817e+06	7.01579e+06	3.8362e+06	1.12838e+06	1.4818e+06	232613	586822
Ornithine	3.28778e+06	2.27793e+06	5.92854e+06	1.06166e+07	2.92884e+06	9.3971e+06	1.45644e+07	1.3391e+07	1.96657e+07
Hydroxypyruvic acid	4.81994e+06	7.03572e+06	8.87927e+06	7.0822e+06	4.07597e+06	1.77416e+07	1.61344e+07	1.80869e+07	1.84655e+07
PE(18:2(9Z,12Z)/15:0)	1.40789e+07	7.92078e+06	6.05477e+06	5.85662e+06	1.44466e+07	1.35209e+06	1.60635e+06	1.35599e+06	1.2282e+06
Neferine	0	63656.9	153662	30383.4	192389	1.16847e+06	471784	1.66276e+06	923655
L-beta-aspartyl-L-leucine	5.08236e+06	1.52789e+07	1.33313e+07	7.37285e+06	9.72051e+06	1.25692e+07	24274387	1.56713e+07	3.58502e+07
6-Hydroxynicotinic acid	1.81624e+07	2.20223e+07	2.32846e+07	2.3509e+07	2.88495e+07	1.83448e+07	1.97068e+07	7.91754e+06	1.38307e+07
1,1'-[1,11-Undecanediylbis(oxy)]bisbenzene	2.11268e+06	1.65234e+06	923800	1.49248e+06	979657	4.17837e+06	3.65746e+06	5.92579e+06	5.02044e+06
6-trans-Leukotriene B4	1.11279e+07	9.58604e+06	2.01748e+07	9.66694e+06	1.0468e+07	1.52073e+06	8.90436e+06	4.5577e+06	4.58837e+06
Adrenochrome	8.68262e+06	7.10098e+06	4.21438e+06	6.78686e+06	5.92623e+06	9.41791e+06	1.22096e+07	9.137e+06	1.42383e+07
3,4,5-trihydroxycyclohex-1-ene-1-carboxylic acid	3.16625e+07	3.26383e+07	2.33286e+07	3.333e+07	2.54727e+07	1.12309e+07	1.06114e+07	5.91288e+06	1.35969e+07
6,15-Diketo,13,14-dihydro-PGF1a	1.83339e+06	1.53231e+06	1.55343e+06	2.1086e+06	1.33057e+06	775140	1.11359e+06	655418	704951
L-Histidine trimethylbetaine	1.49973e+07	7.19204e+06	9.28306e+06	1.36522e+07	6.39337e+06	4.05002e+06	6.24362e+06	1.93706e+06	2.29408e+06
Alkaloid AQC2	3.88682e+06	5.75259e+06	3.0529e+06	3.3174e+06	4.15904e+06	1.47818e+07	5.29295e+06	2.85038e+07	2.03931e+07
Nnal-N-oxide	2.94197e+07	3.70455e+07	4.65242e+07	3.25238e+07	4.98042e+07	1.41633e+07	2.53201e+07	5.71337e+06	1.2927e+07
Di-2-furanylmethane	1.40389e+06	1.44231e+06	2.01828e+06	1.49227e+06	993121	2.95666e+06	2.85453e+06	2.75317e+06	3.9154e+06
Sherry lactone	2.35215e+06	5.79322e+06	7.37663e+06	5.34511e+06	5.55195e+06	1.11129e+07	1.03269e+07	1.52814e+07	1.22625e+07
PE(22:4(7Z,10Z,13Z,16Z)/14:0)	1.09722e+06	741697	819925	1.49259e+06	255276	0	49447.6	64987.1	394347
5-Acetamidovalerate	1.84298e+07	2.00642e+07	3.06242e+07	2.2162e+07	1.87306e+07	1.09668e+07	1.59394e+07	1.28645e+07	1.28681e+07
Pantothenic acid	3.79117e+07	6.74088e+07	9.26915e+07	7.64171e+07	6.33383e+07	1.36434e+08	1.84644e+08	1.19451e+08	177940746
1-Ethyl-1H-pyrrole-2-carboxaldehyde	7.13475e+06	2.03993e+07	6.20762e+06	6.29526e+06	1.18425e+07	2.12678e+07	1.46315e+07	2.24075e+07	2.88751e+07
LysoPC(P-18:1(9Z))	4.22206e+06	4.12026e+07	3.25313e+06	1.39919e+06	2.39839e+06	129347645	2.27128e+08	2.79482e+08	5.88688e+07
Galactosylsphingosine	0	0	138897	0	109464	1.56845e+06	1.19424e+06	1.65306e+06	1.53486e+06
1-Pyrroline-5-carboxylic acid	4.96912e+06	3.01947e+06	7.85352e+06	4.41635e+06	7.29183e+06	1.08092e+07	8.93111e+06	7.75339e+06	9.84389e+06
(14alpha,17beta,20S,22R)-14,20-Epoxy-17-hydroxy-1-oxowitha-3,5,24-trienolide	1.43433e+06	4.79514e+06	513091	5.32603e+06	2.46515e+06	2.63099e+07	1.1569e+07	1.29306e+07	1.51288e+07
Furaneol 4-glucoside	5.3776e+06	8.63223e+06	1.58139e+07	1.06114e+07	3.3279e+06	0	490241	0	103850
L-Lysopine	1.2602e+07	4.91633e+07	1.76814e+07	2.28957e+07	2.42186e+07	9.18282e+06	1.30064e+07	4.43808e+06	6.90608e+06
Glycylproline	3.93629e+06	5.24529e+06	5.03235e+06	5.31983e+06	5.98434e+06	2.91098e+06	3.24379e+06	1.7587e+06	2.75407e+06
Kukoamine D	18407.2	0	51607.2	26926.7	90611.1	127231	213575	975003	660246
Phenylalanylproline	4.7276e+06	3.08397e+06	5.22901e+06	4.84482e+06	2.29171e+06	4.32197e+07	3.40928e+07	4.53014e+07	5.2075e+07
Neoporrigenin B	8.35714e+06	5.18353e+06	6.73047e+06	2.28062e+06	7.24487e+06	1.43223e+07	1.19268e+07	1.06065e+07	1.15679e+07
Ethyl 3-mercaptopropanoic acid	0	43678.1	1.19541e+06	468787	3.4304e+06	3.54019e+07	3.27742e+07	2.20517e+07	5.29618e+07
LysoPC(P-16:0)	1.0807e+07	1.11971e+08	7.15942e+06	7.98476e+06	5.53387e+07	3.10541e+08	5.97629e+08	4.70755e+08	1.09917e+08
Melezitose	3.05158e+06	1.21975e+06	5.963e+06	480427	2.46977e+06	45985.6	237149	53442.4	35079.3
Glycyl-Isoleucine	6.84869e+06	3.073e+06	5.74888e+06	3.06828e+06	3.4952e+06	1.24192e+07	1.12812e+07	1.5686e+07	1.17455e+07
N-(5-Methyl-3-oxohexyl)alanine	3.05983e+07	2.5778e+07	1.96055e+07	3.08605e+07	1.94781e+07	4.55443e+06	5.61091e+06	3.5824e+06	3.97239e+06
Acrylamide	116926	0	241665	305170	0	2.09151e+06	601745	1.27387e+06	1.84687e+06
LysoPC(14:1(9Z))	2.15568e+06	8.09834e+06	3.23183e+06	6.77041e+06	1.02704e+07	1.37299e+07	1.4228e+07	1.53357e+07	1.51346e+07
p-Anisic acid	1.90467e+07	1.9417e+07	2.42303e+07	3.09421e+07	1.95091e+07	7.15631e+06	8.61424e+06	5.72546e+06	1.31745e+07
Acetylcholine	8.48235e+07	9.77522e+07	6.26553e+07	9.5296e+07	7.29108e+07	3.18554e+07	2.70831e+07	2.46216e+07	3.68574e+07
PC(20:2(11Z,14Z)/14:0)	5.17635e+07	3.2962e+07	5.62749e+07	2.73072e+07	3.30495e+07	1.42432e+07	1.81218e+07	1.482e+07	1.48325e+07
N-Ornithyl-L-taurine	1.14367e+06	1.33513e+06	1.47714e+06	951859	1.61941e+06	7.59158e+06	6.04676e+06	4.51701e+06	4.16418e+06
beta-D-Galactopyranosyl-(1->4)-2-amino-2-deoxy-beta-D-glucopyranosyl-(1->6)-D-mannose	2.75295e+06	3.18126e+06	5.5114e+06	4.60716e+06	3.88054e+06	631796	574651	256981	375356
N-Carboxyacetyl-D-phenylalanine	4.59004e+07	3.22219e+07	2.60318e+07	2.34305e+07	2.69809e+07	2.87484e+06	6.16367e+06	1.12379e+06	2.58554e+06
Gibberellin A3	443765	1.21319e+06	707429	1.19677e+06	1.03722e+06	3.47064e+06	4.2897e+06	4.63831e+06	4.96657e+06
LysoPC(18:2(9Z,12Z))	472179	294815	136480	265157	116828	0	34546.1	79498.3	0
3-Hydroxysebacic acid	1.1003e+07	9.882e+06	1.03484e+07	1.09487e+07	9.12787e+06	7.56131e+07	3.38055e+07	7.29884e+07	1.07062e+08
Carnosol	4.34355e+06	2.88397e+06	2.77393e+06	3.11706e+06	3.12444e+06	915765	1.50793e+06	771000	731796
7-hydroxy-6-methoxy-3-(4-methoxyphenyl)-4H-chromen-4-one	2.55934e+07	1.35448e+07	2.2726e+07	2.05607e+07	1.7979e+07	5.07709e+06	7.77383e+06	1.73512e+06	3.02473e+06
L-2-Amino-5-hydroxypentanoic acid	1.14336e+07	5.4433e+06	3.40524e+06	7.54072e+06	5.54849e+06	1.70384e+07	1.43648e+07	2.98357e+07	1.1422e+07
Stigmastane-3,6-dione	2.46931e+06	4.78846e+06	1.66476e+06	5.27367e+06	3.46091e+06	1.26564e+07	1.21194e+07	1.95832e+07	7.86415e+06
alpha-Amylcinnamyl isovalerate	0	0	0	0	0	2.46954e+06	234506	1.38324e+06	359614
Glycyl-Lysine	70773.7	90642.1	370335	123526	539456	1.77891e+06	802517	2.62318e+06	3.04264e+06
LysoPC(18:1(9Z))	7.60603e+07	6.33995e+07	5.04063e+07	6.46081e+07	2.32477e+07	1.00942e+08	1.23467e+08	9.5306e+07	8.10411e+07
Tryptophyl-Isoleucine	1.43675e+06	2.65494e+06	2.45454e+06	1.66292e+06	1.28866e+06	7.50522e+06	5.95304e+06	4.6286e+06	6.67732e+06
N-Acetylneuraminic acid	1.70999e+06	4.66359e+06	3.87768e+06	3.0039e+06	4.81782e+06	7.9567e+06	7.26797e+06	1.62446e+07	1.09661e+07
Hebevinoside VI	987356	1.09823e+06	1.41163e+06	838519	2.32658e+06	123069	75782.3	0	0
[7]-Paradol	5.09412e+06	5.0843e+06	7.76633e+06	8.63566e+06	4.16313e+06	3.35021e+06	4.17727e+06	2.84089e+06	3.10117e+06
Glycoursodeoxycholic acid	617458	903390	777416	574619	881054	3.54514e+06	5.53647e+06	9.40237e+06	7.06758e+06
Tyrosyl-Isoleucine	1.54601e+06	3.98476e+06	3.79221e+06	1.90647e+06	3.23461e+06	7.34917e+06	6.25367e+06	7.71871e+06	6.16383e+06
PC(20:5(5Z,8Z,11Z,14Z,17Z)/P-18:1(11Z))	409653	7.99881e+06	90352.1	182117	0	9.52239e+06	1.66501e+07	1.34361e+07	3.06051e+06
Indole-3-propionic acid	2.14583e+07	2.21858e+07	6.94221e+07	7.7098e+07	120197309	8.3247e+06	7.23133e+06	1.4901e+07	9.49418e+06
Dimethyl 3-methoxy-4-oxo-5-(8,11,14-pentadecatrienyl)-2-hexenedioate	588703	177544	178188	638927	1.64554e+06	2.84831e+06	4.28667e+06	5.05982e+06	4.87455e+06
N-Carbamoylsarcosine	2.21231e+06	1.54088e+06	1.68973e+06	1.91021e+06	1.97291e+06	1.14236e+07	6.95555e+06	2.04671e+06	8.14599e+06
Stigmasterol	1.1331e+07	7.9759e+06	5.29847e+06	8.9461e+06	4.67209e+06	0	0	0	0
PC(18:4(6Z,9Z,12Z,15Z)/P-18:1(11Z))	104385	2.35638e+06	0	301463	0	3.56917e+06	4.07662e+06	2.82832e+06	1.53631e+06
Pyridoxal	7.02736e+07	4.9253e+07	5.73213e+07	7.45132e+07	4.62778e+07	6.76481e+06	1.49072e+07	2.60857e+06	4.38379e+06
2,3-Secoporrigenin	1.86962e+06	2.84936e+06	2.95064e+06	1.26093e+06	4.21868e+06	9.04212e+06	1.31595e+07	1.3008e+07	1.29798e+07
3-Methylcrotonylglycine	1.11065e+07	7.67675e+06	1.0277e+07	1.24661e+07	8.50422e+06	2.28131e+06	3.95321e+06	1.01441e+06	1.4595e+06
3,7-Dimethyluric acid	293520	488622	721471	430896	1.16377e+06	3.17798e+06	2.10717e+06	3.65299e+06	5.87134e+06
24,25-Dihydroxyvitamin D	6.17584e+06	3.04951e+06	2.14464e+06	3.36608e+06	8.30646e+06	8.2838e+07	3.96733e+07	5.5347e+07	3.59783e+07
Lucidone A	250320	306224	38738.1	79800.8	645157	2.54372e+06	2.33453e+06	2.18408e+06	2.6103e+06
Phenylacetylglycine	2.06478e+07	2.48858e+07	1.5107e+07	1.87796e+07	9.10875e+06	0	0	0	0
N-Formyl-L-aspartate	2.96498e+06	5.11939e+06	1.41394e+07	13099616	9.2934e+06	2.00705e+07	2.24238e+07	1.97526e+07	2.54644e+07
Betaine aldehyde	1.75481e+07	1.31233e+07	1.41611e+07	1.65854e+07	1.28769e+07	8.46649e+06	1.07251e+07	4.87194e+06	4.71835e+06
LysoPE(0:0/20:2(11Z,14Z))	432049	679926	478681	403057	350827	840584	1.09925e+06	974227	959390
7,8-Dehydro-beta-micropteroxanthin	2.58082e+07	1.12013e+07	6.29251e+06	1.66279e+07	1.37609e+07	1.71135e+06	2.95801e+06	503495	860671
N-Methylhistamine	4.44084e+06	5.95635e+06	7.28545e+06	7.25915e+06	3.40005e+06	2.65846e+06	3.46821e+06	1.248e+06	2.79117e+06
3-O-fucopyranosyl-2-acetamido-2-deoxyglucopyranose	3.49983e+06	3.28662e+06	2.32336e+06	2.89532e+06	2.63413e+06	6.01943e+06	7.37809e+06	3.93338e+06	4.8796e+06
1,11-Undecanedicarboxylic acid	2.2692e+07	1.33964e+07	1.43319e+07	1.68845e+07	1.08425e+07	0	4.12894e+06	0	0
Phenethylamine glucuronide	9.68898e+06	1.25113e+07	8.41344e+06	8.47373e+06	9.92407e+06	2.83132e+06	2.60613e+06	647142	1.19688e+06
Formiminoglutamic acid	3.01822e+06	3.04675e+06	2.0342e+06	3.01874e+06	1.96704e+06	8.89751e+06	4.41893e+06	4.34734e+06	8.63113e+06
Necatorine	2.91625e+06	1.33501e+06	1.07879e+07	1.73105e+06	4.01325e+06	9.09949e+07	5.36284e+07	6.79259e+07	8.33132e+07
Triethanolamine	4.17308e+06	2.16383e+06	2.54991e+06	4.84553e+06	3.46044e+06	9.10165e+06	4.62927e+06	7.53292e+06	9.80846e+06
N2-Succinyl-L-glutamic acid 5-semialdehyde	9.72035e+06	9.27347e+06	6.88377e+06	1.17908e+07	7.6594e+06	5.19928e+06	6.16819e+06	2.30902e+06	5.19755e+06
Cyclokievitone	2.01453e+06	2.34879e+06	3.36864e+06	1.46284e+06	3.32102e+06	261601	890682	694478	1.22562e+06
gamma-Glutamylglutamic acid	0	0	2.90596e+06	0	788465	6.34478e+06	8.05061e+06	2.16393e+07	5.8217e+07
PC(22:5(7Z,10Z,13Z,16Z,19Z)/16:1(9Z))	2.01899e+06	2.61302e+06	2.35549e+06	1.26244e+06	1.40651e+06	2.74439e+06	2.82643e+06	2.87911e+06	2.71849e+06
Racemethionine	9.47671e+07	1.1112e+08	1.92354e+08	1.4014e+08	1.05223e+08	2.69498e+08	2.387e+08	2.25145e+08	2.85074e+08
LysoPA(18:2(9Z,12Z)/0:0)	737309	1.05047e+06	1.13618e+06	1.08378e+06	1.19941e+06	3.94021e+06	2.90756e+06	3.7954e+06	1.36543e+06
(3beta,22E,24R)-5,8-Epidioxy-23-methylergosta-6,22-dien-3-ol	2.39829e+06	2.59731e+06	5.28317e+06	999441	6.02653e+06	2.82159e+07	2.32627e+07	1.56433e+07	1.41304e+07
L-Urobilin	8.78087e+06	9.14474e+06	1.11087e+07	5.69566e+06	1.71597e+06	470123	3.60331e+06	419562	101967
Prolyl-Methionine	2.37035e+06	2.24048e+06	1.506e+06	2.43973e+06	1.38928e+06	626130	1.21192e+06	768766	683927
D-Xylulose	2.87005e+06	2.50723e+06	3.39025e+06	2.86066e+06	2.47602e+06	3.5564e+06	3.5892e+06	2.57838e+06	4.61377e+06
3-Hydroxybutyric acid	2.67023e+06	3.86212e+06	4.42779e+06	4.37511e+06	3.85581e+06	1.83346e+06	2.44211e+06	1.52878e+06	1.58388e+06
3-[(3-Methylbutyl)nitrosoamino]-2-butanone	4.59938e+07	6.20326e+07	5.29429e+07	8.80411e+07	4.92356e+07	2.46188e+07	2.66129e+07	2.2975e+07	3.86164e+07
Isoleucyl-Methionine	8.03109e+06	7.31704e+06	1.8816e+07	4.22843e+06	7.91401e+06	2.34079e+07	1.55137e+07	2.84651e+07	2.17284e+07
PC(P-18:1(11Z)/22:6(4Z,7Z,10Z,13Z,16Z,19Z))	0	1.34935e+06	0	0	0	2.58775e+06	4.43921e+06	4.54755e+06	1.64022e+06
Dibenzo[a,l]pyrene	0	179541	918488	148627	664840	979467	1.57878e+06	1.80593e+06	1.6045e+06
1-Isobutanol	392843	564706	447583	574848	614440	137974	158174	200779	130263
Erinacine D	767674	685086	613891	536028	2.99905e+06	4.70621e+06	4.12769e+06	3.81206e+06	5.09065e+06
PC(20:4(5Z,8Z,11Z,14Z)/20:4(8Z,11Z,14Z,17Z))	305519	97059.1	0	79803	0	405347	598214	756895	569646
6,10,14-Trimethyl-5,9,13-pentadecatrien-2-one	5.74074e+07	4.40903e+07	4.93054e+07	4.63764e+07	4.45912e+07	3.31072e+07	3.10421e+07	3.06074e+07	2.91101e+07
4-(Methylnitrosamino)-1-(3-pyridyl)-1-butanol	9.93714e+06	6.4504e+06	3.49774e+06	9.16313e+06	3.97122e+06	1.797e+06	2.52099e+06	945805	1.26301e+06
Ecgonine methyl ester	2.18726e+07	2.91435e+07	1.06848e+08	4.48714e+07	4.34409e+07	2.80926e+06	9.79619e+06	0	0
Oleoyl glycine	317459	2.55183e+06	3.72596e+06	287611	6.40682e+06	9.57719e+06	1.89697e+07	1.84305e+07	9.56074e+06
Androstanediol	1.98001e+08	1.04901e+08	1.64893e+08	1.15984e+08	141654739	3.92916e+08	2.32204e+08	2.12967e+08	2.04472e+08
Ethyl glucuronide	1.10733e+07	1.36285e+07	2.0399e+07	8.41726e+06	3.03618e+06	3.20805e+06	2.21475e+06	1.1404e+06	1.43821e+06
4-Hydroxy-5-phenyltetrahydro-1,3-oxazin-2-one	4.63929e+06	5.51182e+06	3.94773e+06	5.08293e+06	3.83059e+06	2.86047e+07	2.23204e+07	1.85331e+07	2.30386e+07
Glutamylvaline	3.35604e+06	5.39119e+06	5.2755e+06	4.3902e+06	5.85483e+06	9.33734e+06	8.41339e+06	1.20753e+07	1.63261e+07
MG(0:0/18:3(6Z,9Z,12Z)/0:0)	2.13362e+08	1.27807e+08	9.25449e+07	1.52473e+08	6.46267e+07	5.65793e+06	6.53353e+06	2.97296e+06	1.56933e+06
3-(1,1-Dimethylallyl)scopoletin 7-glucoside	1.05249e+06	842738	41490.4	878522	141986	1.75549e+06	2.01914e+06	1.48724e+06	2.95251e+06
26-Methyl nigranoate	2.37117e+06	2.56959e+06	3.31789e+06	1.37727e+06	2.72447e+06	5.68507e+06	3.14756e+06	2.91594e+06	5.29374e+06
delta3,5-Deoxytigogenin	1.65533e+07	7.09193e+06	9.93076e+06	8.99807e+06	9.8084e+06	5.98294e+07	4.0296e+07	1.22041e+07	3.05554e+07
L-Histidinol	1.02824e+06	1.46665e+06	1.83563e+06	1.31986e+06	1.07693e+06	2.05462e+06	1.44942e+06	3.14729e+06	4.41559e+06
xi-Tetrahydro-3-propyl-2H-pyran-2-one	6.73822e+06	4.85775e+06	8.43674e+06	3.20493e+06	2.5363e+06	2.28072e+07	2.01094e+07	1.36343e+07	1.66579e+07
N5-Acetyl-N2-gamma-L-glutamyl-L-ornithine	7.71552e+06	6.49985e+06	5.80827e+06	8.90135e+06	1.0236e+07	4.11029e+06	5.1707e+06	2.72064e+06	3.54868e+06
beta-Cryptoxanthin	2.10962e+07	1.20617e+07	1.24113e+07	1.10944e+07	1.05491e+07	4.91769e+06	8.78291e+06	3.38e+06	6.32157e+06
Dopamine 3-O-sulfate	3.96925e+06	3.46957e+06	344141	502745	1.65738e+06	5.29466e+06	5.08197e+06	4.93457e+06	4.74811e+06
Tyramine glucuronide	3.49506e+06	2.19027e+06	3.24438e+06	3.39896e+06	2.05104e+06	574559	1.22563e+06	543980	413631
2,6-diaminohexanoic acid	6.67567e+07	6.13482e+07	4.7589e+07	3.18662e+07	5.45193e+07	1.10884e+07	8.08142e+06	2.59872e+07	1.32401e+07
Jasmonic acid	0	0	0	971150	5.93396e+06	3.10664e+07	1.41868e+07	1.27269e+07	1.38737e+07
Glutamylthreonine	840365	1.69373e+06	2.40255e+06	1.29367e+06	1.52193e+06	8.06983e+06	7.32959e+06	1.23394e+07	1.02128e+07
Arbutin	696848	0	0	476669	245346	4.63803e+06	3.50882e+06	1.31585e+07	9.53532e+06
DG(15:0/18:4(6Z,9Z,12Z,15Z)/0:0)	3.16526e+06	4.10975e+06	4.37194e+06	3.01099e+06	5.58016e+06	0	806860	0	320478
Mollicellin D	136948	0	117508	244085	227163	4.5755e+06	3.74049e+06	5.61098e+06	1.02561e+07
Spinacine	1.84409e+08	6.69601e+07	151646931	3.65442e+07	2.09087e+07	2.21307e+06	1.04142e+07	873191	1.93591e+06
Formyl-5-hydroxykynurenamine	1.8402e+07	1.51482e+07	1.1475e+07	1.75899e+07	8.90681e+06	5.69539e+06	5.38618e+06	2.12233e+06	2.08345e+06
PE(18:3(6Z,9Z,12Z)/15:0)	2.30485e+06	1.76853e+06	1.6301e+06	1.6972e+06	2.24535e+06	131553	139193	81531.6	91005.3
Heterophyllin	1.10788e+06	1.16964e+06	148361	635306	965066	2.55453e+06	3.93509e+06	4.90953e+06	3.90901e+06
Protohypericin	1.8359e+06	1.16797e+06	1.34333e+06	1.57741e+06	1.06376e+06	207897	286921	0	81573.5
Osmundalin	122013	1.09233e+06	0	230827	3.79215e+06	1.33948e+07	7.45474e+06	1.23986e+07	1.39053e+07
Glutamylglutamic acid	122150	105331	2.21236e+06	372509	844569	3.47863e+06	4.0937e+06	9.08462e+06	2.0169e+07
Mesoporphyrin IX	704200	776712	2.04849e+06	463600	699214	1.25321e+07	1.23635e+07	2.47446e+07	1.74492e+07
Dihydrolipoate	5.33497e+06	4.78068e+06	7.70697e+06	6.05695e+06	5.92224e+06	4.00287e+06	3.79017e+06	3.88602e+06	3.90811e+06
Noralfentanil	1.32506e+06	1.34349e+06	1.30624e+06	1.20655e+06	859724	3.5018e+06	5.27459e+06	1.91606e+06	2.12397e+06
4-Guanidinobutanoic acid	1.93821e+07	1.70674e+07	7.57926e+06	2.23278e+07	9.14307e+06	3.77534e+06	4.13137e+06	2.1607e+06	3.22059e+06
PE(20:5(5Z,8Z,11Z,14Z,17Z)/15:0)	997742	1.01941e+06	1.08892e+06	948899	976564	188265	206548	280770	141797
L-2-Amino-4-methylenepentanedioic acid	5.80048e+06	8.33169e+06	8.81534e+06	6.03429e+06	7.84214e+06	3.08278e+06	4.50887e+06	1.4793e+06	3.34652e+06
1,7-Dimethylguanosine	4.13428e+06	3.22604e+06	1.95284e+06	3.55095e+06	3.38964e+06	1.21776e+07	8.68315e+06	3.73738e+06	1.2835e+07
Saringosterol 3-glucoside	1.56094e+06	1.06217e+06	429952	683082	697163	0	177538	0	356580
(4-Hydroxybenzoyl)choline	2.44196e+06	4.42865e+06	5.38062e+06	3.43767e+06	1.76651e+06	1.17872e+06	966015	1.07472e+06	1.41643e+06
Bilobetin	717802	1.01208e+06	681681	791260	611902	57132.7	61510.5	10881	0
(1beta,2alpha,3alpha)-1,2,3,24-Tetrahydroxy-12-oleanen-28-oic acid	2.22292e+06	2.34765e+06	3.37735e+06	2.32451e+06	2.60291e+06	8.3103e+06	2.81575e+06	5.12844e+06	4.2938e+06
LysoPC(22:2(13Z,16Z))	40739.6	480709	158106	79080.8	69495.8	1.2149e+06	1.94146e+06	1.37596e+06	776371
Tetrahydropentoxyline	0	47770.4	22288.5	0	63247	1.57711e+06	1.58621e+06	4.09269e+06	2.79361e+06
5,7-dihydroxy-2-(4-hydroxyphenyl)-6,8-dimethyl-3,4-dihydro-2H-1-benzopyran-4-one	1.10472e+06	3.9716e+06	0	4.06753e+06	835256	1.43573e+07	2.3435e+07	1.42132e+07	1.31637e+07
Liquoric acid	2.6545e+06	3.28862e+06	2.64422e+06	2.68192e+06	3.02626e+06	7.65431e+06	5.90325e+06	2.54079e+06	5.54087e+06
MG(0:0/18:1(9Z)/0:0)	4.00274e+06	1.74437e+06	2.7287e+06	3.57168e+06	2.07656e+06	1.09178e+07	8.90681e+06	1.33757e+07	1.33694e+07
Porrigenin A	1.16053e+06	2.23834e+06	4.24681e+06	3.86451e+06	5.89724e+06	1.87082e+07	1.61768e+07	1.82924e+07	1.86599e+07
(3beta,23E)-3-Hydroxy-27-norcycloart-23-en-25-one	3.52912e+08	3.08641e+08	2.384e+08	2.45502e+08	4.42494e+08	1364921265	8.41487e+08	6.59402e+08	8.12124e+08
(17alpha,23S)-17,23-Epoxy-29-hydroxy-27-norlanosta-1,8-diene-3,15,24-trione	4.52049e+06	4.49564e+06	4.98277e+06	4.17268e+06	6.3301e+06	1.25144e+07	1.22881e+07	1.27753e+07	2.07243e+07
3'-N'-Acetylfusarochromanone	2.28416e+06	1.54796e+06	1.25094e+06	2.08299e+06	1.85926e+06	4.35504e+06	2.29145e+06	5.57318e+06	6.633e+06
Starch acetate	3.89123e+06	3.7574e+06	5.89683e+06	3.86804e+06	4.27315e+06	1.61112e+06	1.07172e+06	615036	1.05784e+06
Indoleacetic acid	5.60201e+06	7.26804e+06	1.10178e+07	1.25873e+07	3.18101e+06	3.08148e+06	1.75717e+06	2.48612e+06	3.43942e+06
Rishitin	3.84838e+06	5.15905e+06	5.65283e+06	1.644e+06	7.57333e+06	352553	487937	0	0
5a-Cholesta-8,24-dien-3-one	8.66172e+07	3.39262e+07	2.70042e+07	7.24695e+07	5.03789e+07	9.34271e+06	8.65036e+06	2.55274e+06	3.11567e+06
Moracin P	2.89379e+06	4.15719e+06	4.00974e+06	4.5808e+06	3.83373e+06	1.95895e+06	1.93932e+06	520005	902931
2,3-Dihydro-5,6-dimethyl-1H-pyrrolizine-7-carboxaldehyde	3.31473e+06	5.3068e+06	4.27756e+06	3.3382e+06	2.19572e+06	4.72156e+07	2.65908e+07	4.20972e+07	4.9959e+07
Urocanic acid	1.29857e+08	1.39934e+08	2.34498e+06	3.31466e+08	3.68485e+08	3.47788e+08	4.35993e+08	3.27661e+08	4.40693e+08
Absinthin	1.83561e+06	1.22353e+06	1.27373e+06	972871	890981	511197	529561	349131	316844
(Z)-3-(1-Formyl-1-propenyl)pentanedioic acid	7.28007e+06	1.43247e+07	8.53104e+06	1.67216e+07	7.26393e+06	592991	0	840329	1.3346e+06
Glyuranolide	516813	431579	402744	349804	371984	143615	65117.9	103461	119919
Stigmast-22-ene-3,6-dione	16931326	1.71451e+07	1.14291e+07	6.77569e+06	2.05074e+07	7.31005e+07	2.65276e+07	3.40426e+07	3.39815e+07
Carbendazim	5.75143e+06	7.23585e+06	1.38118e+07	2.57369e+06	5.89815e+06	768401	1.15458e+06	431928	857520
Dulciol B	21871	103544	1.49464e+06	0	24657.5	2.1473e+06	1.1369e+06	1.09468e+06	1.77084e+06
Norverapamil	3.43599e+06	3.52926e+06	2.98188e+06	3.3238e+06	1.0987e+06	350138	847169	42812.7	53552.7
Camellenodiol	137833267	1.1044e+08	8.94604e+07	9.30314e+07	1.33622e+08	5.18928e+08	291408725	196722588	2.12646e+08
Isocitric acid	114599	177379	236163	0	7.75836e+06	7.48564e+07	4.47211e+07	1.75379e+07	6.34604e+07
5'-Deoxyadenosine	1.84596e+07	1.26044e+07	1.38845e+07	2.78163e+07	1.61392e+07	0	3.96332e+06	3.69393e+06	0
3-Carboxy-4-methyl-5-propyl-2-furanpropionic acid	1.87511e+06	1.27616e+06	1.05573e+06	772458	652628	3.32917e+06	1.62421e+06	2.76031e+06	5.58582e+06
Cohumulone	2.37934e+06	2.39131e+06	2.3274e+06	1.83674e+06	1.8981e+06	3.58289e+06	3.04853e+06	1.89901e+06	2.39131e+06
D-Sedoheptulose 7-phosphate	0	0	0	16380	254161	8.6002e+06	4.86511e+06	1.47327e+06	1.09074e+07
Linoleyl carnitine	9.82846e+06	2.55164e+07	7.26135e+06	5.14682e+06	3.18979e+07	8.89615e+07	112402047	2.20779e+08	4.62048e+07
Harderoporphyrin	1.14592e+06	604477	635869	519153	832191	327272	542667	0	271494
DG(22:5(7Z,10Z,13Z,16Z,19Z)/16:1(9Z)/0:0)	3.33418e+06	8.10952e+06	6.95749e+06	6.50427e+06	9.28852e+06	7.93758e+06	9.92186e+06	1.64538e+07	1.40869e+07
Ganoderiol H	627421	1.05352e+06	835040	0	1.46482e+06	1.62858e+06	1.66629e+06	1.5759e+06	1.85018e+06
Brassicanal C	0	0	0	0	0	4.13734e+06	4.49684e+06	3.11459e+06	4.13656e+06
Caffeoyl aspartic acid	3.9964e+06	3.49009e+06	3.0183e+06	3.70596e+06	3.07382e+06	1.24967e+07	7.20789e+06	8.39485e+06	2.61794e+07
L-Acetylcarnitine	6.93606e+06	6.60315e+06	1.43486e+07	8.13325e+06	9.24755e+06	3.11698e+07	1.34066e+07	1.56692e+07	3.59261e+07
N2-gamma-Glutamylglutamine	5.06466e+07	4.72485e+07	198467336	8.48444e+06	1.37608e+08	3.29196e+06	8.35682e+06	339601	1.79347e+06
trans-Hexadec-2-enoyl carnitine	6.15678e+06	1.78546e+07	3.36871e+06	1.34842e+06	8.59253e+06	1.13482e+08	1.40834e+08	1.70948e+08	5.81583e+07
Mulberrofuran E	277831	355442	198586	329165	118380	38314.9	40087.1	0	37634.1
Isopentanol	2.52253e+06	2.35076e+06	2.55055e+06	2.6778e+06	1.63183e+06	1.46887e+06	738995	1.01684e+06	1.07307e+06
Momordicilin	6.33231e+06	7.59344e+06	7.75112e+06	7.0815e+06	1.33147e+07	2.19011e+06	3.39205e+06	3.07458e+06	2.41416e+06
PE(18:1(11Z)/14:1(9Z))	2.47707e+06	2.01389e+06	1.68304e+06	1.21386e+06	2.97476e+06	0	87185.2	509839	520496
Propionylcarnitine	6.51341e+06	3.04873e+06	5.80767e+06	4.18982e+06	3664450	2.59351e+06	1.89945e+06	1.08082e+06	2.33869e+06
Falcarinolone	2.92335e+06	4.35204e+06	2.87371e+06	3.61869e+06	1.87803e+06	176323	859311	782209	0
Hordatine A	32451.5	35496.6	0	61002.2	34648.1	1.17549e+06	992975	1.71556e+06	1.13989e+06
Elaidic carnitine	1.35298e+07	3.15618e+07	2.22354e+07	6.97073e+06	2.75097e+07	1.90429e+08	179615725	2.52792e+08	111632355

## Sheet: Figure 4C
Metabolite Set	Total	Hits	%	Statistic	Expected	P value
Organic acids	914	65	0.201863	61.942	12.5	0.0092847
Fatty Acyls	8124	59	0.18323	68.229	12.5	0.0022213
Lipids and lipid-like molecules	82977	55	0.170807	62.902	12.5	0.0013915
Organoheterocyclic compounds	469	27	0.0838509	85.888	12.5	0.00016916
Benzenoids	1887	22	0.068323	52.079	12.5	0.0060392
Glycerophospholipids	26970	15	0.0465839	70.134	12.5	0.0020483
Nucleic acids	182	15	0.0465839	56.981	12.5	0.016813
Carbohydrates	136	12	0.0372671	52.921	12.5	0.021665
Sterol Lipids	2384	11	0.0341615	78.826	12.5	0.0013917
Polyketides	5544	9	0.0279503	92.173	12.5	9.8863e-07
Organic nitrogen compounds	68	9	0.0279503	60.975	12.5	0.012988
Organic oxygen compounds	173	8	0.0248447	43.912	12.5	0.039407
Prenol Lipids	1528	7	0.0217391	43.13	12.5	0.043292
Sphingolipids	27240	4	0.0124224	66.387	12.5	0.0072129
Alkaloids	52	2	0.00621118	76.081	12.5	0.0014288
Organosulfur compounds	25	1	0.00310559	84.552	12.5	0.00044968
Glycerolipids	41515	1	0.00310559	77.505	12.5	0.0017312
		322

## Sheet: Figure 4D
Identification of DEMs
OPLS-DA	Vip-value
Creatinine	2.61657
S-Acetyldihydrolipoamide	2.44438
Pterin	2.40539
2,4,12-Octadecatrienoic acid piperidide	2.40356
Racemethionine	2.26882
D-Glucuronic acid	2.24391
Ethyl 2-aminobenzoate	2.24017
N-Acetylglutamine	2.22652
3-Methyl sulfolene	2.22251
Methionine sulfoxide	2.17504
Nepetariaside	2.15081
[4]-Gingerdiol 3,5-diacetate	2.14041
o-Xylene	2.13527
Di-2-furanylmethane	2.13355
Paucine	2.1306
Hydroxykynurenine	2.12344
5,7-dihydroxy-2-(4-hydroxyphenyl)-6,8-dimethyl-3,4-dihydro-2H-1-benzopyran-4-one	2.09811
Beta-Guanidinopropionic acid	2.09642
Tryptophan	2.0959
Creatine	2.08786
Trehalose	2.06788
Citranaxanthin	2.04334
Coproporphyrin IV	2.03848
L-Phenylalanine	2.02454
4-Hydroxybenzaldehyde	2.02012
Homocitrulline	2.01756
Calystegine B2	2.01319
1-Ethyl-1H-pyrrole-2-carboxaldehyde	2.01306
Pantothenic acid	2.006
N-[(4E,8Z)-1,3-dihydroxyoctadeca-4,8-dien-2-yl]hexadecanamide 1-glucoside	2.00594
Dihydro-2,4-dimethyl-6-(1-methylpropyl)-4H-1,3,5-dithiazine	1.99084
N-methyl-L-glutamic Acid	1.98505
Proline betaine	1.98186
Rumexoside	1.97757
xi-2-Mercapto-3-methyl-1-butanol	1.94956
Aminoadipic acid	1.94126
Piperidine	1.93496
Hordatine A	1.93073
1-Methyladenine	1.9306
Lysyl-Glycine	1.93013
4-Trimethylammoniobutanal	1.9194
gamma-Glutamylleucine	1.91688
Vitamin D3	1.90779
N-Methylnicotinium	1.90305
Bilobetin	1.90189
Isocoproporphyrin	1.90082
PC(P-18:1(11Z)/14:0)	1.90068
3-Aminocaproic acid	1.89962
Leucyl-Threonine	1.89171
N-Acetylornithine	1.88773
Mesoporphyrin IX	1.87703
4-(2-Aminophenyl)-2,4-dioxobutanoic acid	1.87059
Alanyl-Leucine	1.86855
5-Methylcytosine	1.86828
(2S,4R,5S)-Muscarine	1.86182
Isoeugenol acetate	1.85654
m-Aminobenzoic acid	1.85637
Glutamylthreonine	1.84647
Glucosamine 6-phosphate	1.8453
Loquatoside	1.82865
2-Phenylacetamide	1.82172
Valyl-Valine	1.81866
4-(2-Nitroethyl)phenyl primeveroside	1.81828
PC(20:1(11Z)/14:0)	1.8137
Tyrosine methylester	1.80783
5a-Cholesta-8,24-dien-3-one	1.80736
Isopetasoside	1.80517
erythro-Isoleucine	1.79708
Urocanic acid	1.79656
L-beta-aspartyl-L-leucine	1.78831
L-Targinine	1.78522
Fagomine	1.78386
Cysteinyl-Tyrosine	1.77523
Hydroxyprolyl-Hydroxyproline	1.76765
Gibberellin A3	1.76063
p-Mentha-1,8-dien-7-ol	1.75971
7,8-Dehydro-beta-micropteroxanthin	1.75824
Protohypericin	1.75805
5-Butyloxazole	1.75041
Epoxyfumitremorgin C	1.7429
Cellobiose	1.7389
Glycyrrhizaisoflavone B	1.73386
Glycyl-Lysine	1.7328
Coutaric acid	1.7306
Valyl-Threonine	1.72765
Imidazoleacetic acid	1.72569
5Z-Dodecenoic acid	1.72457
1,3-Diisopropylbenzene	1.72258
N-Palmitoylsphingosine	1.71951
6-Methyladenine	1.71418
Nnal-N-oxide	1.71357
L-Fucose	1.71144
Aeglin	1.71096
2-Propionylpyrrole	1.70678
Alanyl-Valine	1.70674
Xanthotoxol glucoside	1.70672
Laccarin	1.70594
1-Isobutanol	1.70572
3-(1,1-Dimethylallyl)scopoletin 7-glucoside	1.70543
1-Methylhistidine	1.70465
2,2'-Iminobispropanoic acid	1.70162
2,6-Dimethylpyrazine	1.69924
Capric acid	1.69886
(7'S,8'S)-4,7'-Epoxy-3,8'-bilign-7-ene-3',5-dimethoxy-4',9,9'-triol 4'-glucoside	1.69155
p-Toluenesulfonic acid	1.68836
6-Hydroxynicotinic acid	1.68686
N-Acetylvaline	1.68625
Apiumoside	1.6815
Glycyl-Isoleucine	1.68134
Stearidonic acid	1.67272
PA(22:4(7Z,10Z,13Z,16Z)/20:4(5Z,8Z,11Z,14Z))	1.66877
Dambonitol	1.66873
Betonicine	1.66862
N2-Succinyl-L-glutamic acid 5-semialdehyde	1.66823
2,3-Dihydro-5,6-dimethyl-1H-pyrrolizine-7-carboxaldehyde	1.66388
24R,25-Dihydroxyvitamin D3	1.66084
17-beta-estradiol 3-sulfate-17-(beta-D-glucuronide)	1.65855
Methylguanidine	1.65769
8-Hydroxycarteolol	1.65231
Thiomorpholine 3-carboxylate	1.65208
Hydroxyphenylacetylglycine	1.64865
Thiamine monophosphate	1.64685
Isovalerylalanine	1.64142
Carbendazim	1.63866
PC(16:0/P-16:0)	1.63637
3-Methylhistidine	1.63374
beta-D-Galactopyranosyl-(1->4)-2-amino-2-deoxy-beta-D-glucopyranosyl-(1->6)-D-mannose	1.63296
Dihydrolipoate	1.6307
(E)-5-(3,4,5,6-Tetrahydro-3-pyridylidenemethyl)-2-furanmethanol	1.62955
(2S,4S)-Monatin	1.62593
2-Azetidinecarboxylic acid	1.6247
Hebevinoside VI	1.62183
PC(20:2(11Z,14Z)/14:0)	1.62166
6-Aminopenicillanic acid	1.61658
Dopamine glucuronide	1.61287
Goyaglycoside c	1.61256
Phosphatidylserine	1.61164
Ornithine	1.60889
Lotaustralin	1.60527
Todatriol glucoside	1.60469
Maslinic acid	1.6046
Serylleucine	1.60399
Tyrosyl-Glycine	1.60294
6,7-Dihydro-2,5-dimethyl-5H-cyclopentapyrazine	1.6019
Austalide J	1.59655
Adrenochrome	1.5936
3-Aminopropionaldehyde	1.59186
Protein serine	1.59167
Hippuric acid	1.58451
Eremopetasitenin C3	1.58143
Protoporphyrin IX	1.5814
Ramontoside	1.5804
Histamine	1.58023
(Z)-1-(Methylthio)-5-phenyl-1-penten-3-yne	1.5776
Melibiose	1.56944
Isobornyl propionate	1.56734
Deoxycytidine	1.56698
Valyl-Tyrosine	1.56573
Shikimic acid	1.5617
gamma-Aminobutyric acid	1.56167
Threoninyl-Isoleucine	1.55879
Tyrosyl-Leucine	1.55466
D-2,3-Dihydroxypropanoic acid	1.5481
Tetrahydropentoxyline	1.54702
7-(4-Hydroxy-3-methoxyphenyl)-5-methoxy-1-phenyl-3-heptanone	1.54607
Argpyrimidine	1.5443
1-Oleoylglycerophosphoinositol	1.5416
Mahanimbinol	1.53736
Cytokinin B	1.53584
LysoPA(18:0e/0:0)	1.5349
Armillaramide	1.53488
MG(0:0/18:3(6Z,9Z,12Z)/0:0)	1.52525
Phlorisobutyrophenone 2-glucoside	1.52303
Phenethylamine glucuronide	1.52014
4-Nitrocatechol	1.51974
D-Proline	1.51327
L-Iditol	1.51257
Neferine	1.50698
LysoPE(16:0/0:0)	1.50635
N-Acetylleucine	1.50418
Nicotine-1'-N-oxide	1.50243
Levan	1.49636
3-Hydroxy-carbofuran	1.49567
5,8-Epoxy-5,8-dihydro-10'-apo-b,y-carotene-3,10'-diol	1.49502
6,7-Dihydro-5-methyl-5H-cyclopenta[b]pyrazine	1.49479
Pregnanetriol	1.49243
Quinic acid	1.49109
Neolinustatin	1.48656
Isoquinoline	1.48504
Deoxyadenosine	1.48191
Isoleucyl-Lysine	1.47767
Imidazolelactic acid	1.47739
N-Ornithyl-L-taurine	1.47597
Ustiloxin D	1.47549
6-Methyl-3,5-heptadien-2-one	1.47394
4-Guanidinobutanoic acid	1.47283
L-Serine	1.47068
Deoxyribose 5-phosphate	1.46931
2-Fucosyllactose	1.46584
Dihydroferuloylglycine	1.46128
D-1-Piperideine-2-carboxylic acid	1.46078
Orotic acid	1.45345
Subaphylline	1.45321
3-Methylpyrrolo[1,2-a]pyrazine	1.44925
Esculentic acid (Diplazium)	1.44849
Stigmasterol	1.44798
Camelinin	1.44688
Salsolinol	1.44618
[6]-Gingerdiol 4'-O-beta-D-glucopyranoside	1.44241
Butyrylcarnitine	1.43902
L-Homocysteic acid	1.43803
Moracin P	1.43795
L-Norleucine	1.43646
beta-Cryptoxanthin	1.43558
Isoleucyl-Methionine	1.43256
3alpha,4,5,7alpha-Tetrahydro-5-hydroxy-1H-isoindole-1,3(2H)-dione	1.4324
Macrocarpal B	1.43144
Taraxacolide 1-O-b-D-glucopyranoside	1.43071
Nicotine glucuronide	1.42568
Tyrosyl-Isoleucine	1.4255
beta-D-Glucopyranosyl anthranilate	1.42415
4'-O-Methylkanzonol W	1.4238
Linoleoyl ethanolamide	1.42278
LysoPE(15:0/0:0)	1.42194
Linatine	1.41919
4-Acetamidobutanoic acid	1.41638
L-Urobilin	1.41589
Protoanemonin	1.41494
3-Hydroxysebacic acid	1.40562
5'-Deoxy-5-fluorouridine	1.4053
7-hydroxy-6-methoxy-3-(4-methoxyphenyl)-4H-chromen-4-one	1.40505
Valyl-Lysine	1.40359
3-Dehydroxycarnitine	1.39907
PC(18:1(11Z)/14:0)	1.39672
2'-Hydroxynicotine	1.39622
Succinic acid semialdehyde	1.39377
20-Hydroxyeicosatetraenoic acid	1.39263
N-Acetyl-L-tyrosine	1.39237
2-Hydroxyphenethylamine	1.38997
(R)-3-Hydroxybutyric acid	1.38972
Phenylalanyl-Methionine	1.38896
LysoPE(0:0/18:3(6Z,9Z,12Z))	1.38238
1,9-Nonanedithiol	1.38108
Starch acetate	1.38072
5-Aminopentanamide	1.38068
(3b,6b,8a,12a)-8,12-Epoxy-7(11)-eremophilene-6,8,12-trimethoxy-3-ol	1.37722
Asparaginyl-Hydroxyproline	1.37699
1-Methylhistamine	1.37227
Diaminopimelic acid	1.37113
1-Deoxynojirimycin	1.36946
Rishitin	1.36698
Acetylcholine	1.3657
Maltitol	1.36316
2-Methylpiperidine	1.36291
Deoxyadenosine monophosphate	1.35983
1-Kestose	1.35908
Glutamylaspartic acid	1.35778
Astin I	1.35435
Tryptophyl-Alanine	1.35337
Deoxyribose 1-phosphate	1.35235
L-Histidine	1.35154
DG(22:5(7Z,10Z,13Z,16Z,19Z)/16:1(9Z)/0:0)	1.35077
2-Acetyl-3-ethylidene-3,4,5,6-tetrahydropyridine	1.35044
Glutamylvaline	1.34986
N-Alpha-acetyllysine	1.34915
Formiminoglutamic acid	1.34903
Sinapoylputrescine	1.34839
Arecaidine	1.34814
LysoPC(14:1(9Z))	1.34643
Linocinnamarin	1.34165
Indole-3-carboxylic acid	1.34114
Koenigine	1.33942
N-Methyl-1-deoxynojirimycin	1.33719
Valyl-Phenylalanine	1.33646
5-Hydroxyindoleacetylglycine	1.33533
Valtrate	1.33411
3-Isopropylmalate	1.32681
Melezitose	1.32596
Di-4-coumaroylputrescine	1.32574
Glycylproline	1.32555
2,4-Dimethyloxazole	1.32327
Isocitric acid	1.31993
(1R,2S,3R)-2-Acetyl-4(5)-(1,2,3,4-tetrahydroxybutyl)imidazole	1.31908
5,7-Megastigmadien-9-ol glucoside	1.31903
N5-(4-Methoxybenzyl)glutamine	1.31862
Homoarecoline	1.31839
4-Hydroxyphenylpyruvic acid	1.31625
Curcumin III	1.31456
Vanillylamine	1.31358
ent-16beta-Methoxy-19-kauranoic acid	1.31306
Riboflavin reduced	1.31293
Cyclopassifloside II	1.31157
Caryoptosidic acid	1.3089
6-Methylnicotinamide	1.30798
Pseudouridine	1.30726
Solavetivone	1.30685
Fluticasone propionate	1.30653
1-Deoxy-D-glucitol	1.30535
Harderoporphyrin	1.30226
(2S,2'S)-Pyrosaccharopine	1.30093
Sucrose	1.29949
1-(9H-Pyrido[3,4-b]indol-1-yl)-1,4-butanediol	1.29753
Taxifolin 3-arabinoside	1.29717
PC(18:2(9Z,12Z)/18:0)	1.29461
apo-[3-methylcrotonoyl-CoA:carbon-dioxide ligase (ADP-forming)]	1.29401
18-Nor-4(19),8,11,13-abietatetraene	1.2926
4-Methoxytyramine	1.29197
Pipecolic acid	1.29157
Propylene glycol alginate	1.28978
Ganodosterone	1.28977
Allantoin	1.2894
N-Cyclopropyl-trans-2-cis-6-nonadienamide	1.28826
Maleic acid	1.2872
Pectenotoxin 2	1.28513
7,8-Dihydro-3-methylpyrrolo[1,2-a]pyrimidin-2(6H)-one	1.28501
PI(22:5(4Z,7Z,10Z,13Z,16Z)/16:0)	1.28426
Citrusinine I	1.28285
2,8-Di-O-methylellagic acid	1.28241
Indoxyl sulfate	1.2821
3-Amino-2-piperidone	1.27885
1,2,3,4-Tetrahydro-2-methyl-b-carboline	1.27778
2,2',3,4,4',5',6-Heptabromodiphenyl ether	1.27649
(R)-Salsolinol	1.27638
L-2-Amino-4-methylenepentanedioic acid	1.27268
2-Methylpropyl (2E)-butenoate	1.27175
Nerolidol 3-O-[a-L-Rhamnopyranosyl-(1->4)-a-L-rhamnopyranosyl-(1->2)-b-D-glucopyranoside]	1.2679
N-Acetylhistidine	1.26558
3-Hydroxy-N6,N6,N6-trimethyl-L-lysine	1.261
Mesitylene	1.25493
Oxidized-adrenal-ferredoxin	1.25308
5a-Tetrahydrocorticosterone	1.25245
N-Acetylhistamine	1.25108
4-(Methylnitrosamino)-1-(3-pyridyl)-1-butanol	1.24994
Saccharopine	1.24736
3,7-Dimethyluric acid	1.24626
5-O-Methylembelin	1.24601
PE(22:6(4Z,7Z,10Z,13Z,16Z,19Z)/18:4(6Z,9Z,12Z,15Z))	1.24534
Thujyl 19-trachylobanoate	1.24428
Ursolic acid	1.24428
1-(Methylsulfanyl)-1-oxopropan-2-yl acetate	1.2423
Hydroxypyruvic acid	1.24068
3'-N'-Acetylfusarochromanone	1.23994
Aspartame	1.23834
PE(20:5(5Z,8Z,11Z,14Z,17Z)/P-18:0)	1.23306
Pyrazine	1.22784
Furcelleran	1.2274
15-KETE	1.2252
2,3,4,5-Tetrahydropiperidine-2-carboxylate	1.22465
1-Pyrroline-2-carboxylic acid	1.22384
Tryptophyl-Valine	1.22337
Cortisone	1.2217
8-Ocimenyl acetate	1.2209
L-Gulose	1.22035
Leucyl-Gamma-glutamate	1.21912
Prednisolone	1.2109
3,4-Dihydroxyhydrocinnamic acid	1.21083
1,7-Dimethylguanosine	1.20374
3-Aminoisobutanoic acid	1.20367
4-Hydroxystachydrine	1.20258
Ginkgotoxin	1.20193
9-O-Methylglyceofuran	1.20039
LysoPC(P-18:1(9Z))	1.19989
Pentanenitrile	1.19638
Hypoglycin B	1.19581
Lupulone	1.19373
Dioctyltin isooctylthioglycolate	1.1933
Tetracosahexaenoic acid	1.19273
Eriojaposide B	1.19161
Lycoperoside D	1.18979
[7]-Paradol	1.18936
3-(4-Methylphenyl)oxiranecarboxylic acid	1.18834
o-Tyrosine	1.1858
DL-2-Aminooctanoic acid	1.18393
2-Amino-4-ethoxy-3-hydroxybutanoic acid	1.18224
3-Butyl-1(3H)-isobenzofuranone	1.18067
1-Methyl-6-phenyl-1H-imidazo[4,5-b]pyridin-2-amine	1.17898
2,5-Dimethylpyrazine	1.17648
Lysyl-Valine	1.17478
Ascorbic acid	1.1709
N2-gamma-Glutamylglutamine	1.17021
gamma-Calacorene	1.16631
N-Methylnicotinamide	1.16625
Pinotin A	1.1661
Pyridoxamine	1.16606
Stearic acid	1.16525
Squamolone	1.16482
Chenodeoxycholic acid	1.16429
Ethyl N-ethylanthranilate	1.1642
Ursodeoxycholic acid	1.16368
9-cis-Retinoic acid	1.16254
Glucosamine 6-sulfate	1.16073
Cadaverine	1.16025
Desglucocoroloside	1.15996
3-(4-Hydroxy-2-methoxyphenyl)-2-propenal	1.1592
Leonuriside A	1.15896
Phytosphingosine	1.15753
6beta-Hydroxyasiatic acid	1.15634
Theaspirone A	1.15534
20-Carboxy-leukotriene B4	1.1535
Methyl nicotinate	1.15099
Trimethylaminoacetone	1.15091
Arborinine	1.14909
Leucyl-Isoleucine	1.14854
beta-Alanine	1.14835
PE(15:0/16:0)	1.1481
PE(22:6(4Z,7Z,10Z,13Z,16Z,19Z)/20:5(5Z,8Z,11Z,14Z,17Z))	1.14739
alpha-Amylcinnamyl isovalerate	1.14697
3-Carboxy-4-methyl-5-propyl-2-furanpropionic acid	1.14691
N-Acetyl-a-neuraminic acid	1.14458
Adenine	1.14412
Erucic acid	1.14411
Persicachrome	1.14351
N-Acetyl-L-glutamate 5-semialdehyde	1.14343
1-Isopropyl-2,3-dimethylcyclopentane	1.14277
N-Acetylcadaverine	1.1414
2-Hydroxyethanesulfonate	1.13933
3,4-Dihydro-5-propanoyl-2H-pyrrole	1.13803
N-Acetyl-glucosamine 1-phosphate	1.1371
2-Pyridylacetic acid	1.13669
Cyclokievitone	1.13648
Heptadecanoic acid	1.13591
Indole	1.1349
DG(15:0/18:4(6Z,9Z,12Z,15Z)/0:0)	1.13488
L-Carnitine	1.13476
1,1'-[1,12-Dodecanediylbis(oxy)]bisbenzene	1.13419
fluvoxamino acid	1.12845
5-Hydroxy-L-tryptophan	1.12777
1-nitrosonaphthalene	1.12755
Acetylhydrazine	1.12705
Kinetin	1.12541
Isovalerylglucuronide	1.12521
PC(16:1(9Z)/15:0)	1.1223
N-Acetyl-L-aspartic acid	1.11814
Phenylalanylproline	1.11782
p-Mentha-1,3,8-triene	1.11734
Prostaglandin G2	1.11614
3-(Methylthio)-1-propene	1.11502
Cortolone-3-glucuronide	1.11346
Falcarindiol	1.1127
3,4-Dihydroxymandelic acid	1.11091
PG(18:0/22:6(4Z,7Z,10Z,13Z,16Z,19Z))	1.10827
N'-nitrosonornicotine	1.10763
Carbadox	1.10709
Ecgonine	1.10373
Androstenedione	1.10313
beta-Vatirenene	1.10313
Phenylacetylglycine	1.10278
Lipoxin B4	1.10206
xi-2,3-Dihydro-2-oxo-1H-indole-3-acetic acid	1.10188
Leucyl-Valine	1.1002
Aflatoxin Ex2B1	1.10014
alpha-Methoxy-1H-indole-3-propanoic acid	1.10004
N-a-Acetylcitrulline	1.09919
Gallic acid	1.09768
Steviobioside	1.095
3-Acetoxy-3-methyl-1-phenylbutane	1.09449
Tyramine glucuronide	1.09174
Malonylcarnitine	1.09166
Lysyl-Lysine	1.09156
Maltotetraose	1.08985
2',6'-Dihydroxy-4'-methoxyacetophenone	1.08921
SM(d18:1/16:0)	1.08778
Valyl-Arginine	1.08763
2-Hydroxyadenine	1.08514
Camelledionol	1.08445
gamma-Glutamylisoleucine	1.08384
4-Amino-1-piperidinecarboxylic acid	1.08334
5-(1-Propynyl)-5'-vinyl-2,2'-bithiophene	1.08317
Ovalicin	1.08257
Momordicilin	1.08236
Triethanolamine	1.08231
L-Lysine	1.08064
LysoPC(18:2(9Z,12Z))	1.07932
N-(2R-Hydroxydocosanoyl)-2S-amino-1,3S,4R-octadecanetriol	1.07908
Diethylphosphate	1.07903
PC(20:5(5Z,8Z,11Z,14Z,17Z)/P-18:1(11Z))	1.07756
4,4alpha,5,6-Tetrahydro-7-methyl-2(3H)-naphthalenone	1.07511
4-Hydroxystyrene	1.07374
Tiglic acid	1.07277
Pipercide	1.07181
19-Hydroxycinnzeylanol 19-glucoside	1.06904
Aspartyl-Valine	1.06869
Toluene	1.06858
N-Acetyldopamine	1.06619
Malonic acid	1.06523
PC(18:2(9Z,12Z)/P-18:1(11Z))	1.06223
Taurine	1.06159
2-Methylbenzoic acid	1.05645
2-O-Methylcytosine	1.05591
L-Pyridosine	1.05534
Rubraflavone C	1.05385
Artonol B	1.05266
6-trans-Leukotriene B4	1.05253
PC(16:1(9Z)/16:1(9Z))	1.05234
Furaneol 4-glucoside	1.04947
4-Dodecylbenzenesulfonic Acid	1.04919
2-Dodecanone	1.04814
Caffeoyl aspartic acid	1.04675
Pyridoxal	1.04571
Byssochlamic acid	1.04394
Lithocholic acid	1.04201
2,3-Dihydro-2,3-dihydroxy-4-(4-methoxyphenyl)-1H-phenalen-1-one	1.0396
Cholic acid	1.03937
Phenylglyoxylic acid	1.03858
Dimethylethanolamine	1.03608
Xanthine	1.03602
Jasmonic acid	1.03344
Mandelic acid	1.03278
1-Methyl-2-pyrrolecarboxaldehyde	1.03271
4-Acetyl-2-methylpyridine	1.03126
1-Phenylethyl formate	1.02927
N-Ethylglycine	1.02851
Isopentanol	1.02813
2-Acetylpyrrolidine	1.02794
PE(16:0/14:0)	1.02779
Glycyl-Valine	1.02452
2-Phenylethanol	1.02369
Homoanserine	1.02047
Ginsenoyne D	1.01993
Tridecanoic acid	1.01928
Guanosine	1.01918
1-(2H-1,3-Benzodioxol-5-yl)-2-[2,6-dimethoxy-4-(prop-2-en-1-yl)phenoxy]propyl acetate	1.01908
Undecylenic acid	1.01858
5,6,7,8-Tetrahydro-4-methylquinoline	1.01823
Ginkgolide A	1.01788
5,6-Dihydroxyindole	1.01704
1,5-Anhydrosorbitol	1.01674
2-Isopropyl-3,5-dimethoxy-6-methylpyrazine	1.01671
Octadecanedioic acid	1.01538
Tyrosyl-Proline	1.00887
2-Carboxy-1-[5-(2-carboxy-1-pyrrolidinyl)-2-hydroxy-2,4-pentadienylidene]pyrrolidinium	1.00508
N-Acetyl-L-alanine	1.0045
Obtusilactone A	1.00437
Phytanic acid	1.00407
Histidinal	1.00016
SM(d18:0/16:0)	0.999814
Glutaminylphenylalanine	0.997965
Antibiotic GR 95647X	0.997178
5-Oxo-2(5H)-isoxazolepropanenitrile	0.996385
9,10-DHOME	0.995987
(9S,10E,12Z,15Z)-9-Hydroxy-10,12,15-octadecatrienoic acid	0.995678
Alpha-Trisaccharide	0.994403
2-Amino-3,8-dimethyl-3H-imidazo[4,5-f]quinoxaline	0.993009
N-Methylcalystegine B2	0.991826
Cicerin	0.991208
6-Deoxyfagomine	0.989004
3'-Hydroxy-HT2 toxin	0.98873
Methionyl-Methionine	0.987355
L-Tyrosine	0.987012
10-Hydroxymelleolide	0.986073
benzene-1,2,4-triol	0.985806
3b-Hydroxy-5-cholenoic acid	0.985423
N5-Acetyl-N2-gamma-L-glutamyl-L-ornithine	0.979791
1,11-Undecanedicarboxylic acid	0.979678
N-Acetylneuraminic acid	0.97948
Arginyl-Valine	0.977958
Phosphorylcholine	0.976595
Gibberellin A4 glucosyl ester	0.976069
Isolithocholic acid	0.974757
Retinyl beta-glucuronide	0.972265
Lacto-N-triaose	0.970571
Linoelaidic acid	0.970444
Traumatic acid	0.96847
Absinthin	0.966915
LysoPC(P-16:0)	0.966111
Glycerophosphocholine	0.96518
Ethyl glucuronide	0.965033
Cis-8,11,14,17-Eicosatetraenoic acid	0.964022
L-1,2,3,4-Tetrahydro-beta-carboline-3-carboxylic acid	0.963157
PC(18:1(11Z)/15:0)	0.962376
Benzaldehyde	0.960165
PE(18:1(11Z)/14:1(9Z))	0.959893
Genipin	0.959438
Pyrimidine	0.95842
2',4'-Dimethylacetophenone	0.95748
Valeric acid	0.954445
Deoxycholic acid	0.951837
2-Amino-1,7,9-trimethylimidazo[4,5-g]quinoxaline	0.951162
Palmitoleoyl Ethanolamide	0.947599
Glutaminylvaline	0.945641
2-Hydroxy-7-methoxy-2H-1,4-benzoxazin-3(4H)-one	0.944682
5-(2-Furanyl)-3,4-dihydro-2H-pyrrole	0.944627
Formylfusarochromanone	0.943103
6-Hydroxydopamine	0.942338
Trigonelline	0.941992
Medicagenic acid	0.941327
Tryptophyl-Arginine	0.940866
PC(16:0/14:0)	0.93952
O-propanoyl-carnitine	0.939472
Olomoucine	0.936997
Domoic acid	0.936637
beta-D-Glucosamine	0.936072
1-Pyrroline	0.935968
(+)-2,3-Dihydro-3-methyl-1H-pyrrole	0.935448
D-Pipecolic acid	0.935002
Necatorine	0.933014
Epsilon-caprolactam	0.932031
Ecgonine methyl ester	0.931698
Stachyose	0.931433
Methylimidazoleacetic acid	0.929811
Leucyl-Glycine	0.928578
Progesterone	0.926776
beta-Sinensal	0.926114
PC(14:0/16:1(9Z))	0.924825
Dolichosterone	0.922221
PC(P-18:1(11Z)/22:6(4Z,7Z,10Z,13Z,16Z,19Z))	0.919901
1,2,3,4,Tetrahydro-1,5,7-trimethylnapthalene	0.919382
Dibenzo[a,l]pyrene	0.918923
Prolyl-Threonine	0.918507
Anisoxide	0.918167
Indole-3-propionic acid	0.917628
PC(18:4(6Z,9Z,12Z,15Z)/18:1(11Z))	0.917192
L-Valine	0.916176
LysoPE(16:1(9Z)/0:0)	0.915337
L-Acetylcarnitine	0.915181
Beta-Carboline	0.913473
Nicotinic acid	0.912648
N-Acetyl-L-phenylalanine	0.912645
1-Pyrroline-5-carboxylic acid	0.91207
25-Hydroxycholesterol	0.912019
Thiamine	0.910831
Suberic acid	0.909794
Phenylpyruvic acid	0.9085
2-(Arabinosylamino)-3-(glucosylamino)propanenitrile	0.908129
Riboflavin	0.908107
PC(22:2(13Z,16Z)/14:1(9Z))	0.903092
Dictyoquinazol C	0.902205
Kanzonol M	0.902028
2,3-Dimethyl-2-cyclohexen-1-one	0.901798
5-Phenyl-1,3-oxazinane-2,4-dione	0.90163
Harman	0.900412
Tridemorph	0.896128
PE(18:2(9Z,12Z)/15:0)	0.895547
(-)-Salsoline	0.893193
3'-O-Methyladenosine	0.891929
PI(16:1(9Z)/18:0)	0.890514
B-Carotene	0.889128
N-(Heptan-4-yl)benzo[d][1,3]dioxole-5-carboxamide	0.888737
Isoleucyl-Isoleucine	0.888073
Prolyl-Arginine	0.887948
D-Sedoheptulose 7-phosphate	0.887263
Bilirubin	0.886852
(R)-Dihydromaleimide	0.886396
Oxoadipic acid	0.885887
5-Acetamidovalerate	0.885576
Brassicanal C	0.883739
Glycocholic acid	0.882004
Biotin	0.881784
Paxilline	0.881609
N-Hydroxy-L-tyrosine	0.881131
5'-Deoxyadenosine	0.880071
Prolylhydroxyproline	0.879755
Alpha-dimorphecolic acid	0.876809
1,1'-[1,11-Undecanediylbis(oxy)]bisbenzene	0.873122
Tetraacetylethylenediamine	0.872645
Imidazole-4-acetaldehyde	0.871902
Hydroxyprolyl-Leucine	0.870702
2-Furoic acid	0.869966
3,7-Bisaboladiene-2,8-dione	0.869707
Lysyl-Alanine	0.869604
Alanyl-Proline	0.866264
Methylpyrazine	0.865801
1-(1-Propenylthio)propyl propyl disulfide	0.865724
Histidinyl-Proline	0.865356
L,L-Cyclo(leucylprolyl)	0.864864
1-Methylhypoxanthine	0.863225
6-Acetyl-2,3-dihydro-2-(hydroxymethyl)-4(1H)-pyridinone	0.862271
Pantothenol	0.862003
L-Cyclo(alanylglycyl)	0.861858
Valdecoxib	0.860834
L-Histidinol	0.859979
Raffinose	0.859281
Diethanolamine	0.858832
PE(18:3(6Z,9Z,12Z)/15:0)	0.857204
2-Ethoxy-5-methylpyrazine	0.856631
2-Methyl-3-(2-methylpropyl)pyrazine	0.856284
1,3-Dimethyluracil	0.854515
N5-(3,4-Dioxo-1,5-cyclohexadien-1-yl)-L-glutamine	0.85401
Tyrosyl-Phenylalanine	0.853491
Styrene	0.851953
6-Methylquinoline	0.851765
Dexamethasone	0.851056
Flazine	0.850081
alpha-[3-(Nitrosoamino)propyl]-3-pyridinemethanol	0.849786
2-Hydroxystearic acid	0.849541
Taurocholic acid	0.84909
D-1-Amino-2-pyrrolidinecarboxylic acid	0.84668
Acrylamide	0.845441
Kuwanon V	0.843352
L-Gulonolactone	0.843211
[8]-Dehydrogingerdione	0.841267
Equol	0.841162
2-Pyrrolidinone	0.841012
2-(3-Hydroxy-4-methylphenyl)-5-methyl-4-hexen-3-one	0.840818
Resolvin D2	0.839978
Maysin 3'-methyl ether	0.839687
PI(20:2(11Z,14Z)/18:2(9Z,12Z))	0.837749
Ricinoleic acid	0.837712
L-Homoserine	0.837059
(2R,3R,4R)-2-Amino-4-hydroxy-3-methylpentanoic acid	0.836748
Adrenic acid	0.836143
Beta-D-Galactose	0.834513
N,O-Didesmethylvenlafaxine	0.833454
Asparenyol	0.830471
Cinncassiol D4 2-glucoside	0.829171
2-(Ethylamino)-4,5-dihydroxybenzamide	0.823369
PC(22:5(7Z,10Z,13Z,16Z,19Z)/16:1(9Z))	0.82222
(8E,15E)-1,8,15-Heptadecatriene-11,13-diyne	0.821497
N-Carboxyacetyl-D-phenylalanine	0.820722
5-(2-Hydroxyethyl)-4-methylthiazole	0.820482
D-Alanine	0.81897
o-Cresol	0.818766
D-Xylulose	0.81747
beta-Thujaplicin	0.817253
2-Angeloyl-9-(3-methyl-2E-pentenoyl)-2b,9a-dihydroxy-4Z,10(14)-oplopadien-3-one	0.816289
Porphobilinogen	0.816243
Pyrocatechol	0.813041
Pyrraline	0.812269
5-Methyldeoxycytidine	0.811644
Ortho-Hydroxyphenylacetic acid	0.811535
1-Butylamine	0.810928
19-Hydroxy-PGE2	0.808407
1-[(5-Amino-5-carboxypentyl)amino]-1-deoxyfructose	0.805705
PC(20:5(5Z,8Z,11Z,14Z,17Z)/P-18:0)	0.805184
2-(3,7-Dimethyl-2,6-octadienyl)-4-hydroxy-6-methoxyacetophenone	0.804508
2-Acetyloxazole	0.802838
Citrulline	0.802525
D-Urobilin	0.802041
S-4-Hydroxymephenytoin	0.801236
PC(14:1(9Z)/P-18:0)	0.797084
Falcarinolone	0.796987
Quinolinic acid	0.795604
N-Formyl-L-aspartate	0.795518
p-Cresol	0.794757
Uridine diphosphate-N-acetylglucosamine	0.793717
5-Hexyltetrahydro-2-furanoctanoic acid	0.792919
Quinaldic acid	0.791039
Epinephrine glucuronide	0.790667
Purine	0.789902
5-Amino-2-oxopentanoic acid	0.787322
Eremosulphoxinolide A	0.78654
Palmitoylethanolamide	0.784283
4-Hydroxy-5-phenyltetrahydro-1,3-oxazin-2-one	0.783973
D-Malic acid	0.78005
D-synephrine	0.777652
4-Hydroxyproline	0.776855
N-Nitroso-pyrrolidine	0.775367
L-cis-3-Amino-2-pyrrolidinecarboxylic acid	0.775191
Cynaroside A	0.773844
Glycine	0.773738
2',7-Dihydroxy-4',5'-dimethoxyisoflavone	0.772732
Benzyl methyl sulfide	0.772467
Annocherin A	0.772231
Agrocybenine	0.770252
Linamarin	0.770123
Lysyl-Isoleucine	0.7684
Succinic acid	0.767988
3-[(3-Methylbutyl)nitrosoamino]-2-butanone	0.766633
Threoninyl-Leucine	0.765111
Mulberrofuran E	0.763727
PC(18:2(9Z,12Z)/15:0)	0.762971
Ethylphosphate	0.760584
2,6-diaminohexanoic acid	0.759885
N1-Methyl-2-pyridone-5-carboxamide	0.759758
D-Ornithine	0.75953
1-Aminocyclopropanecarboxylic acid	0.75755
28-Norcyclomusalenone	0.756979
Putrescine	0.756928
(2-Methoxyethoxy)propanoic acid	0.756723
Choline	0.755845
Nerolidol 3-O-[a-L-rhamnopyranosyl-(1->2)-b-D-glucopyranoside]	0.753552
4-Hydroxy-2-butenoic acid gamma-lactone	0.752724
2,5-Dihydro-2,4-dimethyloxazole	0.751374
1H-Pyrrole-2-carboxaldehyde	0.74715
Cavipetin C	0.744863
3-Methoxytyrosine	0.7446
(3R, 6'Z)-3,4-Dihydro-8-hydroxy-3-(6-pentadecenyl)-1H-2-benzopyran-1-one	0.742561
Phenylethylamine	0.741785
4-(Methylnitrosamino)-1-(1-oxido-3-pyridinyl)-1-butanone	0.74172
Linalyl phenylacetate	0.738473
17a-Ethynylestradiol	0.737657
Demethoxyshogaol	0.734074
5-Nitro-2-propoxyaniline	0.734042
Oxyacanthine	0.733293
4-Methylene-2-pyrrolidinecarboxylic acid	0.733178
Androstanediol	0.731981
Benzoyl ecgonine	0.730892
Estrone glucuronide	0.726459
D-Glutamine	0.725521
4,5-Dimethyloxazole	0.72216
Cholic acid glucuronide	0.722009
Dehydrophytosphingosine	0.721428
Cyclohexanecarboxylic acid	0.720511
Hydroxyphenyllactic acid	0.719842
Tauroursodeoxycholic acid	0.719839
L-Cysteine	0.713421
2-Propylpiperidine	0.712524
5-Methyl-2-phenyl-2-hexenal	0.710553
(-)-Epiafzelechin	0.707731
Monoethylglycinexylidide	0.706497
6-hydroxychlorzoxazone	0.706211
Prostaglandin D2-1-glyceryl ester	0.706082
Valerylglycine	0.703827
Turanose	0.701595
3,4,5-Trimethoxycinnamic acid	0.701094
3-Dehydrosphinganine	0.700936
L-prolyl-L-proline	0.700819
[8]-Paradol	0.69712
Kynurenic acid	0.692911
Bolegrevilol	0.691948
(3beta,5alpha,6beta,22E,24R)-23-Methylergosta-7,22-diene-3,5,6-triol	0.691867
N-Acetylglutamic acid	0.69185
Galactosylsphingosine	0.691343
Citalopram propionic acid	0.690872
N-[(4E,8E)-1,3-dihydroxyoctadeca-4,8-dien-2-yl]hexadecanamide	0.689301
Pyruvic acid	0.688481
(3beta,17alpha,23S)-17,23-Epoxy-3,28,29-trihydroxy-27-norlanost-8-en-24-one	0.687454
o-Ethyltoluene	0.687224
Capryloylglycine	0.68623
DHAP(10:0)	0.684376
4-Aminobutyraldehyde	0.683922
Glyuranolide	0.682214
p-Hydroxymandelic acid	0.68042
Mesaconic acid	0.679897
5-Ethyl-2,3-dimethylpyrazine	0.67948
3-Methylcrotonylglycine	0.679371
myo-Inositol	0.678688
Cohumulone	0.678296
Octadecanamide	0.678088
Sarcosine	0.677692
beta-Citraurinene	0.677673
4-Trimethylammoniobutanoic acid	0.676505
3-Acetamidobutanal	0.674771
Marmesin rhamnoside	0.674451
Ganoderiol H	0.67442
N-Methyl-a-aminoisobutyric acid	0.669751
2-Ethylacrylic acid	0.667178
N-Carbamoylsarcosine	0.666924
2-Acetylpyrazine	0.666863
Sphinganine	0.666306
23-Hydroxyphysalolactone	0.666029
(9S,10S)-10-hydroxy-9-(phosphonooxy)octadecanoate	0.665716
2-Methoxy-3-methylpyrazine	0.665436
Cytosine	0.66467
DL-Glutamate	0.664495
Fructosamine	0.664453
N-(5-Methyl-3-oxohexyl)alanine	0.663872
PC(22:5(7Z,10Z,13Z,16Z,19Z)/16:0)	0.662772
8-iso-15-keto-PGE2	0.662556
20-Hydroxy-leukotriene B4	0.662268
2,4,6-trihydroxy-2-[(4-hydroxyphenyl)methyl]-2,3-dihydro-1-benzofuran-3-one	0.661008
Isopropylbenzene	0.656846
Dodecanoylcarnitine	0.656446
Guanine	0.655504
D-Aspartic acid	0.654791
Nigakinone	0.654673
(x)-1,2-Propanediol 1-O-b-D-glucopyranoside	0.65099
8,12-Epoxy-4(15),7,11-eudesmatrien-1-one	0.650862
I-Urobilin	0.64988
Deoxyguanosine	0.649341
Phenylalanyl-Alanine	0.649015
Alanyl-Tyrosine	0.646951
2-Hydroxybutyric acid	0.646778
Hydroxyprolyl-Valine	0.646444
3alpha,4,7,7alpha-Tetrahydro-4-hydroxy-1H-isoindole-1,3(2H)-dione	0.644615
Osmaronin	0.644365
Thymoquinone	0.642667
Noralfentanil	0.642179
L-Histidine trimethylbetaine	0.640188
m-Xylene	0.639976
9-Hydroxy-4-methoxypsoralen 9-glucoside	0.639469
2-(14,15-Epoxyeicosatrienoyl) Glycerol	0.637881
Cytarabine	0.635038
2-(1-Methylpropyl)-4,6-dinitrophenol	0.634538
L-Hypoglycin A	0.63305
Linoleyl carnitine	0.631641
3-Aminobutanoic acid	0.630905
Allocholic acid	0.630891
Lysyl-Phenylalanine	0.630398
6,15-Diketo,13,14-dihydro-PGF1a	0.630224
Tenuazonic acid	0.629632
Dodecanedioic acid	0.629228
Austin	0.627916
Dihydro-4,6-dimethyl-2-(1-methylethyl)-4H-1,3,5-dithiazine	0.627533
Capsaicin	0.626143
Dopamine quinone	0.625428
Tiglylglycine	0.62385
Dihydroxyfumitremorgin C	0.621204
Phenylacetylglutamine	0.620916
Androsterone sulfate	0.616815
Ketoleucine	0.616579
Dihydroconiferin	0.616449
Indole-3-carbinol	0.615859
5-Megastigmen-7-yne-3,9-diol 3-glucoside	0.615407
Hypogeic acid	0.612341
3-Hydroxymethylglutaric acid	0.612299
Cohibin B	0.61198
3-Phenylpropyl 2-methylpropanoate	0.611701
Leucinic acid	0.611163
Prolyl-Alanine	0.610869
alpha-Methylstyrene	0.610229
PE(22:4(7Z,10Z,13Z,16Z)/14:0)	0.609426
PC(22:2(13Z,16Z)/14:0)	0.608785
Calabaxanthone	0.607463
O-Demethylfonsecin	0.607446
8-Isoprostaglandin F2a	0.606359
Feruloyl-2-hydroxyputrescine	0.606059
N-Methylhistamine	0.605437
N1-Acetylspermidine	0.602272
Citraconic acid	0.602259
Deoxypyridinoline	0.6015
L-Threonine	0.601178
Furoeremophilone 1	0.600143
1,2-Dihydro-1,1,6-trimethylnaphthalene	0.598299
Dethiobiotin	0.597657
C.I. Solvent Red 80	0.597237
4'-Hydroxyflurbiprofen	0.594234
Norfluoxetine	0.594145
Cyclomulberrin	0.593921
Hexylamine	0.591879
Ligustilide	0.591807
Dopamine	0.590718
Capsiate	0.59063
3-Oxooctadecanoic acid	0.587343
(E)-3-(4-Hydroxyphenyl)-2-propenal	0.586666
PE(20:5(5Z,8Z,11Z,14Z,17Z)/15:0)	0.585922
2-Methoxy-(3 or 5 or 6)-isopropylpyrazine	0.585547
Dodecanoic acid	0.584583
Neohesperidin dihydrochalcone	0.583389
1-H-Inden-1-one,2,3-dihydro-3,3,5,6-tetramethyl	0.583146
PE(15:0/14:0)	0.58314
Phenylacetaldehyde	0.582718
2-Methylpyridine	0.57961
L-Agaridoxin	0.579567
Niacinamide	0.5794
Cadabicine	0.576785
S-(3-Methylbutanoyl)-dihydrolipoamide-E	0.576746
Prolyl-Valine	0.576079
Erinacine D	0.575858
3-Methyladenine	0.575699
PC(18:4(6Z,9Z,12Z,15Z)/P-18:1(11Z))	0.573887
Glycylalanylprolylmethionylphenylalanylvalinamide	0.573656
Carnosol	0.572615
2-Hydroxy-4,7-dimethoxy-2H-1,4-benzoxazin-3(4H)-one	0.57071
5-Aminopentanal	0.56895
Ethyl oleate	0.568712
Calcidiol	0.56849
Nandrolone	0.566145
16-Hydroxy hexadecanoic acid	0.56315
Methyldopa	0.560848
1,2,3,4,5,6-Hexahydro-5-(1-hydroxyethylidene)-7H-cyclopenta[b]pyridin-7-one	0.556488
Vanillylmandelic acid	0.55631
(9xi,10xi,12xi)-9,10-Dihydroxy-12-octadecenoic acid	0.556087
Phenylalanyl-Serine	0.555206
N-Acetylmannosamine	0.553417
Norverapamil	0.553273
2-O-(5,8,11,14,17-Eicosapentaenoyl)-1-O-hexadecylglycero-3-phosphocholine	0.549396
2,4-Dimethyl-1H-indole	0.548678
Simvastatin	0.548539
Indoxyl	0.548272
Mannose 6-phosphate	0.54571
Plastoquinone 3	0.542372
Cucurbitacin B	0.540119
L-trans-4-Methyl-2-pyrrolidinecarboxylic acid	0.536533
Tetradecanedioic acid	0.536328
Pyridine	0.533496
xi-Tetrahydro-3-propyl-2H-pyran-2-one	0.532156
Grandisine III	0.52699
Pyroglutamic acid	0.526351
1,2-Dehydro-alpha-cyperone	0.52446
2-(Methylamino)benzoic acid	0.523523
Liquoric acid	0.522503
(S,E)-Zearalenone	0.522158
2-Hydroxyvaleric acid	0.521946
Isovalerylglycine	0.521754
Suberylglycine	0.520045
(R)-Pelletierine	0.518319
Dihydrozeatin-7-N-dihydrozeatin	0.517076
Sherry lactone	0.514965
(14alpha,17beta,20S,22R)-14,20-Epoxy-17-hydroxy-1-oxowitha-3,5,24-trienolide	0.513193
Terephthalic acid	0.512811
Piperine	0.511669
d-Tocotrienol	0.510827
Bovinic acid	0.509364
Capsiamide	0.506142
2-Acetylpyrrole	0.501437
2-Isopropyl-3-methoxypyrazine	0.501303
p-Anisic acid	0.500567
Oxoamide	0.499388
Urothion	0.499023
Linoleamide	0.497671
4-Hydroxy-4-(3-pyridyl)-butanoic acid	0.497137
(Z)-3-(1-Formyl-1-propenyl)pentanedioic acid	0.496696
N-Acetylvanilalanine	0.495805
2-Piperidinone	0.495532
3-Methyldioxyindole	0.494824
Ribothymidine	0.492781
2-Propene-1-thiol	0.488573
Lauroyl diethanolamide	0.487992
Serotonin	0.487354
Indoleacetic acid	0.486732
N-Carboxyethyl-g-aminobutyric acid	0.484322
1-Methoxy-1H-indole-3-carboxaldehyde	0.483786
5-Aminopentanoic acid	0.48359
3'-O-Methylguanosine	0.483584
Aldehydo-D-xylose	0.481989
3beta,6beta-Dihydroxynortropane	0.481408
13-L-Hydroperoxylinoleic acid	0.479598
6-Hydroxy-1H-indole-3-acetamide	0.477481
1-Isothiocyanato-7-(methylthio)heptane	0.476231
2-Furancarboxaldehyde	0.47584
N-Acetylmuramate	0.475583
3-Sulfinato-L-alaninate	0.475501
(10E,12Z)-(9S)-9-Hydroperoxyoctadeca-10,12-dienoic acid	0.475293
(+)-threo-2-Amino-3,4-dihydroxybutanoic acid	0.474473
Trimethyl-2-propenylpyrazine	0.473989
Hexanoylglycine	0.473553
Prolylglycine	0.473382
Tyrosyl-Serine	0.473232
PE(22:4(7Z,10Z,13Z,16Z)/14:1(9Z))	0.472476
LysoPC(14:0/0:0)	0.470424
PC(20:2(11Z,14Z)/20:4(5Z,8Z,11Z,14Z))	0.46733
4-Methoxy-5-(3,7,11,15-tetramethyl-2,6,10,14-hexadecatetraenyl)-1,3-benzenediol	0.467209
3-(4-Methoxyphenyl)-2-methyl-2-propenal	0.461457
Beta-Glycerophosphoric acid	0.46084
Americine	0.458764
Prolyl-Glutamine	0.457221
Antibiotic SB 202742	0.457025
Calystegin A3	0.453776
Adipic acid	0.451309
Spinacine	0.45104
Oleoside 11-methyl ester	0.450543
PE(P-18:1(11Z)/18:3(6Z,9Z,12Z))	0.449421
3,4,5-trihydroxycyclohex-1-ene-1-carboxylic acid	0.449213
Spirostane-3,6-dione	0.447025
Rosmic acid	0.44664
2-Ethoxy-3-methylpyrazine	0.446202
4-Aminophenol	0.445122
L-Arabitol	0.445054
3-Hydroxypicolinic acid	0.440897
2-Keto-6-acetamidocaproate	0.440469
Hesperetin	0.440097
Hypoletin 8-gentiobioside	0.439816
1,4-Dideoxy-1,4-imino-D-ribitol	0.438804
1-(beta-D-Ribofuranosyl)-1,4-dihydronicotinamide	0.437717
trans-S-(1-Propenyl)-L-cysteine	0.43755
Hypoxanthine	0.435941
(3beta,22E,24R)-5,8-Epidioxy-23-methylergosta-6,22-dien-3-ol	0.435009
Spermidine	0.434988
Glycyl-glycine	0.434974
Epinephrine	0.433821
Brassica napus non-fluorescent chlorophyll catabolite 3	0.433665
11,12,13-Trinor-7-calamenone	0.431606
Isobutyric acid	0.431579
5-HETE	0.43075
Porrigenin A	0.429659
6-Dimethylaminopurine	0.426934
Lysyl-Proline	0.42625
Ascorbyl palmitate	0.424283
PC(18:1(9Z)/P-16:0)	0.423714
Monoglyceride citrate	0.422763
Glycylprolylhydroxyproline	0.421795
Scorzonoside	0.420941
Glyceraldehyde	0.41926
Betaine	0.418695
Asymmetric dimethylarginine	0.418654
PE(20:4(5Z,8Z,11Z,14Z)/15:0)	0.415716
Abscisic acid	0.41534
Suspensolide F	0.415275
L-Palmitoylcarnitine	0.413524
4-Coumaroylputrescine	0.412374
Gibberellin A53	0.412114
2,3-Butanediol glucoside	0.410417
4-Methylumbelliferone	0.409886
Threoninyl-Tyrosine	0.409183
Hirsutin	0.407635
1-deoxy-1-(N6-lysino)-D-fructose	0.40762
N-Methylputrescine	0.404788
Beta-Tyrosine	0.403003
1H-Indole-2,3-dione	0.401277
1-(Hydroxymethyl)-5,5-dimethyl-2,4-imidazolidinedione	0.400924
Saringosterol 3-glucoside	0.400855
Androstanedione	0.399656
7,8-Dihydropteroic acid	0.39799
Myristic acid	0.39785
sec-Butylamine	0.39775
Boviquinone 4	0.397676
1-Cyano-2-hydroxy-3-butene	0.396968
N-Acetyl-beta-alanine	0.396929
N1-Methyl-4-pyridone-3-carboxamide	0.396644
Acetone cyanohydrin	0.396289
PE(20:3(8Z,11Z,14Z)/14:1(9Z))	0.395775
Ethyl 3-mercaptopropanoic acid	0.394907
S-(2-Methylpropionyl)-dihydrolipoamide-E	0.394161
Uracil	0.394087
Thioguanine	0.393589
LysoPE(18:2(9Z,12Z)/0:0)	0.392793
3-Formyl-6-hydroxyindole	0.389372
N6-Methyladenosine	0.38888
2-Hydroxycinnamic acid	0.386921
Prostaglandin F3a	0.384995
Xanthorrhizol	0.382916
L-Isoleucine	0.380383
3-Isoxazolidinone	0.376756
Azelaic acid	0.376195
Prostaglandin E3	0.375868
Adlupone	0.375759
Ubiquinone-4	0.372333
N-Oleoylethanolamine	0.371917
Dimethyl dialkyl ammonium chloride	0.369604
Deacetyldiltiazem	0.367015
Erinacine P	0.36687
Oleoyl glycine	0.365587
4-Nitrophenol	0.365499
N-Acetylputrescine	0.364861
3-O-fucopyranosyl-2-acetamido-2-deoxyglucopyranose	0.362752
2-Methyl-2-[(1-oxo-2-propenyl)amino]-1-propanesulfonic acid	0.361716
Glutaminylproline	0.361021
2-Isopropyl-3-oxosuccinate	0.360776
Zymonic acid	0.359192
PS(16:1(9Z)/18:4(6Z,9Z,12Z,15Z))	0.358088
Taraxacoside	0.354689
Threoninyl-Phenylalanine	0.353753
2'-O-Methyladenosine	0.350387
Quindoxin	0.347263
3-(1-Pyrrolidinyl)-2-butanone	0.346995
7,8-dihydroxy-6-methoxy-3-(4-methoxyphenyl)-4H-chromen-4-one	0.345454
3-Acetyl-2,5-dimethylthiophene	0.344406
p-Mentha-1,3,5,8-tetraene	0.343552
Dopamine 3-O-sulfate	0.342743
Glabranin	0.337773
Caffeine	0.337058
Mannitol	0.336586
5'-Methylthioadenosine	0.336098
Pectachol	0.335821
Tyrosol	0.335025
3,5-Dimethylphenyl methylcarbamate	0.333704
Dihydrotestosterone	0.332894
Oenanthoside A	0.331828
2,3-Diethylpyrazine	0.330683
Alanyl-Arginine	0.330202
gamma-Glutamylglutamic acid	0.327956
Homo-L-arginine	0.325985
3-Acetyl-2,5-dimethylfuran	0.324811
Inosine	0.32454
Hydroxystrobilurin D	0.324205
Mizolastine	0.32201
Phenyllactic acid	0.320547
Pentadecanoic acid	0.318158
7-Methylxanthine	0.317644
LysoPA(18:2(9Z,12Z)/0:0)	0.316694
Leukoaminochrome	0.31543
Ethyl 7-epi-12-hydroxyjasmonate glucoside	0.313985
Oxoglutaric acid	0.311541
Biliverdin	0.310908
Acetylvalerenolic acid	0.310824
(3b,4b,11b,14b)-11-Ethoxy-3,4-epoxy-14-hydroxy-12-cyathen-15-al 14-xyloside	0.309382
Glutaric acid	0.3067
Mesna	0.304
Methylimidazole acetaldehyde	0.302759
1H-Indole-3-carboxaldehyde	0.301893
Betaine aldehyde	0.299003
(17alpha,23S)-17,23-Epoxy-29-hydroxy-27-norlanosta-1,8-diene-3,15,24-trione	0.292509
(2R)-2-Hydroxy-2-methylbutanenitrile	0.291772
cis,cis-Muconic acid	0.291717
Pi-Methylimidazoleacetic acid	0.290154
2-Aminoheptanedioic acid	0.288968
Caffeic acid	0.287385
1-Methylnicotinamide	0.280669
FAD	0.279348
Uridine diphosphategalactose	0.277739
PC(16:1(9Z)/P-18:1(11Z))	0.275071
Phenylalanyl-Tryptophan	0.27336
Asparaginyl-Proline	0.271886
2-Acetyl-1-methylpyrrole	0.271349
2-Heptylbenzothiazole	0.269896
Desglucocheirotoxol	0.269026
S-Adenosylmethionine	0.267452
5,15-DiHETE	0.267171
Neoporrigenin B	0.26691
LysoPC(15:0)	0.266683
4-Amino-2-methylenebutanoic acid	0.265491
Dulciol B	0.26498
13S-hydroxyoctadecadienoic acid	0.264587
Estriol-17-glucuronide	0.262664
LysoPC(22:2(13Z,16Z))	0.262646
Deoxyinosine	0.262618
Methoxypyrazine	0.261504
(13R,14R)-8-Labdene-13,14,15-triol	0.260913
delta3,5-Deoxytigogenin	0.259764
2-Acetyl-1,5,6,7-tetrahydro-6-hydroxy-7-(hydroxymethyl)-4H-azepine-4-one	0.258055
20-Hydroxy-leukotriene E4	0.257254
2-(3,4-Dihydroxybenzoyloxy)-4,6-dihydroxybenzoate	0.256166
Pipernonaline	0.255939
Sulfolithocholylglycine	0.255118
Tyrosyl-Tyrosine	0.253894
Rhapontigenin	0.253683
24,25-Dihydroxyvitamin D	0.252229
Isopalmitic acid	0.251557
Leucyl-Tyrosine	0.249227
Leucyl-Tryptophan	0.248756
Formylanthranilic acid	0.248693
6,10,14-Trimethyl-5,9,13-pentadecatrien-2-one	0.248692
2-Methylbutylamine	0.248106
O-Acetylethanolamine	0.247411
Adenosine 2'-phosphate	0.247217
2-Pyrocatechuic acid	0.246487
[12]-Gingerol	0.245992
Glutaminylaspartic acid	0.245444
Palmitic amide	0.242791
Propionylcarnitine	0.242133
Curcumenone	0.241835
2-Hydroxymyristic acid	0.241631
7-Ketocholesterol	0.240611
p-Hydroxyfelbamate	0.239611
Thymine	0.239501
N-gamma-Glutamylglutamine	0.238473
3-Hydroxybutyric acid	0.237093
MG(0:0/18:1(9Z)/0:0)	0.235703
Gentisic acid	0.235165
Mangiferdesmethylursanone	0.235026
Metenamine	0.233126
Harderoporphyrinogen	0.228138
1-(1-Pyrrolidinyl)-2-propanone	0.227881
N-Acetylprocainamide	0.22757
Trimethylamine N-oxide	0.22667
gamma-L-Glutamyl-L-pipecolic acid	0.224534
2-Ketobutyric acid	0.224314
Chalcone	0.223908
Methylsuccinic acid	0.221969
Stigmast-22-ene-3,6-dione	0.220186
Elaidic carnitine	0.219506
D-Phenyllactic acid	0.218482
Gluconolactone	0.21653
3-(2-Furanylmethylene)pyrrolidine	0.213585
(2S,4S,6S)-2-[2-(4-Hydroxy-3-meyhoxyphenyl)ethyl]tetrahydro-6-(4,5-dihydroxy-3-methoxyphenyl)-2H-pyran-4-ol	0.212287
Dihydrothymine	0.212069
2'-Deoxyguanosine 5'-monophosphate	0.204683
Caprylic acid	0.20279
1-Methyl-1,3-cyclohexadiene	0.202741
Mesobilirubinogen	0.199644
3-Nitrotyrosine	0.19754
xi-Anomuricine	0.197258
gamma-Glutamylmethionine	0.19676
Isonicotinic acid	0.194308
6-Amino-9H-purine-9-propanoic acid	0.194246
1-Methylguanine	0.193154
N-Desmethyleletriptan	0.19231
Cytidine monophosphate	0.191648
Docosahexaenoic acid	0.188295
(3xi,6xi)-Cyclo(alanylvalyl)	0.18766
PC(22:4(7Z,10Z,13Z,16Z)/16:0)	0.186745
Epsilon-(gamma-Glutamyl)-lysine	0.186029
trans-Hexadec-2-enoyl carnitine	0.185525
Glycoursodeoxycholic acid	0.184138
p-Cresol glucuronide	0.181621
Isoliensinine	0.181467
Cinnzeylanine	0.177751
Tryptophyl-Isoleucine	0.171781
Prostaglandin B2	0.170084
DL-Dopa	0.169916
N-Lactoyl ethanolamine	0.169368
Sphingosine	0.167098
Prolyl-Lysine	0.164399
5-Acetyl-2,4-dimethyloxazole	0.162983
Aesculin	0.162914
Beta-Aminopropionitrile	0.162339
Pyrrole-2-carboxylic acid	0.161954
Xanthosine	0.15867
Eicosadienoic acid	0.157228
7-Methylguanine	0.156698
Jasmolone	0.156131
Tryptophyl-Serine	0.153622
Tejedine	0.15257
Oleamide	0.152487
3-Hydroxy-4,6-heptadiyne-1-yl 1-glucoside	0.150899
7,9-Illudadiene-3,14-diol	0.149763
26-Methyl nigranoate	0.149672
1-(1-Pyrrolidinyl)-2-butanone	0.149522
LysoPC(18:3(6Z,9Z,12Z))	0.149391
Acuminoside	0.14927
Pelargonic acid	0.147978
Prolyl-Methionine	0.145826
BOX B	0.144901
Aldosine	0.14377
9,10-epoxyoctadecanoic acid	0.142439
7-Aminomethyl-7-carbaguanine	0.141191
2-Amino-3-methylbenzoate	0.140673
3-Isovalidene-3alpha,4-dihydrophthalide	0.140322
Stigmastane-3,6-dione	0.139796
Indolelactic acid	0.139455
Phenylalanyl-Glycine	0.134374
Grossamide	0.134223
Oxytetracycline	0.134067
Arbutin	0.127513
Glutamylglutamic acid	0.126431
Hydrocinnamic acid	0.125984
Asparaginyl-Phenylalanine	0.124437
Hepoxilin A3	0.12336
Petroselinic acid	0.122648
(Z)-2-(5-Tetradecenyl)cyclobutanone	0.122604
L-Furosine	0.122061
Nicotinic acid mononucleotide	0.120739
Ophthalmic acid	0.120426
15-Keto-prostaglandin E2	0.11987
1-O-Sinapoylglucose	0.119486
3alpha,4,7,7alpha-Tetrahydro-1H-isoindole-1,3(2H)-dione	0.119159
PC(18:3(6Z,9Z,12Z)/18:1(11Z))	0.117202
LysoPC(18:1(9Z))	0.115932
Cohibin C	0.115366
4-Butyloxazole	0.114853
N,N-Dimethylsphingosine	0.113952
Alkaloid AQC2	0.113098
(Z)-N-Feruloyl-5-hydroxyanthranilic acid	0.112986
2-(3,4-dihydroxy-5-methoxyphenyl)-3,5,7-trihydroxy-4H-chromen-4-one	0.112389
Succinic anhydride	0.111535
LysoPC(16:1(9Z)/0:0)	0.109208
L-Arginine	0.10917
1-Methyladenosine	0.108402
Pyrrolidonecarboxylic acid	0.107459
(1beta,2alpha,3alpha)-1,2,3,24-Tetrahydroxy-12-oleanen-28-oic acid	0.106705
L-Leucine	0.105598
Dimethyl 3-methoxy-4-oxo-5-(8,11,14-pentadecatrienyl)-2-hexenedioate	0.104009
Diethylcarbamazine N-oxide	0.102997
Arachidonic acid	0.102883
Santene	0.101846
Thymidine	0.101626
1-Octen-3-yl primeveroside	0.101263
Tryptophyl-Proline	0.100926
PC(20:4(8Z,11Z,14Z,17Z)/20:3(8Z,11Z,14Z))	0.100662
FAPy-adenine	0.10063
O-Toluidine	0.0999231
3'-Hydroxy-T2-triol	0.0987912
Mesalazine	0.098038
N-Hexadecanoylpyrrolidine	0.0967848
Vanillin 3-(L-menthoxy)propane-1,2-diol acetal	0.0961842
D-Alanyl-D-alanine	0.0944124
LysoPE(0:0/20:4(5Z,8Z,11Z,14Z))	0.0936976
5alpha-Tomatidan-3-one	0.0936215
Dihydrojasmonic acid	0.0887086
3-Hydroxyanthranilic acid	0.0872915
LysoPE(18:1(9Z)/0:0)	0.0870901
Pyridoxine	0.0869917
(3beta,23E)-3-Hydroxy-27-norcycloart-23-en-25-one	0.0868236
LysoPC(20:3(5Z,8Z,11Z))	0.0848424
2-Amino-5-phenylpyridine	0.0843739
Oleic acid	0.0837872
Threonic acid	0.0808839
N-Acetylserine	0.0791618
3-Acetyl-2,7-naphthyridine	0.0791468
LysoPE(0:0/20:2(11Z,14Z))	0.0791274
Genipinic acid	0.0780386
2-Hydroxypyridine	0.0776773
PE(22:6(4Z,7Z,10Z,13Z,16Z,19Z)/15:0)	0.0762616
Cinnzeylanol	0.0750343
20-Hydroxy-PGF2a	0.0748892
Cholesterol sulfate	0.074478
Mollicellin D	0.0741707
Lysyl-Arginine	0.0735194
Serylalanine	0.0729702
L-Glutamine	0.0697035
Lucidone A	0.0688258
Adenosine	0.0658812
Cyperotundone	0.0646058
Kukoamine D	0.0644972
Deoxyuridine	0.0637063
(1x,2x)-Guaiacylglycerol 2-glucoside	0.063222
Aflatoxin B2	0.063039
(4-Hydroxybenzoyl)choline	0.0614723
PC(20:4(5Z,8Z,11Z,14Z)/20:4(8Z,11Z,14Z,17Z))	0.0589208
L-Proline	0.058754
3-Methyl-2-oxovaleric acid	0.0573048
PA(18:3(9Z,12Z,15Z)/16:0)	0.056226
Norcapsaicin	0.0527037
L-Theanine	0.0521039
D-Ribose	0.049568
Pratenol A	0.0490894
Uridine	0.0484805
Dihydrouracil	0.0484482
(R)-2-Hydroxysterculic acid	0.0482976
3-(Dimethylaminomethyl)indole	0.0456842
Pyrohyperforin	0.0446367
Petasalbin	0.0442305
2,3-Secoporrigenin	0.042344
Demethylated antipyrine	0.0414973
Calcitriol	0.0392325
1-Methylguanosine	0.0389012
Cytidine	0.0370916
Formyl-5-hydroxykynurenamine	0.0366441
NAD	0.036194
L-2-Amino-5-hydroxypentanoic acid	0.0345798
Avenanthramide 1s	0.033264
Methyl 2-aminobenzoate	0.0314471
Prenyl glucoside	0.0306466
3,3-Dimethylglutaric acid	0.0299696
Lysyl-Tyrosine	0.029501
Docosahexaenoyl Ethanolamide	0.0278746
Geranyl acetoacetate	0.0277553
Allysine	0.0274917
5-Hydroxybuspirone	0.02734
PE(P-18:1(9Z)/20:4(5Z,8Z,11Z,14Z))	0.0259693
Nervonyl carnitine	0.0254397
3-Methylguanine	0.023171
Vinylacetylglycine	0.0216653
Osmundalin	0.0215658
Thalictroidine	0.0201109
Camellenodiol	0.0195901
Pyrrolidine	0.0194046
L-Lysopine	0.0192134
Euglobal VII	0.0170959
Phenylalanyl-Isoleucine	0.0152701
L-Glutamic acid	0.013225
2-acetyl-1-alkyl-sn-glycero-3-phosphocholine	0.0115391
Diethyl tartrate	0.0104014
Heterophyllin	0.00755964
4-Pyridoxic acid	0.00556764
Daidzein	0.00516016
N-Methylalanine	0.00344196
Hebevinoside XIII	0.00320568
Physangulide	0.00302088
Flufenprox	0.00295492
1,2,3-Trihydroxybenzene	0.00191715
N-cis-Caffeoyltyramine	0.00157372
Isotetrandrine	0.000790219

## Sheet: Figure 4E
Sample	LPD1	LPD2	LPD3	LPD4	LPD5	NPD1	NPD2	NPD3	NPD4
Tryptophan	8.87641e+06	2.68815e+07	2.39046e+07	2.9411e+07	2.28759e+07	4.37108e+07	3.50699e+07	3.33135e+07	4.20536e+07
Piperidine	3.10302e+07	1.65539e+08	7.76756e+07	2.43622e+08	8.38053e+07	1.94945e+08	2.41364e+08	1.65213e+08	1.98145e+08
4-Hydroxybenzaldehyde	9.81519e+06	1.21713e+07	7.98862e+06	1.62355e+07	9.34187e+06	1.69524e+07	1.36719e+07	1.07031e+07	14103716
Creatine	3.22174e+08	859732975	2.42541e+08	5.40643e+08	4.19152e+08	2008620771	1445959732	2021507651	2142242258
Aminoadipic acid	2.19823e+06	1.01686e+07	9.90268e+06	1.19604e+07	6.8915e+06	1.57886e+07	1.28148e+07	1.26739e+07	2.46718e+07
N-Methylnicotinium	4.09921e+07	2.24363e+07	1.81271e+07	6.74051e+07	2.27534e+07	1.8821e+07	2.39827e+07	8.48538e+06	1.33702e+07
2-Hydroxyadenine	3.87894e+06	3.70833e+06	2.62857e+06	6.09187e+06	2.85257e+07	3.21896e+06	3.42488e+06	2.43955e+06	2.04217e+06
Pterin	2.32528e+07	3.75832e+07	2.14376e+07	4.58796e+07	2.97366e+07	2.64786e+07	2.96346e+07	1.73876e+07	2.80023e+07
Proline betaine	0	1.28378e+08	2.40671e+07	2.48362e+07	6.71319e+07	1.59588e+08	417996990	1.3863e+08	160769746
Beta-Guanidinopropionic acid	1.24673e+06	1.44459e+06	1.92528e+06	2.272e+06	3.61434e+06	4.7806e+06	3.03135e+06	5.71638e+06	6.53281e+06
17-beta-estradiol 3-sulfate-17-(beta-D-glucuronide)	3.46287e+06	1.06278e+06	947247	2.86424e+06	1.41888e+06	817361	1.35514e+06	146296	234864
Coproporphyrin IV	269897	3.97705e+06	3.13767e+06	533646	3.01266e+06	5.23795e+06	6.45891e+06	4.80542e+06	5.37169e+06
D-Glucuronic acid	7.28182e+06	8.26683e+06	1.18792e+07	7.91924e+06	7.30463e+06	3.39203e+07	2.44616e+07	1.83781e+07	5.44476e+07
m-Aminobenzoic acid	8.74879e+06	8.64253e+06	4.27692e+06	7.0157e+06	9.87067e+06	17173060	1.91842e+07	2.00896e+07	7.02562e+07
2,4,12-Octadecatrienoic acid piperidide	4.99525e+06	4.02288e+06	2.5984e+06	9.52692e+06	5.10098e+06	1.19345e+06	2.68352e+06	1.483e+06	1.43603e+06
Rumexoside	703437	255255	244650	853811	468132	207803	295506	47574.4	126376
S-Acetyldihydrolipoamide	1.48993e+08	4.54491e+07	4.47917e+06	6.55376e+07	5.35304e+07	252613919	2.10537e+08	2.13835e+08	3.62374e+08
Trehalose	2.8037e+06	2.86024e+06	3.91653e+06	6.66888e+06	3.69463e+06	2.80439e+06	3.2726e+06	1.54722e+06	2.58866e+06
Leucyl-Threonine	9.22813e+06	1.51582e+07	6.54627e+06	8.72118e+06	1.77851e+07	2.1818e+07	1.51813e+07	3.08109e+07	2.3236e+07
Loquatoside	1.39511e+06	664571	1.12317e+06	6.02965e+06	1.44159e+06	535076	1.00023e+06	205579	230013
4-Hydroxyphenylpyruvic acid	256742111	2.92846e+06	1.97959e+06	4.17022e+07	2.63782e+08	2.3581e+06	2.6246e+06	2.16317e+06	2.96187e+06
PC(P-18:1(11Z)/14:0)	3.56831e+06	2.25176e+06	1.8686e+06	9.6384e+06	7.11955e+06	613096	1.93076e+06	2.1597e+06	1.36843e+06
Paucine	3.51996e+06	2.57625e+06	2.24573e+06	4.70708e+06	2.43434e+06	1.92134e+06	2.60106e+06	1.07965e+06	1.81237e+06
Ethyl 2-aminobenzoate	5.64101e+07	3.22013e+08	2.32305e+08	4.0338e+08	1.91679e+08	4.66486e+08	4.58172e+08	3.89963e+08	5.48337e+08
N-Acetylglutamine	4.28737e+06	2.65996e+06	1.9669e+06	3.60182e+06	2.25453e+06	6.03211e+06	6.62651e+06	4.05579e+06	9.39144e+06
1,3-Diisopropylbenzene	7.05289e+06	4.07548e+06	3.42863e+06	1.21113e+07	4.04912e+06	3.7146e+06	3.14882e+06	3.55506e+06	3.39374e+06
Coutaric acid	1.07547e+07	5.46006e+06	4.9287e+06	8.4465e+06	7.62727e+06	6.4006e+06	4.97339e+06	2.38498e+06	3.0851e+06
Methionine sulfoxide	5.51503e+06	1.23452e+07	1.04041e+07	1.47552e+07	9.05349e+06	2.62078e+07	1.90252e+07	13966507	1.86356e+07
3-Methyl sulfolene	1.32164e+07	4.65503e+07	3.32702e+07	6.80461e+07	2.92746e+07	7.17637e+07	6.29386e+07	5.74404e+07	7.51715e+07
Di-2-furanylmethane	192923	2.64096e+06	1.32439e+06	2.61928e+06	1.07281e+06	2.95666e+06	2.85453e+06	2.75317e+06	3.9154e+06
Pantothenic acid	1.38976e+06	9.50529e+07	5.35153e+07	1.79238e+08	6.51799e+07	1.36434e+08	1.84644e+08	1.19451e+08	177940746
Nepetariaside	65823.2	418992	166972	331184	47404.7	447637	934257	493539	503077
Hebevinoside VI	2.46623e+06	189178	307672	2.25481e+06	4.79057e+06	123069	75782.3	0	0
Racemethionine	6.05081e+07	1.76444e+08	1.28526e+08	2.58563e+08	1.14769e+08	2.69498e+08	2.387e+08	2.25145e+08	2.85074e+08
MG(0:0/18:3(6Z,9Z,12Z)/0:0)	1.97852e+07	6.28677e+06	5.65419e+06	5.84686e+07	5.6435e+06	5.65793e+06	6.53353e+06	2.97296e+06	1.56933e+06
xi-2-Mercapto-3-methyl-1-butanol	0	997385	949326	978746	438979	2.03934e+06	1.60011e+06	1.26971e+06	1.23005e+06
Bilobetin	328139	65466.1	66556.2	456389	197395	57132.7	61510.5	10881	0
5,7-dihydroxy-2-(4-hydroxyphenyl)-6,8-dimethyl-3,4-dihydro-2H-1-benzopyran-4-one	0	1.38547e+07	5.66377e+06	9.08666e+06	3.14696e+06	1.43573e+07	2.3435e+07	1.42132e+07	1.31637e+07
Urocanic acid	4.78907e+07	3.06914e+08	2.51696e+08	3.97645e+08	1.44526e+08	3.47788e+08	4.35993e+08	3.27661e+08	4.40693e+08
N-[(4E,8Z)-1,3-dihydroxyoctadeca-4,8-dien-2-yl]hexadecanamide 1-glucoside	2.93239e+06	1.67033e+06	2.23663e+06	8.89329e+06	3.97528e+06	402544	1.36358e+06	1.89809e+06	1.27069e+06

## Sheet: Figure 4F
Metabolite Set	Total	Hits	%	Statistic	Expected	P value
Organoheterocyclic compounds	469	2	0.2	65.047	12.5	0.0068498
Polyketides	5544	1	0.1	64.606	12.5	0.0090416
Benzenoids	1887	2	0.05	61.984	12.5	0.011774
Organic acids	914	4	0.05	55.843	12.5	0.020506
Alkaloids	52	1	0.05	49.155	12.5	0.035352
Organic nitrogen compounds	68	1	0.1	40.578	12.5	0.065029
Glycerophospholipids	26970	1	0.05	40.509	12.5	0.06533
Organic oxygen compounds	173	1	0.05	29.648	12.5	0.12958
Fatty Acyls	8124	2	0.05	28.819	12.5	0.13591
Lipids and lipid-like molecules	82977	4	0.2	20.911	12.5	0.21308
Carbohydrates	136	1	0.1	19.488	12.5	0.23422
		20

## Sheet: Figure 4G
Identification of DEMs
OPLS-DA	Vip-value
Lysyl-Glycine	1.80886
Glyuranolide	1.75512
Hebevinoside XIII	1.71615
5-Methyldeoxycytidine	1.69597
Butyrylcarnitine	1.69011
N-Acetyl-L-phenylalanine	1.68758
Histidinal	1.67946
5Z-Dodecenoic acid	1.67039
Bilobetin	1.67
3-Hydroxymethylglutaric acid	1.66224
3-Methylcrotonylglycine	1.6621
2-Hydroxy-7-methoxy-2H-1,4-benzoxazin-3(4H)-one	1.66121
Stigmasterol	1.65233
N-Hydroxy-L-tyrosine	1.65102
N-(5-Methyl-3-oxohexyl)alanine	1.64761
(3b,6b,8a,12a)-8,12-Epoxy-7(11)-eremophilene-6,8,12-trimethoxy-3-ol	1.64527
O-propanoyl-carnitine	1.64434
3-Methoxytyrosine	1.64419
Prolylhydroxyproline	1.64381
Glycerophosphocholine	1.63616
Diethylphosphate	1.63296
4-Aminophenol	1.62959
Monoglyceride citrate	1.62663
Dihydroferuloylglycine	1.62087
2,4,6-trihydroxy-2-[(4-hydroxyphenyl)methyl]-2,3-dihydro-1-benzofuran-3-one	1.6202
5-Butyloxazole	1.61588
N-Cyclopropyl-trans-2-cis-6-nonadienamide	1.61479
Pyridoxal	1.61428
p-Hydroxymandelic acid	1.61374
L-prolyl-L-proline	1.61253
p-Anisic acid	1.61189
Dodecanedioic acid	1.61156
Ascorbic acid	1.61114
Indole-3-carboxylic acid	1.59061
1,11-Undecanedicarboxylic acid	1.58743
L-1,2,3,4-Tetrahydro-beta-carboline-3-carboxylic acid	1.58553
Prolyl-Valine	1.58321
5,6,7,8-Tetrahydro-4-methylquinoline	1.56734
Eremopetasitenin C3	1.56593
2-Heptylbenzothiazole	1.56572
4-Methoxytyramine	1.55744
Phenylacetylglycine	1.55683
Protohypericin	1.55362
Norverapamil	1.55199
Formyl-5-hydroxykynurenamine	1.54642
Pregnanetriol	1.5441
xi-2,3-Dihydro-2-oxo-1H-indole-3-acetic acid	1.54186
N-Carboxyacetyl-D-phenylalanine	1.54048
Norfluoxetine	1.53829
4'-Hydroxyflurbiprofen	1.53708
24,25-Dihydroxyvitamin D	1.53186
Dethiobiotin	1.53048
MG(0:0/18:3(6Z,9Z,12Z)/0:0)	1.52957
DL-Dopa	1.52593
6-hydroxychlorzoxazone	1.52254
5-Acetyl-2,4-dimethyloxazole	1.5169
Pyrraline	1.51688
[8]-Dehydrogingerdione	1.5077
S-4-Hydroxymephenytoin	1.50629
Methyl nicotinate	1.50406
L-Histidine trimethylbetaine	1.50321
Todatriol glucoside	1.50263
(9S,10E,12Z,15Z)-9-Hydroxy-10,12,15-octadecatrienoic acid	1.50153
Cucurbitacin B	1.49978
trans-Hexadec-2-enoyl carnitine	1.4958
Capryloylglycine	1.48842
6-Methylquinoline	1.48787
Hydroxyprolyl-Hydroxyproline	1.48706
Necatorine	1.48676
24R,25-Dihydroxyvitamin D3	1.48507
L-Glutamine	1.48383
Trimethylaminoacetone	1.48006
2-Methylpyridine	1.47845
Linoleyl carnitine	1.47721
(4-Hydroxybenzoyl)choline	1.47375
Asparaginyl-Proline	1.47129
9,10-epoxyoctadecanoic acid	1.47045
Biliverdin	1.4677
Cinnzeylanol	1.46628
Tryptophyl-Isoleucine	1.45896
Tyramine glucuronide	1.45884
Phenylalanylproline	1.45878
Galactosylsphingosine	1.45877
2-Hydroxy-4,7-dimethoxy-2H-1,4-benzoxazin-3(4H)-one	1.45241
Hexylamine	1.45227
2-Hydroxypyridine	1.44835
Dihydro-4,6-dimethyl-2-(1-methylethyl)-4H-1,3,5-dithiazine	1.44365
5,7-Megastigmadien-9-ol glucoside	1.44164
19-Hydroxy-PGE2	1.44156
20-Carboxy-leukotriene B4	1.43215
2,3-Secoporrigenin	1.42859
beta-D-Galactopyranosyl-(1->4)-2-amino-2-deoxy-beta-D-glucopyranosyl-(1->6)-D-mannose	1.42615
Sulfolithocholylglycine	1.42579
Urothion	1.42518
Shikimic acid	1.42171
Fluticasone propionate	1.42029
3,5-Dimethylphenyl methylcarbamate	1.41725
4-Amino-2-methylenebutanoic acid	1.40924
Suspensolide F	1.40724
Tryptophyl-Proline	1.40581
Epinephrine glucuronide	1.40216
N'-nitrosonornicotine	1.40039
5a-Cholesta-8,24-dien-3-one	1.39889
PE(18:2(9Z,12Z)/15:0)	1.39725
Methyl 2-aminobenzoate	1.39715
Hirsutin	1.39312
PE(18:1(11Z)/14:1(9Z))	1.39154
Calystegin A3	1.38649
L-Tyrosine	1.38511
1-H-Inden-1-one,2,3-dihydro-3,3,5,6-tetramethyl	1.3847
3,7-Bisaboladiene-2,8-dione	1.38332
Phlorisobutyrophenone 2-glucoside	1.37983
alpha-Amylcinnamyl isovalerate	1.37944
Ethyl oleate	1.37411
Calcitriol	1.37409
4-(2-Aminophenyl)-2,4-dioxobutanoic acid	1.36803
1-Methyl-6-phenyl-1H-imidazo[4,5-b]pyridin-2-amine	1.36759
2-Propene-1-thiol	1.36491
Oxyacanthine	1.36435
4-Guanidinobutanoic acid	1.36279
Calabaxanthone	1.36127
Indole-3-carbinol	1.36092
apo-[3-methylcrotonoyl-CoA:carbon-dioxide ligase (ADP-forming)]	1.35956
Pyrohyperforin	1.3592
Isoeugenol acetate	1.35524
Desglucocheirotoxol	1.35408
2-Propionylpyrrole	1.35319
4-(Methylnitrosamino)-1-(3-pyridyl)-1-butanol	1.35282
4-Pyridoxic acid	1.34874
3-Hydroxysebacic acid	1.34806
Androstenedione	1.33914
L-Palmitoylcarnitine	1.33787
Brassicanal C	1.33341
Osmundalin	1.33297
1,2,3-Trihydroxybenzene	1.32927
Beta-Carboline	1.32919
4-Methoxy-5-(3,7,11,15-tetramethyl-2,6,10,14-hexadecatetraenyl)-1,3-benzenediol	1.32532
Prostaglandin G2	1.32466
Alpha-Trisaccharide	1.32144
Daidzein	1.32076
2-Hydroxymyristic acid	1.32065
DG(15:0/18:4(6Z,9Z,12Z,15Z)/0:0)	1.31805
L-Lysopine	1.31797
13S-hydroxyoctadecadienoic acid	1.31554
Indoleacetic acid	1.3123
O-Toluidine	1.30883
Mollicellin D	1.30781
Porrigenin A	1.30242
Furcelleran	1.30146
Mesoporphyrin IX	1.29138
Estrone glucuronide	1.2911
Stigmastane-3,6-dione	1.29045
Furaneol 4-glucoside	1.2885
2-Methylbutylamine	1.2865
PE(22:4(7Z,10Z,13Z,16Z)/14:0)	1.28174
5-Aminopentanamide	1.28019
Acrylamide	1.27923
8-Hydroxycarteolol	1.27465
Isoquinoline	1.27355
(3beta,22E,24R)-5,8-Epidioxy-23-methylergosta-6,22-dien-3-ol	1.27294
Biotin	1.27246
Pyridoxine	1.27226
Camellenodiol	1.27166
Fagomine	1.26886
Pectachol	1.26862
2-Acetyl-1-methylpyrrole	1.26339
4-Hydroxy-5-phenyltetrahydro-1,3-oxazin-2-one	1.25999
4-Trimethylammoniobutanal	1.25985
Leukoaminochrome	1.25819
xi-Tetrahydro-3-propyl-2H-pyran-2-one	1.25643
Threoninyl-Phenylalanine	1.25471
Dulciol B	1.25059
N-Acetylserine	1.25019
6-Deoxyfagomine	1.24672
2,3-Dihydro-5,6-dimethyl-1H-pyrrolizine-7-carboxaldehyde	1.24513
7,8-Dehydro-beta-micropteroxanthin	1.24456
1-(1-Pyrrolidinyl)-2-propanone	1.24396
Spinacine	1.24301
1-(beta-D-Ribofuranosyl)-1,4-dihydronicotinamide	1.2419
Taxifolin 3-arabinoside	1.23923
[8]-Paradol	1.23632
Heterophyllin	1.23474
Tyrosyl-Leucine	1.23401
Erinacine D	1.23339
Cynaroside A	1.23208
Mangiferdesmethylursanone	1.2257
DL-2-Aminooctanoic acid	1.22449
N-Acetyldopamine	1.22419
Threoninyl-Leucine	1.22384
Valtrate	1.22356
Tetrahydropentoxyline	1.2211
2-Aminoheptanedioic acid	1.2204
PE(22:4(7Z,10Z,13Z,16Z)/14:1(9Z))	1.21947
N-Acetylprocainamide	1.21773
Erucic acid	1.2171
Linoleoyl ethanolamide	1.21648
2-Hydroxystearic acid	1.21271
4-Hydroxyproline	1.21146
Austin	1.21035
3-Methylguanine	1.20971
Curcumin III	1.20895
LysoPC(22:2(13Z,16Z))	1.20891
Indole-3-propionic acid	1.20615
Tiglylglycine	1.2047
20-Hydroxy-leukotriene E4	1.20401
Pectenotoxin 2	1.20305
(14alpha,17beta,20S,22R)-14,20-Epoxy-17-hydroxy-1-oxowitha-3,5,24-trienolide	1.20208
Erinacine P	1.20157
Isocoproporphyrin	1.1985
4-Trimethylammoniobutanoic acid	1.19626
4-Hydroxystyrene	1.19607
L-2-Amino-5-hydroxypentanoic acid	1.19564
Methylpyrazine	1.18972
Diethyl tartrate	1.18969
Physangulide	1.18805
Leucyl-Isoleucine	1.18764
Benzoyl ecgonine	1.18736
Prostaglandin E3	1.1837
Coproporphyrin IV	1.18344
Cholic acid glucuronide	1.18252
Dihydroxyfumitremorgin C	1.18101
5,8-Epoxy-5,8-dihydro-10'-apo-b,y-carotene-3,10'-diol	1.17882
2-Methylpropyl (2E)-butenoate	1.17395
Equol	1.16933
Homo-L-arginine	1.16763
PC(P-18:1(11Z)/22:6(4Z,7Z,10Z,13Z,16Z,19Z))	1.16721
Dimethylethanolamine	1.16649
Glutaminylproline	1.16189
Vanillylamine	1.1616
6-Methyl-3,5-heptadien-2-one	1.15836
Ursolic acid	1.15756
Lucidone A	1.15663
Glycylprolylhydroxyproline	1.15267
Hydrocinnamic acid	1.15166
Betonicine	1.15164
Dihydrojasmonic acid	1.14742
PC(20:5(5Z,8Z,11Z,14Z,17Z)/P-18:0)	1.14678
LysoPA(18:2(9Z,12Z)/0:0)	1.1434
1-Pyrroline-2-carboxylic acid	1.1434
Tyrosyl-Phenylalanine	1.14323
Valyl-Arginine	1.13758
5-Hydroxybuspirone	1.13693
Oxoamide	1.13582
Leucyl-Valine	1.13532
Linocinnamarin	1.13485
N-Acetylhistamine	1.13382
Isopropylbenzene	1.1336
1,1'-[1,12-Dodecanediylbis(oxy)]bisbenzene	1.13166
1,1'-[1,11-Undecanediylbis(oxy)]bisbenzene	1.12941
2-Pyrrolidinone	1.12776
Gibberellin A3	1.12665
3-(2-Furanylmethylene)pyrrolidine	1.12515
3-Phenylpropyl 2-methylpropanoate	1.12232
Mahanimbinol	1.12025
(Z)-1-(Methylthio)-5-phenyl-1-penten-3-yne	1.11939
Glutamylthreonine	1.1167
Gibberellin A4 glucosyl ester	1.11425
Dopamine 3-O-sulfate	1.11225
LysoPC(P-16:0)	1.11135
Linoelaidic acid	1.11032
Dimethyl 3-methoxy-4-oxo-5-(8,11,14-pentadecatrienyl)-2-hexenedioate	1.10852
3-Carboxy-4-methyl-5-propyl-2-furanpropionic acid	1.10715
PC(18:4(6Z,9Z,12Z,15Z)/P-18:1(11Z))	1.10649
1H-Indole-2,3-dione	1.10618
N,N-Dimethylsphingosine	1.10515
L-Targinine	1.10442
Genipin	1.10397
Trigonelline	1.10305
N-Oleoylethanolamine	1.10163
Isoliensinine	1.10081
Citraconic acid	1.09815
Stigmast-22-ene-3,6-dione	1.09596
Xanthorrhizol	1.09561
Pipernonaline	1.09415
1-[(5-Amino-5-carboxypentyl)amino]-1-deoxyfructose	1.09157
N-Hexadecanoylpyrrolidine	1.0911
7-Methylguanine	1.09014
LysoPC(P-18:1(9Z))	1.09008
(2S,4R,5S)-Muscarine	1.08966
Scorzonoside	1.08595
8-Isoprostaglandin F2a	1.0852
4-Coumaroylputrescine	1.08376
6,7-Dihydro-5-methyl-5H-cyclopenta[b]pyrazine	1.07711
(7'S,8'S)-4,7'-Epoxy-3,8'-bilign-7-ene-3',5-dimethoxy-4',9,9'-triol 4'-glucoside	1.07675
1-Methyl-2-pyrrolecarboxaldehyde	1.07623
Phenylacetaldehyde	1.0735
Ganodermanondiol	1.07174
7-Methylxanthine	1.07073
Pyruvic acid	1.06759
Oleamide	1.06552
(Z)-2-(5-Tetradecenyl)cyclobutanone	1.06472
1,5-Anhydrosorbitol	1.06441
Ginkgotoxin	1.05865
Sphingosine	1.05657
Feruloyl-2-hydroxyputrescine	1.05479
Diaminopimelic acid	1.05209
Pentadecanoic acid	1.05089
5,7-dihydroxy-2-(4-hydroxyphenyl)-6,8-dimethyl-3,4-dihydro-2H-1-benzopyran-4-one	1.0507
1-O-Sinapoylglucose	1.04956
Prenyl glucoside	1.04896
LysoPE(15:0/0:0)	1.04868
Glycoursodeoxycholic acid	1.04683
1H-Indole-3-carboxaldehyde	1.04552
PC(22:2(13Z,16Z)/14:0)	1.04512
beta-Citraurinene	1.04281
Ascorbyl palmitate	1.03967
Caffeoyl aspartic acid	1.03915
(R)-Pelletierine	1.03781
Phenylalanyl-Tryptophan	1.03677
(R)-Salsolinol	1.03346
Kanzonol M	1.03091
Tyrosine methylester	1.02927
Retinyl beta-glucuronide	1.02604
1-Methylhistamine	1.02424
6,7-Dihydro-2,5-dimethyl-5H-cyclopentapyrazine	1.02201
Threoninyl-Isoleucine	1.02111
Ecgonine methyl ester	1.02029
Traumatic acid	1.0184
2-O-(5,8,11,14,17-Eicosapentaenoyl)-1-O-hexadecylglycero-3-phosphocholine	1.01758
5-Methyl-2-phenyl-2-hexenal	1.01389
Arbutin	1.01345
20-Hydroxy-leukotriene B4	1.01269
Tyrosol	1.01268
alpha,gamma-Onoceradienedione	1.01249
1-Methylguanosine	1.01185
Stachyose	1.01098
Artonol B	1.00989
Thujyl 19-trachylobanoate	1.00651
5-Hexyltetrahydro-2-furanoctanoic acid	1.00401
Oxoadipic acid	1.0028
2-Ethoxy-3-methylpyrazine	0.995549
Adlupone	0.99396
23-Hydroxyphysalolactone	0.990261
1,5-Dibutyl methyl hydroxycitrate	0.989362
Turanose	0.985832
LysoPE(18:1(9Z)/0:0)	0.983042
Antibiotic SB 202742	0.98281
Chalcone	0.980278
Laccarin	0.978362
2,5-Dihydro-2,4-dimethyloxazole	0.97783
4-Amino-1-piperidinecarboxylic acid	0.976338
Methionyl-Methionine	0.976119
Ecgonine	0.973194
Octadecanamide	0.97167
Undecylenic acid	0.970945
Deoxyuridine	0.968123
Tryptophyl-Alanine	0.964587
Sphinganine	0.959891
2-Methyl-2-[(1-oxo-2-propenyl)amino]-1-propanesulfonic acid	0.958698
Palmitic amide	0.958654
Glucosamine 6-sulfate	0.958123
7,8-Dihydropteroic acid	0.951059
Docosahexaenoic acid	0.950893
Riboflavin reduced	0.950153
(2-Methoxyethoxy)propanoic acid	0.94928
4-Hydroxy-2-butenoic acid gamma-lactone	0.949173
Lysyl-Arginine	0.947301
Eicosadienoic acid	0.946339
Gallic acid	0.945782
Tetradecanedioic acid	0.942706
(2R,3R,4R)-2-Amino-4-hydroxy-3-methylpentanoic acid	0.94208
Tetraacetylethylenediamine	0.941369
N-Methyl-a-aminoisobutyric acid	0.939963
Capsiamide	0.935581
Tridemorph	0.933416
Nepetariaside	0.933413
2-(1-Methylpropyl)-4,6-dinitrophenol	0.933023
Oenanthoside A	0.932819
[6]-Gingerdiol 4'-O-beta-D-glucopyranoside	0.929742
Anisoxide	0.920716
S-Acetyldihydrolipoamide	0.917805
Sherry lactone	0.917137
Citalopram propionic acid	0.916506
xi-2-Mercapto-3-methyl-1-butanol	0.914922
2-Hydroxybutyric acid	0.91391
3-(Methylthio)-1-propene	0.911947
2-Acetylpyrrolidine	0.902667
p-Cresol	0.898071
Dexamethasone	0.897693
Theaspirone A	0.89735
1-Methoxy-1H-indole-3-carboxaldehyde	0.896949
5'-Methylthioadenosine	0.894687
Cortisone	0.894571
Glycylalanylprolylmethionylphenylalanylvalinamide	0.89359
2-(3,7-Dimethyl-2,6-octadienyl)-4-hydroxy-6-methoxyacetophenone	0.88881
Kukoamine D	0.886626
Mesna	0.886553
Tiglic acid	0.88286
2-(14,15-Epoxyeicosatrienoyl) Glycerol	0.879186
Cytidine monophosphate	0.878996
2-Acetyloxazole	0.877351
xi-Anomuricine	0.871934
Valyl-Valine	0.869485
6beta-Hydroxyasiatic acid	0.869034
Calcidiol	0.867166
(13R,14R)-8-Labdene-13,14,15-triol	0.866843
3-Acetyl-2,5-dimethylthiophene	0.866251
(+)-2,3-Dihydro-3-methyl-1H-pyrrole	0.86526
3-Oxooctadecanoic acid	0.864189
LysoPC(18:3(6Z,9Z,12Z))	0.863084
PC(P-18:1(11Z)/14:0)	0.862856
Tetracosahexaenoic acid	0.862066
5alpha-Tomatidan-3-one	0.861847
1-Methylhypoxanthine	0.860587
PC(18:2(9Z,12Z)/P-18:1(11Z))	0.859362
Jasmonic acid	0.854622
2-Dodecanone	0.854218
Alkaloid AQC2	0.852996
N-Acetylneuraminic acid	0.851283
Ginkgolide A	0.850688
Epinephrine	0.849428
Docosahexaenoyl Ethanolamide	0.847466
PC(14:1(9Z)/P-18:0)	0.847011
LysoPE(0:0/20:2(11Z,14Z))	0.844611
N2-gamma-Glutamylglutamine	0.844042
1,3-Dimethyluracil	0.841576
2'-Deoxyguanosine 5'-monophosphate	0.838791
2-acetyl-1-alkyl-sn-glycero-3-phosphocholine	0.83774
beta-Vatirenene	0.837554
LysoPE(0:0/20:4(5Z,8Z,11Z,14Z))	0.837033
N-Acetylvanilalanine	0.836693
Dihydroconiferin	0.835435
N5-(4-Methoxybenzyl)glutamine	0.834394
Raffinose	0.832268
Tyrosyl-Proline	0.829205
Adenosine 2'-phosphate	0.823133
Paxilline	0.818996
Pipercide	0.816215
N-Acetylputrescine	0.814482
Histamine	0.809916
myo-Inositol	0.809066
LysoPC(20:3(5Z,8Z,11Z))	0.802183
Maltotetraose	0.799893
PE(P-18:1(9Z)/20:4(5Z,8Z,11Z,14Z))	0.794328
2'-Hydroxynicotine	0.794321
Fructosamine	0.792196
Thiamine monophosphate	0.791213
Grossamide	0.789867
2-Ethylacrylic acid	0.789831
Diethylcarbamazine N-oxide	0.783839
Deoxyadenosine monophosphate	0.782548
Alpha-dimorphecolic acid	0.7784
Androsterone sulfate	0.776202
Deoxyribose 5-phosphate	0.774772
Isoleucyl-Isoleucine	0.774289
(3b,4b,11b,14b)-11-Ethoxy-3,4-epoxy-14-hydroxy-12-cyathen-15-al 14-xyloside	0.773097
Thymine	0.770962
Phenylethylamine	0.769472
1-deoxy-1-(N6-lysino)-D-fructose	0.76904
Methoxypyrazine	0.768627
N-Carbamoylsarcosine	0.768
Piperine	0.763407
3-Isoxazolidinone	0.763194
PC(22:4(7Z,10Z,13Z,16Z)/16:0)	0.763089
Ophthalmic acid	0.762261
1-(1-Pyrrolidinyl)-2-butanone	0.759465
Epsilon-(gamma-Glutamyl)-lysine	0.758128
Allantoin	0.757486
I-Urobilin	0.757271
3,7-Dimethyluric acid	0.75638
Pterin	0.756102
2-(3,4-dihydroxy-5-methoxyphenyl)-3,5,7-trihydroxy-4H-chromen-4-one	0.753805
9-O-Methylglyceofuran	0.750818
Ethyl 3-mercaptopropanoic acid	0.750007
Deoxyinosine	0.743003
Pyrrolidonecarboxylic acid	0.73959
1,4-Dideoxy-1,4-imino-D-ribitol	0.738132
Creatinine	0.737613
7-Aminomethyl-7-carbaguanine	0.734111
L-Glutamic acid	0.728656
6-Acetyl-2,3-dihydro-2-(hydroxymethyl)-4(1H)-pyridinone	0.72551
Azelaic acid	0.724071
PC(16:1(9Z)/P-18:1(11Z))	0.722902
N-Methylalanine	0.721817
Isovalerylalanine	0.71857
5-Aminopentanoic acid	0.717773
NAD	0.717503
S-Adenosylmethionine	0.716735
Resolvin D2	0.711392
Lysyl-Alanine	0.710637
Indoxyl sulfate	0.710349
Dictyoquinazol C	0.709847
Kynurenic acid	0.706349
Choline	0.705652
LysoPC(18:1(9Z))	0.705323
Valeric acid	0.703067
Marmesin rhamnoside	0.699706
3-Dehydrosphinganine	0.697413
3,4-Dihydroxyhydrocinnamic acid	0.695611
1,2,3,4,5,6-Hexahydro-5-(1-hydroxyethylidene)-7H-cyclopenta[b]pyridin-7-one	0.693442
Glutamylglutamic acid	0.693337
Austalide J	0.689053
L-Threonine	0.689015
PC(18:1(9Z)/P-16:0)	0.688626
[12]-Gingerol	0.688007
Formylfusarochromanone	0.687493
Triethanolamine	0.686784
Progesterone	0.68468
1-(1-Propenylthio)propyl propyl disulfide	0.682244
Desglucocoroloside	0.677069
Domoic acid	0.67652
5-(2-Hydroxyethyl)-4-methylthiazole	0.672994
8-Ocimenyl acetate	0.672866
Caryoptosidic acid	0.67242
Geranyl acetoacetate	0.672324
Styrene	0.669286
Rubraflavone C	0.668864
Phenyllactic acid	0.667773
Uridine diphosphategalactose	0.664759
Byssochlamic acid	0.663718
B-Carotene	0.663233
D-Malic acid	0.662172
PC(20:4(8Z,11Z,14Z,17Z)/20:3(8Z,11Z,14Z))	0.662065
MG(0:0/18:1(9Z)/0:0)	0.660717
1-Methyladenosine	0.657964
3-Hydroxypicolinic acid	0.657831
Pyrimidine	0.656414
Indole	0.653641
19-Hydroxycinnzeylanol 19-glucoside	0.652158
Ursodeoxycholic acid	0.649217
Mizolastine	0.648101
Phenylalanyl-Glycine	0.646857
Annocherin A	0.646712
Uridine diphosphate-N-acetylglucosamine	0.64492
Thiamine	0.643801
beta-D-Glucosamine	0.643506
Antibiotic GR 95647X	0.639309
Cyclopassifloside II	0.639156
Indolelactic acid	0.638899
D-Alanine	0.638157
beta-Sinensal	0.63754
Hippuric acid	0.630626
Glycocholic acid	0.629063
(8E,15E)-1,8,15-Heptadecatriene-11,13-diyne	0.62834
Methylguanidine	0.626599
Trimethylamine N-oxide	0.626057
p-Mentha-1,3,8-triene	0.625437
Vanillin 3-(L-menthoxy)propane-1,2-diol acetal	0.623586
9-Hydroxy-4-methoxypsoralen 9-glucoside	0.62005
Alanyl-Leucine	0.619269
Androstanediol	0.617659
PE(P-18:1(11Z)/18:3(6Z,9Z,12Z))	0.616884
Beta-Glycerophosphoric acid	0.615786
3-Formyl-6-hydroxyindole	0.615003
Genipinic acid	0.611651
Proline betaine	0.608654
N-cis-Caffeoyltyramine	0.608038
PE(22:6(4Z,7Z,10Z,13Z,16Z,19Z)/20:5(5Z,8Z,11Z,14Z,17Z))	0.607936
2-Isopropyl-3-oxosuccinate	0.605555
Falcarindiol	0.599382
Glutaminylaspartic acid	0.598437
m-Xylene	0.587832
Kuwanon V	0.585247
2-Propylpiperidine	0.583812
(+)-threo-2-Amino-3,4-dihydroxybutanoic acid	0.581458
PI(16:1(9Z)/18:0)	0.580498
3-Sulfinato-L-alaninate	0.57981
LysoPE(16:1(9Z)/0:0)	0.575276
Allocholic acid	0.574
3'-Hydroxy-T2-triol	0.572733
Cohibin C	0.56223
2-Ketobutyric acid	0.561278
Cellobiose	0.559457
Caprylic acid	0.558548
L-cis-3-Amino-2-pyrrolidinecarboxylic acid	0.5583
D-Urobilin	0.55625
Capric acid	0.555593
N-Formyl-L-aspartate	0.554362
Loquatoside	0.553604
Ginsenoyne D	0.550056
3-Hydroxy-4,6-heptadiyne-1-yl 1-glucoside	0.546441
2-Angeloyl-9-(3-methyl-2E-pentenoyl)-2b,9a-dihydroxy-4Z,10(14)-oplopadien-3-one	0.541478
Oxoglutaric acid	0.539724
Tauroursodeoxycholic acid	0.536556
2'-O-Methyladenosine	0.532231
Adenine	0.532101
Demethoxyshogaol	0.528759
9,10-DHOME	0.526234
N-Methylnicotinamide	0.521542
5a-Tetrahydrocorticosterone	0.518324
3-Dehydroxycarnitine	0.517804
LysoPC(16:1(9Z)/0:0)	0.514246
4-Methylene-2-pyrrolidinecarboxylic acid	0.507375
(3R, 6'Z)-3,4-Dihydro-8-hydroxy-3-(6-pentadecenyl)-1H-2-benzopyran-1-one	0.506326
(E)-3-(4-Hydroxyphenyl)-2-propenal	0.506099
erythro-Isoleucine	0.505383
2,3-Dihydro-2,3-dihydroxy-4-(4-methoxyphenyl)-1H-phenalen-1-one	0.504845
17a-Ethynylestradiol	0.503197
Spirostane-3,6-dione	0.499887
6-Dimethylaminopurine	0.498895
2',7-Dihydroxy-4',5'-dimethoxyisoflavone	0.493903
PI(20:2(11Z,14Z)/18:2(9Z,12Z))	0.490948
D-Alanyl-D-alanine	0.49071
Phenylpyruvic acid	0.489067
Palmitoleoyl Ethanolamide	0.487057
Cavipetin C	0.486818
2,3,4,5-Tetrahydropiperidine-2-carboxylate	0.486225
Homoanserine	0.480416
Valyl-Lysine	0.478372
Cicerin	0.473174
Allysine	0.472329
PC(18:1(11Z)/14:0)	0.471649
2-Hydroxyvaleric acid	0.469749
Hebevinoside VI	0.466619
3-(1,1-Dimethylallyl)scopoletin 7-glucoside	0.466181
4-Hydroxyphenylpyruvic acid	0.463946
Ketoleucine	0.463805
L-Cysteine	0.462355
FAD	0.4552
PI(22:5(4Z,7Z,10Z,13Z,16Z)/16:0)	0.447983
3-Aminoisobutanoic acid	0.444465
2',6'-Dihydroxy-4'-methoxyacetophenone	0.438704
LysoPC(14:1(9Z))	0.438593
Rishitin	0.43299
5'-Deoxy-5-fluorouridine	0.432143
2-Methylpiperidine	0.427368
2-Hydroxyadenine	0.419242
Glabranin	0.415512
Leucinic acid	0.413543
2-Hydroxyethanesulfonate	0.412693
Mesobilirubinogen	0.411151
Ovalicin	0.409642
Ribothymidine	0.403217
Ornithine	0.394604
Flazine	0.391067
Hydroxyphenyllactic acid	0.38958
2,2',3,4,4',5',6-Heptabromodiphenyl ether	0.386022
17-beta-estradiol 3-sulfate-17-(beta-D-glucuronide)	0.385653
Linalyl phenylacetate	0.383139
Esculentic acid (Diplazium)	0.380606
Serylalanine	0.375941
Thioguanine	0.373581
Guanosine	0.373508
9-cis-Retinoic acid	0.366314
1,3-Diisopropylbenzene	0.363769
5-(1-Propynyl)-5'-vinyl-2,2'-bithiophene	0.357291
Asparenyol	0.350972
L-Gulonolactone	0.348732
D-2,3-Dihydroxypropanoic acid	0.348065
Malonic acid	0.346797
Glucosamine 6-phosphate	0.344638
Dehydrophytosphingosine	0.336307
Abscisic acid	0.333851
Maysin 3'-methyl ether	0.332679
Taurocholic acid	0.326553
Cortolone-3-glucuronide	0.321739
Creatine	0.321444
Taurine	0.32019
5-(2-Furanyl)-3,4-dihydro-2H-pyrrole	0.319659
2-Methylbenzoic acid	0.319182
2-Hydroxycinnamic acid	0.317288
Phosphorylcholine	0.31487
PE(22:6(4Z,7Z,10Z,13Z,16Z,19Z)/18:4(6Z,9Z,12Z,15Z))	0.304838
Inosine	0.30347
Mannose 6-phosphate	0.302144
N5-(3,4-Dioxo-1,5-cyclohexadien-1-yl)-L-glutamine	0.301152
Prostaglandin B2	0.300108
N-Acetylmuramate	0.295433
Niacinamide	0.286739
Phenylalanyl-Serine	0.286736
D-Glutamine	0.280028
Taraxacolide 1-O-b-D-glucopyranoside	0.277966
L,L-Cyclo(leucylprolyl)	0.277087
4'-O-Methylkanzonol W	0.27587
2,3-Butanediol glucoside	0.267458
Oxytetracycline	0.265812
Ethyl glucuronide	0.265549
PC(18:2(9Z,12Z)/15:0)	0.263052
LysoPE(0:0/18:3(6Z,9Z,12Z))	0.25552
Isobornyl propionate	0.254988
N-Ethylglycine	0.25279
PG(18:0/22:6(4Z,7Z,10Z,13Z,16Z,19Z))	0.252682
1-Kestose	0.234056
3-Butyl-1(3H)-isobenzofuranone	0.233435
Sucrose	0.229082
Succinic anhydride	0.219961
Methylsuccinic acid	0.21859
Purine	0.218123
Hepoxilin A3	0.207921
Falcarinolone	0.205729
2-Methyl-3-(2-methylpropyl)pyrazine	0.199079
Benzyl methyl sulfide	0.197913
Beta-D-Galactose	0.193061
L-Urobilin	0.186789
Melezitose	0.177493
Deoxycytidine	0.167859
Methylimidazoleacetic acid	0.163303
Palmitoylethanolamide	0.161465
Glycyrrhizaisoflavone B	0.16141
Indoxyl	0.156371
Prolyl-Arginine	0.155803
PC(16:1(9Z)/16:1(9Z))	0.155656
L-Valine	0.151868
N6-Methyladenosine	0.14863
Dopamine glucuronide	0.1438
PC(14:0/16:1(9Z))	0.138153
p-Cresol glucuronide	0.135585
Nerolidol 3-O-[a-L-rhamnopyranosyl-(1->2)-b-D-glucopyranoside]	0.129798
L-Iditol	0.124112
3b-Hydroxy-5-cholenoic acid	0.123344
Agrocybenine	0.110396
Ethyl 7-epi-12-hydroxyjasmonate glucoside	0.102686
Maltitol	0.0982477
Ortho-Hydroxyphenylacetic acid	0.0848114
2-(3,4-Dihydroxybenzoyloxy)-4,6-dihydroxybenzoate	0.0814092
Isoleucyl-Lysine	0.0809137
2,4-Dimethyl-1H-indole	0.07238
Euglobal VII	0.0720706
PA(18:3(9Z,12Z,15Z)/16:0)	0.0717814
Nicotinic acid mononucleotide	0.0697823
Flufenprox	0.0684902
N-Acetyl-glucosamine 1-phosphate	0.0674889
3-Methyladenine	0.0666502
N-Acetylleucine	0.0657368
Xanthosine	0.0636486
N-Acetyl-L-alanine	0.0596639
L-Theanine	0.0573191
Isonicotinic acid	0.056099
o-Cresol	0.0511746
1-(9H-Pyrido[3,4-b]indol-1-yl)-1,4-butanediol	0.0452193
Benzaldehyde	0.0444523
D-synephrine	0.042181
N-Acetylvaline	0.0421661
3beta,6beta-Dihydroxynortropane	0.0298625
N1-Methyl-4-pyridone-3-carboxamide	0.0292134
Brassica napus non-fluorescent chlorophyll catabolite 3	0.0232568
L-Arginine	0.0209089
Xanthine	0.0198912
Leucyl-Tyrosine	0.0165692
Deacetyldiltiazem	0.0146563
Pseudouridine	0.011819
PC(18:1(11Z)/15:0)	0.00910157
1-Octen-3-yl primeveroside	0.00300784
Lysyl-Proline	0.000296512

## Sheet: Figure 4H
Sample	LKD1	LKD2	LKD3	LKD4	LKD5	LPD1	LPD2	LPD3	LPD4	LPD5
Pyruvic acid	9.96363e+08	3.43456e+08	3.1357e+08	7.20157e+08	2.43034e+08	1.24579e+08	182949460	2.10499e+08	3.9226e+08	1.47952e+08
Linoelaidic acid	17834789041	3659561005	4729930824	5935866438	5227565789	3358498554	1066977454	4.25032e+08	2881196194	8.64868e+08
2-Methylpyridine	2.58749e+07	2.75196e+07	1.40849e+07	3.04153e+07	7.93674e+06	394423	1.15112e+06	1.09974e+06	1.41758e+07	574943
2-Hydroxypyridine	1.8152e+07	1.32188e+07	7.97584e+06	1.67918e+07	7.23993e+06	1.94294e+06	3.92387e+06	2.62172e+06	1.01351e+07	2.01325e+06
Curcumin III	0	0	5.55018e+06	0	1.54724e+06	1.86253e+06	1.81177e+08	7.90167e+07	2.78028e+07	5.24962e+07
Ethyl oleate	7.44304e+07	1.34937e+08	7.86949e+07	9.21959e+07	1.38348e+08	1.66657e+08	6.08062e+08	5.18776e+08	2.64243e+08	3.88289e+08
6,7-Dihydro-2,5-dimethyl-5H-cyclopentapyrazine	1.06413e+07	9.23314e+06	6.03169e+06	1.22092e+07	5.66869e+06	9.32153e+06	3.89212e+07	8.0213e+06	2.37745e+07	9.75577e+06
Hebevinoside XIII	475556	424160	338194	464561	256981	0	31506.7	79082.1	76315.8	0
4-Pyridoxic acid	4.86929e+08	3.89911e+08	141398553	3.11272e+08	1.57878e+08	6.14273e+07	5.7059e+07	5.17087e+07	2.05495e+08	9.98093e+07
Methyl nicotinate	1.71632e+08	9.30827e+07	1.02883e+08	1.47855e+08	6.90594e+07	8.33833e+06	4.4972e+07	3.03999e+07	6.02579e+07	1.38669e+07
5,6,7,8-Tetrahydro-4-methylquinoline	1.86141e+07	1.68028e+07	1.0107e+07	1.17559e+07	9.05433e+06	3.48851e+06	3.23769e+06	1.35771e+06	1.12064e+07	1.27176e+06
20-Carboxy-leukotriene B4	1.52377e+06	2.99522e+06	2.29338e+06	1.61401e+06	1.52383e+06	1.61144e+07	4.22239e+07	1.67595e+07	1.46971e+07	8.33279e+06
Leukoaminochrome	1.12318e+08	1.20349e+08	1.96328e+07	1.37924e+08	1.82933e+07	1.66804e+06	9.71548e+06	7.83534e+06	3.50896e+07	2.64628e+06
9,10-epoxyoctadecanoic acid	1.00303e+07	2.52203e+07	4.47865e+06	1.49003e+07	9.24724e+06	5.817e+07	8.81497e+07	7.76832e+07	2.40862e+07	1.11311e+08
Prostaglandin G2	1.21099e+06	2.497e+06	1.6557e+06	1.32794e+06	1.395e+06	1.0554e+07	3.46042e+07	5.55535e+06	1.34968e+07	8.49555e+06
L-Palmitoylcarnitine	1.22643e+07	3.49811e+07	1.8052e+07	6.32499e+06	2.14999e+07	3.99539e+08	2.56549e+08	162896246	5.93097e+07	5.05885e+08
Methylpyrazine	2.22091e+07	1.43557e+07	2.25921e+07	3.67668e+06	5.97542e+06	2.50327e+06	5.43909e+06	2.58133e+06	5.55901e+06	2.67191e+06
20-Hydroxy-leukotriene B4	6.02325e+06	2.2608e+07	5.8292e+06	6.09628e+06	9.13432e+06	6.19554e+07	3.30995e+08	3.22229e+07	3.86288e+07	4.2558e+07
2-Propene-1-thiol	2.17476e+06	5.13244e+06	3.27926e+06	4.06123e+06	1.10273e+07	2.7345e+07	5.41476e+07	1.12693e+07	1.37348e+07	2.89007e+07
6-Methylquinoline	5.89691e+06	9.03274e+06	1.17196e+07	6.37249e+06	7.89501e+06	7.63289e+07	1.5e+08	3.93606e+07	3.70206e+07	8.36156e+07
3-Methylguanine	1.19392e+08	4.75545e+08	7.33274e+07	9.42729e+07	1.37056e+08	1623859289	2.66721e+08	1830804822	4.0224e+08	2483120323
6-Deoxyfagomine	2.21924e+07	1.53327e+07	9.50502e+06	3.05516e+07	7.71202e+06	2.92544e+06	3.77415e+06	4.76326e+06	1.05153e+07	3.80591e+06
2-Methylbutylamine	1.66638e+08	1.24416e+08	6.18866e+07	1.55093e+08	3.42816e+07	2.86514e+06	2.62862e+07	1.00249e+07	1.10269e+08	805300
Physangulide	3.16839e+07	2.28875e+07	4.37908e+06	2.90023e+07	4.06418e+06	874963	7.41972e+06	1.59407e+06	5.62595e+06	1.35567e+06
7-Methylguanine	8.88294e+06	4.00287e+07	5.10749e+06	8.35963e+06	6.7867e+06	7.08719e+07	1.56737e+07	1.88037e+08	2.92993e+07	1.70741e+08
Eremopetasitenin C3	0	155869	929268	0	340881	1.19695e+07	2.68654e+07	9.71344e+06	7.3711e+06	1.20897e+07
Dodecanedioic acid	1.57627e+08	1.31227e+08	112817544	1.57615e+08	8.1634e+07	1.03746e+07	2.03101e+07	5.30561e+06	1.15965e+08	3.99258e+06
Fluticasone propionate	0	81084.2	159270	64219.8	76189.7	812188	3.62254e+06	2.02497e+06	460739	1.69366e+06
(2S,4R,5S)-Muscarine	2.54053e+07	8.52052e+07	1.91378e+07	2.56564e+07	2.61025e+06	895116	2.85344e+06	1.5804e+06	2.67927e+06	890965
4-Aminophenol	1.50673e+07	1.56229e+07	1.72724e+07	1.45752e+07	9.10493e+06	4.43527e+06	4.33973e+06	2.71086e+06	1.47504e+07	2.82694e+06
Lysyl-Glycine	9.84618e+07	1.02709e+08	3.56463e+07	5.00841e+06	4.5351e+07	1100544794	1590979605	976427480	2840472946	1244937374
Oleamide	4.25829e+08	4.28896e+08	5.58345e+08	1.95415e+08	1431950168	2675314135	3669815661	1135338144	1369504284	9077943606
Daidzein	3.44782e+07	1.92808e+07	1.47275e+07	1.57161e+07	1.22276e+07	9.96165e+06	464760	4.98609e+06	7.18546e+06	5.65555e+06
4'-Hydroxyflurbiprofen	2.76544e+06	4.38421e+06	4.91201e+06	4.23113e+06	3.68566e+06	2.08022e+06	1.98607e+06	987550	3.35591e+06	440786
Monoglyceride citrate	9.7562e+07	1.25454e+08	7.20749e+07	163260416	1.26313e+08	1.31664e+07	1.33267e+07	8.94476e+06	7.19867e+07	4.73843e+06
4-Hydroxystyrene	1.44939e+08	1.20851e+08	1.13146e+08	2.55101e+08	2.80938e+07	1.75887e+07	2.10578e+07	2.34452e+07	9.39863e+07	2.0289e+07
Pectachol	274083	635924	1.0456e+06	383227	425142	1.43013e+06	2.36562e+06	935229	1.17185e+06	3.7962e+06
Hirsutin	4.77955e+06	4.83031e+06	2.82444e+06	5.59814e+06	1.5504e+06	316956	1.67139e+06	598754	2.83356e+06	484622
Pectenotoxin 2	2.28193e+06	1.23096e+06	850602	975186	842820	695821	434946	151354	564150	528020
O-Toluidine	1.87716e+07	1.45305e+07	1.00901e+07	2.02616e+07	5.72735e+06	1.47038e+06	2.91359e+06	5.34163e+06	1.15927e+07	3.05348e+06
Methyl 2-aminobenzoate	1.28778e+08	9.76763e+07	4.78715e+07	121839353	3.16e+07	5.23726e+06	1.48538e+07	6.91455e+06	4.80213e+07	1.53547e+07
1,2,3-Trihydroxybenzene	1.18477e+08	1.14463e+08	4.52172e+07	1.56498e+08	4.12523e+07	1.39577e+07	1.75978e+07	2.62463e+07	4.76557e+07	1.38107e+07
4-Amino-2-methylenebutanoic acid	2.92513e+07	2.08784e+07	1.10797e+07	1.89344e+07	1.09767e+07	4.37732e+06	6.98388e+06	4.81023e+06	1.29725e+07	3.26295e+06
Alpha-Trisaccharide	1.16142e+06	594678	432225	1.21534e+06	439123	182259	122818	88110.4	691108	96738.9
Retinyl beta-glucuronide	41054.7	39703	0	26045.5	320557	144130	882777	2.2593e+06	303527	1.12922e+06
2-Acetyl-1-methylpyrrole	4.60048e+07	4.549e+07	1.44225e+07	6.59038e+07	7.32631e+06	0	5.24678e+06	0	1.8634e+07	0
Dihydroferuloylglycine	1.49136e+07	1.84518e+07	1.22885e+07	1.62883e+07	1.14373e+07	6.65262e+06	2.45708e+06	1.18487e+06	1.19865e+07	2.63955e+06
19-Hydroxy-PGE2	204989	407137	258511	365691	410360	1.66099e+06	5.73906e+06	5.23546e+06	1.67797e+06	4.44768e+06
DL-Dopa	2.78706e+06	1.36344e+06	2.25448e+06	3.01658e+06	1.6359e+06	466656	737793	423830	1.73476e+06	308444
Glycerophosphocholine	37054830	4.92867e+07	4.87988e+07	5.90884e+07	4.95345e+07	1.55362e+07	9.50842e+06	4.48737e+06	4.60625e+07	5.84284e+06
Biliverdin	598979	1.03443e+06	518259	67571.1	762689	8.26253e+06	6.83386e+06	7.91094e+06	1.67439e+06	7.44765e+06
(9S,10E,12Z,15Z)-9-Hydroxy-10,12,15-octadecatrienoic acid	1.42685e+06	287748	566321	321906	474089	3.00687e+06	5.71086e+06	2.15295e+06	1.85174e+06	2.68665e+06
Sphingosine	250407322	2.52587e+08	3.2462e+08	1.17538e+08	7.20901e+08	1504387053	2107452933	6.51026e+08	7.97364e+08	5450867931
3,5-Dimethylphenyl methylcarbamate	8.56747e+07	2.3085e+08	2.79105e+08	1.16892e+08	1.35272e+08	886383536	1076766927	3.89547e+08	2.95611e+08	1074802419
Genipin	8.14895e+06	6.5793e+07	9.69294e+07	4.01708e+07	1.10143e+07	395081	2.53206e+06	1.32634e+06	3.8863e+07	1.7557e+06
4-Methoxytyramine	1.69542e+07	3.02975e+07	3.41709e+07	1.50993e+07	3.19298e+07	7.90807e+06	6.08497e+06	3.2638e+06	1.42536e+07	3.68209e+06
3-Hydroxymethylglutaric acid	9.96154e+07	1.01974e+08	8.06488e+07	1.34688e+08	9.24746e+07	1.5126e+07	1.89348e+07	1.01942e+07	8.36215e+07	1.18835e+07
Prolylhydroxyproline	1.55306e+08	1.23698e+08	6.61476e+07	1.5059e+08	1.22412e+08	2.20049e+07	1.29681e+07	8.15791e+06	7.58171e+07	4.0244e+06
2-Hydroxy-7-methoxy-2H-1,4-benzoxazin-3(4H)-one	8.2644e+06	5.96621e+06	5.73816e+06	6.80756e+06	6.18869e+06	1.9509e+06	1.3989e+06	1.51182e+06	6.1997e+06	800897
Equol	3.09436e+08	2.54872e+08	7.11862e+07	1.55968e+08	6.78161e+08	1.561e+07	1.73527e+07	1.12567e+07	6.48673e+07	9.73303e+07
Oxyacanthine	94868.7	190185	465549	522670	438292	1.03963e+06	1.61721e+06	1.8895e+06	806133	1.04156e+06
3-Methoxytyrosine	1.47583e+08	1.1309e+08	6.49251e+07	1.3716e+08	1.187e+08	2.31248e+07	1.33849e+07	3.85033e+06	7.50049e+07	5.37929e+06
O-propanoyl-carnitine	1.57553e+07	1.26448e+07	1.59898e+07	1.53137e+07	1.01801e+07	4.29639e+06	3.39746e+06	2.02386e+06	1.37501e+07	1.25336e+06
Sulfolithocholylglycine	0	138901	101469	34022.5	54921.5	557703	434055	542475	99064	635017
6-Methyl-3,5-heptadien-2-one	1.43853e+06	1.18231e+06	1.15385e+06	1.47184e+06	1.2016e+06	1.40363e+06	2.00029e+07	7.09738e+06	7.4146e+06	3.17919e+06
Calcitriol	6.64285e+06	3.72848e+06	2.20538e+06	1.01321e+07	1.01219e+07	7.95749e+07	6.57551e+07	3.40138e+07	3.00059e+07	1.22461e+08
N,N-Dimethylsphingosine	1.98318e+07	2.09572e+07	1.11143e+07	1.22985e+07	1.8106e+07	7.32786e+07	6.27461e+07	1.4696e+07	3.19129e+07	1.39013e+08
Trimethylaminoacetone	2.57607e+07	1.49711e+07	8.95908e+06	2.23651e+07	2.61771e+07	5.03583e+07	2.32779e+08	1.25547e+08	1.42229e+08	7.7167e+07
N-Hexadecanoylpyrrolidine	2.45051e+07	2.98344e+07	3.09691e+07	1.64477e+07	1.95374e+07	1.09596e+08	8.89954e+07	2.13334e+07	4.13916e+07	2.07411e+08
Dihydro-4,6-dimethyl-2-(1-methylethyl)-4H-1,3,5-dithiazine	4.87637e+07	2.74601e+07	1.7904e+07	2.37201e+07	1.52226e+07	7.12134e+06	3.16348e+06	838701	1.24108e+07	1.8155e+06
Norfluoxetine	431981	693312	618222	118058	477847	2.78954e+06	5.5524e+06	3.21446e+06	1.26695e+06	3.1385e+06
DL-2-Aminooctanoic acid	2.54714e+08	5.21762e+08	1.30461e+08	2.14549e+08	2.70204e+07	7.73456e+06	2.34911e+07	1.29647e+07	2.86528e+07	1.22553e+07
Linocinnamarin	294259	0	0	0	0	0	7.59674e+06	2.98956e+06	2.22907e+06	863888
1-H-Inden-1-one,2,3-dihydro-3,3,5,6-tetramethyl	6.82545e+06	8.74917e+06	1.49159e+07	6.34385e+06	1.38071e+07	6.10651e+07	4.98195e+07	2.95502e+07	1.63991e+07	5.73084e+07
Dihydroxyfumitremorgin C	2.18988e+06	2.87137e+06	883848	3.81251e+06	681274	363756	675583	194077	1.71483e+06	167094
3,7-Bisaboladiene-2,8-dione	281954	0	320006	298568	1.21255e+06	3.33507e+06	4.07124e+06	1.39613e+06	1.04774e+06	2558706
apo-[3-methylcrotonoyl-CoA:carbon-dioxide ligase (ADP-forming)]	3.56981e+07	5.3486e+07	5.45965e+07	4.92424e+07	3.7088e+07	1.44342e+08	9.44027e+08	3.60752e+08	7.51294e+08	1.18744e+08
Indole-3-carbinol	1.48584e+06	3.63133e+06	1.77357e+06	1.82077e+06	1.93345e+06	1.30421e+07	1.83228e+07	2.99122e+07	5.89495e+06	2.52194e+07
5-Methyldeoxycytidine	6.23841e+08	5.2216e+08	424875713	5.70734e+08	4.1717e+08	8.43627e+07	7.30868e+07	3.10748e+07	4.15478e+08	2.48153e+07
L-Glutamine	3.87808e+06	7.98541e+06	1.58112e+07	8.126e+06	8.91457e+06	216525	0	0	7.7395e+06	0
xi-2,3-Dihydro-2-oxo-1H-indole-3-acetic acid	9.21172e+08	6.38578e+08	298687375	8.13799e+08	349920960	6.37167e+07	7.04649e+07	3.27265e+07	2.16888e+07	6.3846e+07
Traumatic acid	2.72381e+06	0	6.82185e+08	972644	3217712695	7.3727e+08	5142138208	6889360786	1097953879	3858043730
Indole-3-carboxylic acid	1166653597	914574725	5.22846e+08	1159349029	8.0689e+08	2.45699e+08	2.40571e+08	229169268	1.94251e+08	281248622
Tryptophyl-Proline	309528	170956	537447	238509	928903	2.75558e+06	3.69057e+06	5.31155e+06	3.03933e+06	8.63368e+06
Diethylphosphate	9.51888e+07	1.04146e+08	7.03584e+07	1.12718e+08	7.901e+07	6.7897e+06	2.37849e+06	1.82523e+06	9.29761e+07	5.23194e+06
Linoleoyl ethanolamide	300802158	1.16704e+08	8.78303e+07	1.03415e+08	4.70741e+07	1.66924e+07	1.2511e+07	9.46978e+06	3.62647e+07	1.93763e+07
Shikimic acid	9.97649e+07	1.50841e+08	8.79153e+07	2.40493e+08	1.44221e+08	1.0003e+07	5.815e+07	3.58109e+07	5.46562e+07	3.62882e+07
Tyrosyl-Leucine	2.82828e+06	5.53341e+06	8.58561e+06	5.99921e+06	5.09226e+06	3.63538e+06	2.65237e+06	630131	5.67087e+06	611820
Pyrraline	4.12211e+07	7.79591e+07	7.75757e+07	1.00141e+08	7.07478e+07	9.25248e+06	7.04637e+06	3.3197e+06	8.25763e+07	5.71332e+06
L-prolyl-L-proline	1.35918e+07	1.69719e+07	9.23258e+06	1.45689e+07	9.48468e+06	1.30602e+06	2.21459e+06	2.665e+06	1.074e+07	3.75589e+06
5-Butyloxazole	3.41421e+07	2.97916e+07	1.87345e+07	2.2423e+07	2.80608e+07	1.04549e+08	2.43708e+08	1.3756e+08	1.51544e+08	9.58163e+07
L-1,2,3,4-Tetrahydro-beta-carboline-3-carboxylic acid	1.34465e+07	9.72177e+06	9.46514e+06	1.14717e+07	5.21126e+06	0	0	0	8.14246e+06	0
5-Acetyl-2,4-dimethyloxazole	4.37826e+08	3.31269e+08	1.7479e+08	4.11632e+08	1.78335e+08	1.23657e+07	6.21455e+07	1.65798e+07	2.08389e+08	0
Butyrylcarnitine	1.16673e+07	1.83401e+07	1.87729e+07	1.44434e+07	1.9077e+07	3.47504e+06	3.69871e+06	2.81323e+06	1.20857e+07	1.83768e+06
Erinacine P	1.08152e+07	6.70208e+06	2.84266e+06	5.47855e+06	1.07715e+06	424828	2.05542e+06	665990	1.32282e+06	521391
5Z-Dodecenoic acid	780292	615511	264903	0	758242	9.46459e+06	2.81659e+07	1.60036e+07	16388157	1.47286e+07
Fagomine	2.00582e+07	9.53229e+06	1.17469e+07	1.07715e+07	9.97258e+06	1.01702e+07	6.388e+07	2.93014e+07	4.38602e+07	1.9182e+07
8-Hydroxycarteolol	1.79378e+06	1.5056e+06	868006	1.46748e+06	1.1082e+06	1.9934e+06	1.72654e+07	8.0814e+06	4.2745e+06	5.98206e+06
1-(beta-D-Ribofuranosyl)-1,4-dihydronicotinamide	2.33442e+07	3.3661e+07	7.99224e+07	5.32514e+07	3.54351e+07	2.32008e+08	1.90619e+08	3.57008e+08	1.10197e+08	1.31273e+08
Prolyl-Valine	9.84264e+07	1.00171e+08	1.77963e+08	1.88414e+08	1.45866e+08	1.15682e+07	1.8513e+07	6.24048e+06	1.24058e+08	9.74433e+06
Ascorbic acid	2.99681e+07	2.01918e+07	1.95494e+07	3.01181e+07	1.28944e+07	1.17551e+06	0	2.41079e+06	1.31002e+07	1.4472e+06
N-Cyclopropyl-trans-2-cis-6-nonadienamide	1.31182e+07	9.49598e+06	8.18759e+06	1.11638e+07	7.41851e+06	2.88724e+06	2.41754e+06	1.57903e+06	9.00571e+06	1.82353e+06
(Z)-2-(5-Tetradecenyl)cyclobutanone	865850	1.3412e+06	2.94321e+06	820599	5.26364e+06	9.4822e+06	1.95456e+07	6.22653e+07	6.52717e+06	3.33838e+07
Estrone glucuronide	1.69037e+06	1.47214e+06	717910	1.18706e+06	3.23169e+06	1.20203e+07	9.88554e+06	2.57443e+07	6.70309e+06	1.83974e+07
Histidinal	2.97119e+07	3.33208e+07	4.50002e+07	4.4251e+07	3.43706e+07	3.93246e+06	1.71917e+07	734770	2.04266e+07	5.64211e+06
Cucurbitacin B	2.1216e+06	1.77764e+06	1.38275e+06	681114	2.81432e+06	5.55544e+06	1.27351e+07	5.95765e+06	4.13133e+06	1.04784e+07
4-Trimethylammoniobutanal	5.16925e+06	8.38363e+06	4.93648e+06	4.99136e+06	5.08324e+06	7.44021e+06	2.24567e+07	2.05017e+07	8.07538e+06	1.37252e+07
Threoninyl-Phenylalanine	1.30828e+06	1.17411e+06	1.63998e+06	1.00396e+06	1.01553e+06	1.64883e+06	5.17016e+06	997231	3.51886e+06	2.14442e+06
4-Methoxy-5-(3,7,11,15-tetramethyl-2,6,10,14-hexadecatetraenyl)-1,3-benzenediol	1.23839e+06	765002	167693	750173	379020	2.02699e+06	3.5616e+06	6.11213e+06	2.16806e+06	5.1301e+06
Suspensolide F	276431	576218	298890	438329	509660	1.37292e+06	2.15865e+06	2.45526e+06	700057	2.75521e+06
Capryloylglycine	16377170	1.76296e+07	1.58662e+07	1.94353e+07	7.13991e+06	5.31167e+06	168974	468830	1.51853e+07	582579
Asparaginyl-Proline	1.6812e+08	1.53831e+08	7.94045e+07	1.26306e+08	7.31021e+07	3.26811e+07	6.30543e+07	0	8.00951e+07	2.3735e+07
Isoeugenol acetate	2.97145e+07	2.97835e+07	3.65744e+07	1.69214e+07	1.05942e+07	1.01964e+07	1.11999e+07	5.02069e+06	1.43629e+07	7.97684e+06
2,4,6-trihydroxy-2-[(4-hydroxyphenyl)methyl]-2,3-dihydro-1-benzofuran-3-one	6.92576e+06	4.48095e+06	2.88403e+06	5.82596e+06	3.55961e+06	779995	327796	157941	2.05083e+06	524136
Calystegin A3	1.03032e+08	1.09552e+08	7.16156e+07	1.43215e+08	2.3623e+07	6.81301e+06	1.0495e+07	7.88703e+06	6.25735e+07	6.20904e+06
Prenyl glucoside	0	0	0	29787.9	83483	476396	1.0407e+06	5.11097e+06	1.7539e+06	1.93604e+06
Hydroxyprolyl-Hydroxyproline	1.08649e+07	1.82009e+06	3.31741e+06	5.87927e+06	3.80817e+06	2.5194e+07	2.81703e+08	1.16832e+08	1.68874e+08	1.21328e+08
Todatriol glucoside	3.12411e+06	2.11673e+06	1.28816e+06	1.99794e+06	1.14346e+06	284896	387425	443936	1.08704e+06	267654
N-Hydroxy-L-tyrosine	5.42837e+07	4.56143e+07	4.93078e+07	5.75078e+07	5.2983e+07	1.79127e+07	6.56076e+06	4.79385e+06	5.21035e+07	8.75209e+06
(Z)-1-(Methylthio)-5-phenyl-1-penten-3-yne	645925	0	6.85085e+06	654038	0	5.12292e+06	5.04929e+07	5.53784e+07	1.9538e+07	7.1921e+06
Pregnanetriol	1.10639e+08	7.63013e+07	107617671	7.90758e+07	4.9286e+07	1.53884e+07	1.08967e+07	2.14844e+07	8.41705e+07	1.13458e+07
Diethyl tartrate	1.74211e+06	1.86398e+06	3.49379e+06	1.70216e+06	1.69251e+06	5.73753e+06	3.58663e+07	3.61142e+07	5.56921e+06	1.35181e+07
2-Methylpropyl (2E)-butenoate	521079	482935	470431	537497	584563	629263	7.81976e+06	2.77917e+06	2.59194e+06	1.49545e+06
S-4-Hydroxymephenytoin	978068961	5.96643e+08	7.95133e+08	9.99216e+08	3.13369e+08	2.88381e+07	4.80732e+07	1.96984e+07	6.09169e+08	2.5463e+07
Valtrate	778174	993378	1.04459e+06	2.37865e+06	578177	196138	102085	145159	854225	214805
Urothion	3.20966e+07	4.1857e+07	3.38789e+07	1.70309e+07	6.26662e+07	525760079	3.86416e+08	3.08162e+08	8.29505e+07	4.36204e+08
2-Hydroxy-4,7-dimethoxy-2H-1,4-benzoxazin-3(4H)-one	1.67083e+07	2.14895e+07	2.97239e+07	2.43436e+07	2.9726e+07	2.80979e+06	1.02487e+07	5.82357e+06	30158539	2.25766e+06
N-Acetylhistamine	2221213330	3669850673	10037109644	7.56684e+08	2455371892	3.47968e+08	2.92509e+08	1.94331e+08	1.33176e+08	3.38097e+08
Cinnzeylanol	1.29347e+07	1.5176e+07	2.16875e+06	2.06062e+07	1.07251e+07	881788	736854	1.25564e+06	1.90343e+06	932352
p-Hydroxymandelic acid	3.22697e+07	2.64088e+07	2.09492e+07	2.00655e+07	2.57167e+07	4.95353e+06	3.31847e+06	5.82356e+06	2.60406e+07	5.6228e+06
[8]-Dehydrogingerdione	1.35916e+08	6.40222e+07	8.79567e+07	1.0217e+08	5.83987e+07	3.28435e+06	0	248536	9.54064e+07	0
Pyrohyperforin	0	0	93589.9	0	144518	518617	266627	444072	163856	695426
(3b,6b,8a,12a)-8,12-Epoxy-7(11)-eremophilene-6,8,12-trimethoxy-3-ol	3.07017e+06	4.98715e+06	5.5676e+06	3.29816e+06	3.37889e+06	1.50278e+06	504615	152588	2.68016e+06	513688
Dethiobiotin	148040584	1.26937e+08	3.03324e+08	2.48024e+08	1.748e+08	1.11334e+07	1.1963e+07	5.1174e+06	194113561	1.00815e+07
6-hydroxychlorzoxazone	1.45376e+07	1.89527e+07	2.24764e+07	2.04357e+07	4.09674e+06	798360	0	426013	7.64542e+06	324419
Desglucocheirotoxol	4.16893e+06	4.27152e+06	4.19518e+06	3.42958e+06	1.21454e+06	348906	1.2912e+06	1.86219e+06	788249	331015
Furcelleran	0	49456	100942	0	0	372827	2.14522e+06	1.6089e+06	123236	874466
Phlorisobutyrophenone 2-glucoside	164513	290224	935015	320999	403288	1.82218e+06	2.43861e+06	3.47626e+06	759944	3.55194e+06
5,7-Megastigmadien-9-ol glucoside	8.54741e+06	4.83298e+06	4.59928e+06	9.28777e+06	2.45737e+06	493963	347045	1.12903e+06	2.46805e+06	312277
N-Acetyl-L-phenylalanine	16638076	1.42794e+07	1.24283e+07	1.64025e+07	1.38223e+07	3.70392e+06	2.1369e+06	2.96363e+06	1.36064e+07	1.662e+06
Calabaxanthone	537459	1.75866e+06	2.8083e+06	1.24269e+06	676491	2.08224e+07	6.67828e+07	3.96756e+07	9.98278e+06	1.48746e+07
5-Hexyltetrahydro-2-furanoctanoic acid	200602	3.42723e+06	2.68893e+06	1.6278e+06	1.53617e+06	3.36343e+06	6.09227e+06	2.01912e+07	3.39872e+06	1.0175e+07
Ganodermanondiol	3.22854e+07	1.20212e+07	8.11552e+06	5.09294e+06	1.72828e+06	0	0	0	0	0
N'-nitrosonornicotine	3.12985e+07	2.36661e+07	1.13531e+07	3.14749e+07	1.98421e+07	3.50146e+06	5.96065e+06	2.1735e+06	2.35778e+07	1.09404e+07
2-Heptylbenzothiazole	1.38677e+08	8.32587e+07	1.16567e+08	1.17449e+08	6.91102e+07	3.44392e+07	4.58391e+07	1.32837e+07	8.22733e+07	1.08893e+07
Hexylamine	3.32754e+07	2.31413e+07	1.49234e+07	2.78017e+07	1.05003e+07	1.3044e+06	2.95291e+06	3.41254e+06	1.80818e+07	2.50486e+06
2-Hydroxymyristic acid	7.99998e+06	7.49594e+06	1.44014e+07	9.96262e+06	7.63993e+06	3.22731e+07	2.07707e+07	2.77857e+07	1.56041e+07	4.99411e+07
1-Methyl-6-phenyl-1H-imidazo[4,5-b]pyridin-2-amine	1.01155e+07	1.55847e+07	2.26498e+06	1.16262e+06	1.00516e+06	6.17325e+07	1.15648e+08	1.17808e+07	3.30917e+07	6.70055e+07
24R,25-Dihydroxyvitamin D3	8.25611e+06	4.52895e+06	4.7817e+06	7.01579e+06	3.8362e+06	947724	1.29185e+06	777358	5.3367e+06	1.95101e+06
Homo-L-arginine	1.71989e+06	1.50717e+06	3.11443e+06	7.05402e+06	3.57927e+06	153073	744602	529644	3.43792e+06	344944
PE(18:2(9Z,12Z)/15:0)	1.40789e+07	7.92078e+06	6.05477e+06	5.85662e+06	1.44466e+07	832888	1.62121e+06	399118	9.16025e+06	1.74695e+06
13S-hydroxyoctadecadienoic acid	2.64362e+07	7.39225e+07	2.50435e+07	2.21287e+07	4.23194e+07	1.26097e+07	8.20849e+06	0	2.68128e+07	6.78914e+06
Isopropylbenzene	3.09665e+06	2.55014e+06	3.39215e+06	9.94632e+06	4.12009e+06	895688	2.45487e+06	901064	2.22304e+06	570803
2-Aminoheptanedioic acid	7.7376e+06	9.26938e+06	4.74909e+06	1.30977e+07	3.77981e+06	1.34275e+06	2.1831e+06	3.94734e+06	3.92815e+06	1.5401e+06
L-Histidine trimethylbetaine	1.49973e+07	7.19204e+06	9.28306e+06	1.36522e+07	6.39337e+06	2.89156e+06	3.42266e+06	1.64214e+06	4.38169e+06	2.11008e+06
PE(22:4(7Z,10Z,13Z,16Z)/14:0)	1.09722e+06	741697	819925	1.49259e+06	255276	58956.3	64867.4	0	903340	192778
Galactosylsphingosine	0	0	138897	0	109464	700759	1.54599e+06	1.434e+06	197726	1.57619e+06
(14alpha,17beta,20S,22R)-14,20-Epoxy-17-hydroxy-1-oxowitha-3,5,24-trienolide	1.43433e+06	4.79514e+06	513091	5.32603e+06	2.46515e+06	5.48413e+06	2.39264e+07	3.21038e+07	5.1774e+06	2.12439e+07
Furaneol 4-glucoside	5.3776e+06	8.63223e+06	1.58139e+07	1.06114e+07	3.3279e+06	803801	0	0	1.04711e+07	0
L-Lysopine	1.2602e+07	4.91633e+07	1.76814e+07	2.28957e+07	2.42186e+07	6.22653e+06	8.63452e+06	5.45207e+06	1.55704e+07	3.82925e+06
Phenylalanylproline	4.7276e+06	3.08397e+06	5.22901e+06	4.84482e+06	2.29171e+06	1.83214e+07	4.76783e+07	4.01026e+07	1.37454e+07	2.68413e+07
Ursolic acid	4.35705e+07	1.8001e+07	1.2159e+07	6.68573e+06	5.01503e+06	0	0	0	1.45187e+06	0
Thujyl 19-trachylobanoate	4.31903e+07	1.61654e+07	8.49371e+06	4.70885e+06	1.35003e+06	0	0	0	460077	0
N-(5-Methyl-3-oxohexyl)alanine	3.05983e+07	2.5778e+07	1.96055e+07	3.08605e+07	1.94781e+07	3.00585e+06	4.51642e+06	2.35063e+06	2.17192e+07	1.95803e+06
Acrylamide	116926	0	241665	305170	0	372652	2.08848e+06	1.27807e+06	934174	309691
p-Anisic acid	1.90467e+07	1.9417e+07	2.42303e+07	3.09421e+07	1.95091e+07	8.98571e+06	2.49993e+06	4066117	1.55613e+07	5.57969e+06
beta-D-Galactopyranosyl-(1->4)-2-amino-2-deoxy-beta-D-glucopyranosyl-(1->6)-D-mannose	2.75295e+06	3.18126e+06	5.5114e+06	4.60716e+06	3.88054e+06	1.76563e+06	337010	782137	4.8237e+06	798785
N-Carboxyacetyl-D-phenylalanine	4.59004e+07	3.22219e+07	2.60318e+07	2.34305e+07	2.69809e+07	3.13908e+06	1.59373e+06	1.16271e+06	3.46669e+07	918972
3-Hydroxysebacic acid	1.1003e+07	9.882e+06	1.03484e+07	1.09487e+07	9.12787e+06	1.01298e+07	8.1887e+07	4.75456e+07	4.87744e+07	2.80875e+07
Stigmastane-3,6-dione	2.46931e+06	4.78846e+06	1.66476e+06	5.27367e+06	3.46091e+06	1.51217e+07	1.14738e+07	7.29674e+06	5.86818e+06	2.08022e+07
alpha-Amylcinnamyl isovalerate	0	0	0	0	0	612746	428763	54964.1	663123	883122
Tryptophyl-Isoleucine	1.43675e+06	2.65494e+06	2.45454e+06	1.66292e+06	1.28866e+06	3.98844e+06	9.1941e+06	4.35938e+06	3.48128e+06	8.75117e+06
Indole-3-propionic acid	2.14583e+07	2.21858e+07	6.94221e+07	7.7098e+07	120197309	5.48828e+06	1.91875e+07	5.31989e+06	2.72292e+07	1.56955e+07
Dimethyl 3-methoxy-4-oxo-5-(8,11,14-pentadecatrienyl)-2-hexenedioate	588703	177544	178188	638927	1.64554e+06	1.52966e+06	3.75472e+06	8.05172e+06	1.80521e+06	4.21069e+06
Stigmasterol	1.1331e+07	7.9759e+06	5.29847e+06	8.9461e+06	4.67209e+06	816096	0	122972	1.64374e+06	0
Pyridoxal	7.02736e+07	4.9253e+07	5.73213e+07	7.45132e+07	4.62778e+07	9.08035e+06	7.87568e+06	5.2042e+06	5.94866e+07	3.63274e+06
2,3-Secoporrigenin	1.86962e+06	2.84936e+06	2.95064e+06	1.26093e+06	4.21868e+06	1.11819e+07	1.36079e+07	7.99672e+06	5.02544e+06	1.84912e+07
3-Methylcrotonylglycine	1.11065e+07	7.67675e+06	1.0277e+07	1.24661e+07	8.50422e+06	1.39359e+06	1.97416e+06	1.45752e+06	8.67793e+06	1.2338e+06
24,25-Dihydroxyvitamin D	6.17584e+06	3.04951e+06	2.14464e+06	3.36608e+06	8.30646e+06	5.48127e+07	5.13726e+07	5.42175e+07	2.27232e+07	7.43376e+07
Androstenedione	0	861944	514866	296429	1.17424e+07	2.21132e+07	2.93242e+07	1.14298e+07	3.70844e+06	2.0612e+07
Phenylacetylglycine	2.06478e+07	2.48858e+07	1.5107e+07	1.87796e+07	9.10875e+06	0	0	0	1.61278e+07	0
1,11-Undecanedicarboxylic acid	2.2692e+07	1.33964e+07	1.43319e+07	1.68845e+07	1.08425e+07	3.79666e+06	0	0	1.36012e+07	0
Necatorine	2.91625e+06	1.33501e+06	1.07879e+07	1.73105e+06	4.01325e+06	4.94479e+07	8.27395e+07	6.95713e+07	2.70275e+07	3.22078e+07
Pyridoxine	6.43114e+07	4.7367e+07	2.72737e+07	6.27063e+07	1.22386e+07	2.23149e+06	1.48772e+07	7.04257e+06	3.45882e+07	5.8718e+06
(3beta,22E,24R)-5,8-Epidioxy-23-methylergosta-6,22-dien-3-ol	2.39829e+06	2.59731e+06	5.28317e+06	999441	6.02653e+06	2.28017e+07	1.67542e+07	15834093	5.78081e+06	4.3659e+07
PC(P-18:1(11Z)/22:6(4Z,7Z,10Z,13Z,16Z,19Z))	0	1.34935e+06	0	0	0	1.06104e+06	6.15399e+06	1.09617e+06	1.53812e+06	1.78343e+06
Erinacine D	767674	685086	613891	536028	2.99905e+06	4.30588e+06	2.8697e+06	3.56873e+06	1.61711e+06	4.88078e+06
4-(Methylnitrosamino)-1-(3-pyridyl)-1-butanol	9.93714e+06	6.4504e+06	3.49774e+06	9.16313e+06	3.97122e+06	2.79851e+06	1.93276e+06	1.12462e+06	4.28267e+06	1.30276e+06
MG(0:0/18:3(6Z,9Z,12Z)/0:0)	2.13362e+08	1.27807e+08	9.25449e+07	1.52473e+08	6.46267e+07	1.97852e+07	6.28677e+06	5.65419e+06	5.84686e+07	5.6435e+06
xi-Tetrahydro-3-propyl-2H-pyran-2-one	6.73822e+06	4.85775e+06	8.43674e+06	3.20493e+06	2.5363e+06	2.40598e+07	1.75424e+07	7.58382e+06	9.89689e+06	1.503e+07
Tyramine glucuronide	3.49506e+06	2.19027e+06	3.24438e+06	3.39896e+06	2.05104e+06	1.03379e+06	782136	506478	3.63101e+06	378855
1-[(5-Amino-5-carboxypentyl)amino]-1-deoxyfructose	2.02255e+06	1.8385e+06	3.1082e+06	8.90692e+06	2.87135e+06	544143	504293	509888	2.88281e+06	508987
Mollicellin D	136948	0	117508	244085	227163	593095	1.35223e+07	4.17527e+06	1.07255e+07	2.13766e+06
Spinacine	1.84409e+08	6.69601e+07	151646931	3.65442e+07	2.09087e+07	7.36265e+06	2.37245e+06	1.36389e+06	1.17467e+07	1.401e+06
Formyl-5-hydroxykynurenamine	1.8402e+07	1.51482e+07	1.1475e+07	1.75899e+07	8.90681e+06	0	0	5.76976e+06	9.20273e+06	0
Protohypericin	1.8359e+06	1.16797e+06	1.34333e+06	1.57741e+06	1.06376e+06	745380	80950.5	272636	787648	463513
Osmundalin	122013	1.09233e+06	0	230827	3.79215e+06	1.31943e+07	9.82537e+06	8.71878e+06	1.76741e+06	2.05735e+07
Scorzonoside	2.82218e+06	1.47522e+06	247656	964451	32626.4	0	41625.4	0	194699	10278
Mesoporphyrin IX	704200	776712	2.04849e+06	463600	699214	1.07393e+06	9.08134e+06	5.46089e+06	4.21458e+06	1.27763e+07
4-Guanidinobutanoic acid	1.93821e+07	1.70674e+07	7.57926e+06	2.23278e+07	9.14307e+06	3.71992e+06	2.83808e+06	5.93977e+06	9.96833e+06	2.83931e+06
(4-Hydroxybenzoyl)choline	2.44196e+06	4.42865e+06	5.38062e+06	3.43767e+06	1.76651e+06	984878	1.03675e+06	988704	1.73987e+06	800433
Bilobetin	717802	1.01208e+06	681681	791260	611902	328139	65466.1	66556.2	456389	197395
LysoPC(22:2(13Z,16Z))	40739.6	480709	158106	79080.8	69495.8	110286	2.13659e+06	926803	291319	2.07282e+06
Tetrahydropentoxyline	0	47770.4	22288.5	0	63247	159649	2.65791e+06	1.52089e+06	257158	753988
Dihydrojasmonic acid	4.12244e+07	78513053	2.85577e+07	1.24607e+08	5.24235e+06	667407	3.46904e+06	1.48458e+06	1.84642e+07	3.45909e+06
Indoleacetic acid	5.60201e+06	7.26804e+06	1.10178e+07	1.25873e+07	3.18101e+06	1.41843e+06	3.55359e+06	1.36889e+06	4.48767e+06	1.74524e+06
5a-Cholesta-8,24-dien-3-one	8.66172e+07	3.39262e+07	2.70042e+07	7.24695e+07	5.03789e+07	1.09411e+07	8.39049e+06	4.2622e+06	3.52288e+07	2.00518e+07
2,3-Dihydro-5,6-dimethyl-1H-pyrrolizine-7-carboxaldehyde	3.31473e+06	5.3068e+06	4.27756e+06	3.3382e+06	2.19572e+06	6.68101e+06	4.08914e+07	3.04692e+07	9.16975e+06	1.37456e+07
Glyuranolide	516813	431579	402744	349804	371984	125518	136463	70145.5	246836	60988.4
Norverapamil	3.43599e+06	3.52926e+06	2.98188e+06	3.3238e+06	1.0987e+06	337441	169134	0	2.33655e+06	0
Linoleyl carnitine	9.82846e+06	2.55164e+07	7.26135e+06	5.14682e+06	3.18979e+07	1.10049e+08	1.3359e+08	6.96702e+07	3.10182e+07	1.11509e+08
Caffeoyl aspartic acid	3.9964e+06	3.49009e+06	3.0183e+06	3.70596e+06	3.07382e+06	4.44464e+06	2.10206e+07	5.96077e+06	8.59312e+06	3.00851e+06
trans-Hexadec-2-enoyl carnitine	6.15678e+06	1.78546e+07	3.36871e+06	1.34842e+06	8.59253e+06	1.1291e+08	1.48088e+08	7.1485e+07	3.62936e+07	1.80844e+08
PE(18:1(11Z)/14:1(9Z))	2.47707e+06	2.01389e+06	1.68304e+06	1.21386e+06	2.97476e+06	678789	0	0	2.3222e+06	630604

## Sheet: Figure 4I
Metabolite Set	Total	Hits	%	Statistic	Expected	P value
Organoheterocyclic compounds	469	15	0.150943	49.449	11.111	0.008228
Lipids and lipid-like molecules	82977	24	0.141509	42.249	11.111	0.012953
Benzenoids	1887	5	0.226415	49.359	11.111	0.021807
Fatty Acyls	8124	22	0.0377358	29.962	11.111	0.047783
Organic acids	914	16	0.0660377	34.949	11.111	0.070538
Sterol Lipids	2384	7	0.207547	30.115	11.111	0.09135
Nucleic acids	182	2	0.0188679	27.219	11.111	0.12132
Glycerophospholipids	26970	2	0.0471698	24.352	11.111	0.1391
Organic oxygen compounds	173	4	0.0188679	22.359	11.111	0.13967
Sphingolipids	27240	2	0.0188679	19.779	11.111	0.1978
Prenol Lipids	1528	2	0.0471698	7.4399	11.111	0.46822
Polyketides	5544	5	0.0188679	2.2238	11.111	0.77231
		106

## Sheet: Figure 4J-L
ANOVA statistics	Graphpad Prism 9.1.2
NPD	LPD	LKD
Indoxyl sulfate			Tukey's multiple comparisons test	Mean Diff.	95.00% CI of diff.	Below threshold?	Summary	Adjusted P Value
65.0759	10.4069	0.102107	NPD vs. LPD	43.38	25.21 to 61.55	Yes	***	0.0002
50.2587	0.897304	0.233996	NPD vs. LKD	50.27	33.03 to 67.51	Yes	****	<0.0001
28.1368	9.12001	0.335649	LPD vs. LKD	6.893	-10.35 to 24.13	No	ns	0.5378
60.5952	10.124	2.52893
		0.521075
Trimethylamine N-oxide (TMAO)
0.555778	0.482547	0.587859	NPD vs. LPD	-0.02904	-0.8280 to 0.7700	No	ns	0.9947
0.876836	0.944952	1.81218	NPD vs. LKD	-0.3031	-1.102 to 0.4959	No	ns	0.5775
0.704217	0.218655	0.648365	LPD vs. LKD	-0.2741	-1.027 to 0.4792	No	ns	0.6022
0.164068	0.717913	0.185764
	0.657231	1.15748
P-cresyl sulfate (PCS)
0.989157	0.89362	0.412386	NPD vs. LPD	0.2385	-0.6201 to 1.097	No	ns	0.7396
0.624499	0.311846	0.388529	NPD vs. LKD	0.2033	-0.6553 to 1.062	No	ns	0.8019
0.849358	0.728592	1.64966	LPD vs. LKD	-0.03526	-0.8448 to 0.7742	No	ns	0.9924
1.46128	1.17518	1.27959
	0.60341	0.158761
