# Supplementary material for: Reno-Protective Effect of Low Protein Diet Supplemented With α-Ketoacid Through Gut Microbiota and Fecal Metabolism in 5/6 Nephrectomized Mice
Source: Front Nutr. 2022 Jun 30;9:889131. doi: 10.3389/fnut.2022.889131 (PMC9280408; doi:10.3389/fnut.2022.889131)
Supplement: Supplementary file 4 [file Data_Sheet_4.zip › Figure 4A-C.xlsx]

## Sheet: Figure 4A
Identification of DEMs
OPLS-DA	Vip-value
Fluticasone propionate	1.52508
Indole-3-carbinol	1.52349
Curcumin III	1.52208
Brassicanal C	1.51894
Eremopetasitenin C3	1.5167
4-Hydroxy-5-phenyltetrahydro-1,3-oxazin-2-one	1.51657
6-Methylquinoline	1.51632
Lucidone A	1.5143
3-Phenylpropyl 2-methylpropanoate	1.5112
Fagomine	1.5102
[4]-Gingerdiol 3,5-diacetate	1.50899
Allantoin	1.50804
PE(20:5(5Z,8Z,11Z,14Z,17Z)/15:0)	1.50693
Androsterone sulfate	1.50326
Isocoproporphyrin	1.50316
Creatinine	1.50257
Urothion	1.49904
Tryptophyl-Isoleucine	1.49693
Coproporphyrin IV	1.49536
Oxoamide	1.49435
Necatorine	1.49409
20-Hydroxyeicosatetraenoic acid	1.49332
Phlorisobutyrophenone 2-glucoside	1.49327
(9S,10E,12Z,15Z)-9-Hydroxy-10,12,15-octadecatrienoic acid	1.4918
Ethyl 2-aminobenzoate	1.49071
Diethyl tartrate	1.49034
(Z)-1-(Methylthio)-5-phenyl-1-penten-3-yne	1.49004
Phenylalanylproline	1.48962
N-Hydroxy-L-tyrosine	1.48541
Galactosylsphingosine	1.48519
Alanyl-Valine	1.48449
Aeglin	1.48408
Erucic acid	1.48375
S-Acetyldihydrolipoamide	1.48349
Neolinustatin	1.48242
Porrigenin A	1.48054
19-Hydroxy-PGE2	1.47736
[8]-Paradol	1.47484
2,3-Dihydro-5,6-dimethyl-1H-pyrrolizine-7-carboxaldehyde	1.47346
Lotaustralin	1.473
Threoninyl-Isoleucine	1.4728
Cucurbitacin B	1.47188
Bilobetin	1.47121
Glycerophosphocholine	1.47099
Citalopram propionic acid	1.47018
Petasalbin	1.46998
3,5-Dimethylphenyl methylcarbamate	1.46991
Oxyacanthine	1.46743
Hydroxypyruvic acid	1.46624
Protein serine	1.46503
N-Acetyl-L-phenylalanine	1.46499
Beta-Carboline	1.46392
Butyrylcarnitine	1.46392
2-Methyl-2-[(1-oxo-2-propenyl)amino]-1-propanesulfonic acid	1.46363
Starch acetate	1.46326
PE(18:3(6Z,9Z,12Z)/15:0)	1.4614
1-deoxy-1-(N6-lysino)-D-fructose	1.46077
Diethylphosphate	1.45975
O-propanoyl-carnitine	1.45916
BOX B	1.45817
Norfluoxetine	1.45733
8-Hydroxycarteolol	1.45663
Leucyl-Tryptophan	1.45594
Phenethylamine glucuronide	1.45477
Xanthotoxol glucoside	1.45444
Gibberellin A3	1.45423
xi-Tetrahydro-3-propyl-2H-pyran-2-one	1.45387
Dihydroferuloylglycine	1.45333
(3b,6b,8a,12a)-8,12-Epoxy-7(11)-eremophilene-6,8,12-trimethoxy-3-ol	1.45299
(Z)-2-(5-Tetradecenyl)cyclobutanone	1.45221
Tyrosyl-Phenylalanine	1.45212
3-Isoxazolidinone	1.45086
Ethyl oleate	1.44987
N-Methylnicotinium	1.44893
2-Phenylacetamide	1.44672
7,8-Dihydropteroic acid	1.44648
2-Propene-1-thiol	1.44602
beta-D-Galactopyranosyl-(1->4)-2-amino-2-deoxy-beta-D-glucopyranosyl-(1->6)-D-mannose	1.4458
(2-Methoxyethoxy)propanoic acid	1.44573
2,3-Dimethyl-2-cyclohexen-1-one	1.44509
o-Xylene	1.44478
5-Methyldeoxycytidine	1.44425
Ethyl 3-mercaptopropanoic acid	1.44277
Osmundalin	1.44152
Di-2-furanylmethane	1.44046
Pyridoxal	1.43952
3'-Hydroxy-HT2 toxin	1.43902
Calcitriol	1.43777
N-Ornithyl-L-taurine	1.43686
2-Hydroxy-7-methoxy-2H-1,4-benzoxazin-3(4H)-one	1.43649
Pyrocatechol	1.43582
4-Trimethylammoniobutanal	1.43509
Racemethionine	1.43443
Arginyl-Valine	1.43146
Cholesterol sulfate	1.43109
Levan	1.43097
3-Methylcrotonylglycine	1.43087
DG(15:0/18:4(6Z,9Z,12Z,15Z)/0:0)	1.43035
Indoxyl sulfate	1.42938
Cytokinin B	1.42777
Protohypericin	1.42773
2,3-Secoporrigenin	1.42656
3-Methyl sulfolene	1.42607
gamma-Glutamylleucine	1.42575
2-(Methylamino)benzoic acid	1.42543
Glyuranolide	1.4234
MG(0:0/18:1(9Z)/0:0)	1.42302
6-Hydroxydopamine	1.42283
3-Hydroxymethylglutaric acid	1.41931
Calabaxanthone	1.41711
L-Serine	1.41416
2-Fucosyllactose	1.41407
Tryptophyl-Proline	1.414
Laccarin	1.41316
LysoPE(0:0/20:2(11Z,14Z))	1.41266
3,4,5-trihydroxycyclohex-1-ene-1-carboxylic acid	1.41001
1,9-Nonanedithiol	1.40997
Moracin P	1.4093
5,7-dihydroxy-2-(4-hydroxyphenyl)-6,8-dimethyl-3,4-dihydro-2H-1-benzopyran-4-one	1.40907
Methionine sulfoxide	1.40772
Pantothenic acid	1.4073
7-hydroxy-6-methoxy-3-(4-methoxyphenyl)-4H-chromen-4-one	1.40728
Glutaric acid	1.40704
L-2-Amino-4-methylenepentanedioic acid	1.40633
N-(5-Methyl-3-oxohexyl)alanine	1.40631
(17alpha,23S)-17,23-Epoxy-29-hydroxy-27-norlanosta-1,8-diene-3,15,24-trione	1.40627
Prenyl glucoside	1.40535
(3beta,22E,24R)-5,8-Epidioxy-23-methylergosta-6,22-dien-3-ol	1.40404
7-(4-Hydroxy-3-methoxyphenyl)-5-methoxy-1-phenyl-3-heptanone	1.40367
Hordatine A	1.40285
Creatine	1.40175
Pyrraline	1.40131
Erinacine D	1.4006
Histidinal	1.4
4-Hydroxy-4-(3-pyridyl)-butanoic acid	1.3994
2-Propionylpyrrole	1.39732
Maltotetraose	1.3971
Dodecanedioic acid	1.397
Hebevinoside XIII	1.3951
8-Isoprostaglandin F2a	1.39503
Prolyl-Valine	1.39475
Subaphylline	1.39448
p-Hydroxymandelic acid	1.39385
Coutaric acid	1.39322
Deoxycytidine	1.39291
1-O-Sinapoylglucose	1.39183
1-H-Inden-1-one,2,3-dihydro-3,3,5,6-tetramethyl	1.39114
Pregnanetriol	1.39007
Pentanenitrile	1.38943
Glutaminylphenylalanine	1.38909
Glucosamine 6-sulfate	1.38862
3-Hydroxy-carbofuran	1.38817
L-1,2,3,4-Tetrahydro-beta-carboline-3-carboxylic acid	1.38804
Tyramine glucuronide	1.38732
24,25-Dihydroxyvitamin D	1.38683
Acetylcholine	1.38609
1-Isobutanol	1.38599
N-a-Acetylcitrulline	1.38563
Glutamylthreonine	1.38418
Di-4-coumaroylputrescine	1.38358
Stachyose	1.38171
benzene-1,2,4-triol	1.38109
Salsolinol	1.37885
L,L-Cyclo(leucylprolyl)	1.37821
3-Hydroxybutyric acid	1.37817
2-Acetylpyrrolidine	1.37778
15-Keto-prostaglandin E2	1.37777
(14alpha,17beta,20S,22R)-14,20-Epoxy-17-hydroxy-1-oxowitha-3,5,24-trienolide	1.37705
2-Acetyl-3-ethylidene-3,4,5,6-tetrahydropyridine	1.37681
3-Hydroxysebacic acid	1.3768
Thiamine monophosphate	1.37667
Dimethyl 3-methoxy-4-oxo-5-(8,11,14-pentadecatrienyl)-2-hexenedioate	1.37647
Carnosol	1.37554
1,11-Undecanedicarboxylic acid	1.37464
Leucyl-Isoleucine	1.37426
Dethiobiotin	1.37315
LysoPE(15:0/0:0)	1.37288
N-Cyclopropyl-trans-2-cis-6-nonadienamide	1.37261
(3beta,23E)-3-Hydroxy-27-norcycloart-23-en-25-one	1.37204
1-Methyl-6-phenyl-1H-imidazo[4,5-b]pyridin-2-amine	1.37164
Tyrosyl-Isoleucine	1.3713
1-(2H-1,3-Benzodioxol-5-yl)-2-[2,6-dimethoxy-4-(prop-2-en-1-yl)phenoxy]propyl acetate	1.37125
Acrylamide	1.37119
Glycylproline	1.37089
N-Carboxyacetyl-D-phenylalanine	1.37062
Linoleamide	1.37061
4-(Methylnitrosamino)-1-(1-oxido-3-pyridinyl)-1-butanone	1.36952
4-Aminobutyraldehyde	1.36938
20-Carboxy-leukotriene B4	1.36924
6-Methyl-3,5-heptadien-2-one	1.36844
Tyrosyl-Leucine	1.36837
Tenuazonic acid	1.367
Oenanthoside A	1.36625
Tyrosine methylester	1.36578
Koenigine	1.36548
Neoporrigenin B	1.36523
Mollicellin D	1.36449
3-Methoxytyrosine	1.36405
Gallic acid	1.36229
2'-Hydroxynicotine	1.36175
Stearidonic acid	1.3616
9,10-epoxyoctadecanoic acid	1.36138
2-Ethoxy-3-methylpyrazine	1.36109
Tryptophan	1.35935
1,1'-[1,11-Undecanediylbis(oxy)]bisbenzene	1.35907
Biotin	1.35878
N-Formyl-L-aspartate	1.35798
Falcarinolone	1.35703
Prolylhydroxyproline	1.35652
6-Methylnicotinamide	1.35644
Hippuric acid	1.35545
Ascorbic acid	1.35503
D-Malic acid	1.35496
Phenylacetylglycine	1.3546
3-(1,1-Dimethylallyl)scopoletin 7-glucoside	1.3517
4-Hydroxystachydrine	1.35104
Glycyl-Isoleucine	1.35088
Heterophyllin	1.35059
Kanzonol M	1.35051
Santene	1.34908
Cholic acid glucuronide	1.34837
2'-Deoxyguanosine 5'-monophosphate	1.34788
3,7-Bisaboladiene-2,8-dione	1.34758
Cytidine monophosphate	1.34714
4-Methoxytyramine	1.34699
LysoPC(22:2(13Z,16Z))	1.34609
Monoglyceride citrate	1.34556
Elaidic carnitine	1.34484
L-Phenylalanine	1.34346
Hydroxyphenylacetylglycine	1.34236
[8]-Dehydrogingerdione	1.34225
Dambonitol	1.34217
2-Methylpropyl (2E)-butenoate	1.34134
Capsiate	1.34057
Sinapoylputrescine	1.34046
Isocitric acid	1.34037
3,7-Dimethyluric acid	1.33989
Threoninyl-Phenylalanine	1.33972
Nnal-N-oxide	1.33922
Epoxyfumitremorgin C	1.33889
p-Anisic acid	1.33854
4-(2-Nitroethyl)phenyl primeveroside	1.33838
3-O-fucopyranosyl-2-acetamido-2-deoxyglucopyranose	1.33802
Hexanoylglycine	1.33576
Hydroxyprolyl-Hydroxyproline	1.33575
Leucyl-Threonine	1.33453
Hydroxystrobilurin D	1.33391
N-Acetylvanilalanine	1.3338
Mesoporphyrin IX	1.33372
Jasmonic acid	1.33215
LysoPC(14:1(9Z))	1.33211
Norverapamil	1.33173
2-Hydroxyethanesulfonate	1.33119
Formiminoglutamic acid	1.33095
Isoliensinine	1.33053
5-Hydroxyindoleacetylglycine	1.32895
PC(20:4(5Z,8Z,11Z,14Z)/20:4(8Z,11Z,14Z,17Z))	1.32868
(9S,10S)-10-hydroxy-9-(phosphonooxy)octadecanoate	1.3254
Biliverdin	1.32487
Rumexoside	1.32466
Quinic acid	1.32436
4'-Hydroxyflurbiprofen	1.32433
1-(Hydroxymethyl)-5,5-dimethyl-2,4-imidazolidinedione	1.3232
Adenosine 2'-phosphate	1.3224
5-Butyloxazole	1.32237
2,4,12-Octadecatrienoic acid piperidide	1.3222
2-Heptylbenzothiazole	1.32122
24R,25-Dihydroxyvitamin D3	1.32096
Glycyrrhizaisoflavone B	1.32083
N-Alpha-acetyllysine	1.3205
L-Iditol	1.3204
3-Acetamidobutanal	1.32023
Kinetin	1.31782
5'-Deoxyadenosine	1.31758
Capryloylglycine	1.31685
Stigmasterol	1.3165
2-Acetylpyrrole	1.31649
Adrenochrome	1.31638
S-4-Hydroxymephenytoin	1.31604
D-Proline	1.3153
1-Kestose	1.31402
1-Isothiocyanato-7-(methylthio)heptane	1.31401
Pyrohyperforin	1.31388
5,6,7,8-Tetrahydro-4-methylquinoline	1.31322
Isopentanol	1.31068
Undecylenic acid	1.31043
Glutamylvaline	1.30934
trans-Hexadec-2-enoyl carnitine	1.30911
2,4,6-trihydroxy-2-[(4-hydroxyphenyl)methyl]-2,3-dihydro-1-benzofuran-3-one	1.30903
6,15-Diketo,13,14-dihydro-PGF1a	1.3088
5Z-Dodecenoic acid	1.30878
Protoporphyrin IX	1.3084
Betaine aldehyde	1.30775
Trigonelline	1.30746
5-Aminopentanamide	1.30723
Sphingosine	1.30658
Sulfolithocholylglycine	1.30657
Triethanolamine	1.30615
1,2,3,4-Tetrahydro-2-methyl-b-carboline	1.30611
Alanyl-Leucine	1.30548
D-Glucuronic acid	1.30465
Mulberrofuran E	1.30353
(Z)-3-(1-Formyl-1-propenyl)pentanedioic acid	1.30313
3-Acetyl-2,5-dimethylthiophene	1.30196
20-Hydroxy-PGF2a	1.30164
Formyl-5-hydroxykynurenamine	1.30086
1,2-Dehydro-alpha-cyperone	1.30064
Choline	1.29939
Aesculin	1.299
6-hydroxychlorzoxazone	1.29883
Epsilon-(gamma-Glutamyl)-lysine	1.29726
Dopamine 3-O-sulfate	1.29684
Prolylglycine	1.2963
Oleamide	1.29574
Tryptophyl-Valine	1.29303
Sherry lactone	1.29079
Traumatic acid	1.28987
Bilirubin	1.28946
Glycoursodeoxycholic acid	1.28903
PE(18:1(11Z)/14:1(9Z))	1.28889
Taxifolin 3-arabinoside	1.28834
Glycyl-Lysine	1.28813
L-Norleucine	1.28764
Epinephrine glucuronide	1.28544
Ketoleucine	1.2836
Hebevinoside VI	1.28302
(7'S,8'S)-4,7'-Epoxy-3,8'-bilign-7-ene-3',5-dimethoxy-4',9,9'-triol 4'-glucoside	1.28079
N,N-Dimethylsphingosine	1.27941
Rishitin	1.27639
N-Oleoylethanolamine	1.27578
7-Ketocholesterol	1.27458
Ecgonine	1.27452
PC(18:4(6Z,9Z,12Z,15Z)/P-18:1(11Z))	1.27417
3-Isovalidene-3alpha,4-dihydrophthalide	1.27404
N-Hexadecanoylpyrrolidine	1.27401
Ustiloxin D	1.27344
1-Pyrroline-5-carboxylic acid	1.26893
Dibenzo[a,l]pyrene	1.26854
Tetrahydropentoxyline	1.26814
Cyclokievitone	1.2681
Austalide J	1.26773
2-Amino-1,7,9-trimethylimidazo[4,5-g]quinoxaline	1.26692
Furaneol 4-glucoside	1.26667
Valyl-Tyrosine	1.2663
7,8-dihydroxy-6-methoxy-3-(4-methoxyphenyl)-4H-chromen-4-one	1.26575
Tiglylglycine	1.2655
LysoPC(18:1(9Z))	1.26426
MG(0:0/18:3(6Z,9Z,12Z)/0:0)	1.26413
Cellobiose	1.26362
DL-Dopa	1.26331
Piperidine	1.26254
L-Palmitoylcarnitine	1.26174
L-Glutamine	1.26154
3-Methylpyrrolo[1,2-a]pyrazine	1.26121
2-(3,4-dihydroxy-5-methoxyphenyl)-3,5,7-trihydroxy-4H-chromen-4-one	1.25945
Neferine	1.259
Ornithine	1.25863
2-Acetyl-1,5,6,7-tetrahydro-6-hydroxy-7-(hydroxymethyl)-4H-azepine-4-one	1.25856
2-Hydroxymyristic acid	1.2585
(2R)-2-Hydroxy-2-methylbutanenitrile	1.25755
PC(20:2(11Z,14Z)/14:0)	1.2564
1,7-Dimethylguanosine	1.25634
Lysyl-Glycine	1.25353
Sphinganine	1.25304
Cortisone	1.25274
Absinthin	1.25243
Octadecanamide	1.25233
Furcelleran	1.25092
DL-Glutamate	1.24992
PC(P-18:1(11Z)/22:6(4Z,7Z,10Z,13Z,16Z,19Z))	1.24965
Dopamine	1.24922
p-Toluenesulfonic acid	1.24799
Methyldopa	1.24772
2,6-diaminohexanoic acid	1.24639
D-Sedoheptulose 7-phosphate	1.24627
LysoPE(16:1(9Z)/0:0)	1.24621
PC(20:5(5Z,8Z,11Z,14Z,17Z)/P-18:0)	1.24456
Mesalazine	1.24331
Linocinnamarin	1.24204
Oleoyl glycine	1.24139
N'-nitrosonornicotine	1.24106
Ganoderiol H	1.24076
Prolyl-Methionine	1.23943
Myristic acid	1.23852
Indole-3-carboxylic acid	1.23819
PC(22:5(7Z,10Z,13Z,16Z,19Z)/16:1(9Z))	1.23795
3'-N'-Acetylfusarochromanone	1.23724
2-Hydroxystearic acid	1.23723
Kuwanon V	1.2369
2-Methylpyridine	1.2362
6,10,14-Trimethyl-5,9,13-pentadecatrien-2-one	1.236
8-iso-15-keto-PGE2	1.23537
Estrone glucuronide	1.234
1-Ethyl-1H-pyrrole-2-carboxaldehyde	1.23387
N-Methylhistamine	1.23383
Todatriol glucoside	1.2334
5-Acetyl-2,4-dimethyloxazole	1.23324
3-Methylhistidine	1.23321
L-Acetylcarnitine	1.23191
Phytosphingosine	1.22939
(x)-1,2-Propanediol 1-O-b-D-glucopyranoside	1.22901
8,12-Epoxy-4(15),7,11-eudesmatrien-1-one	1.22823
5-HETE	1.22744
Dulciol B	1.22719
Beta-Guanidinopropionic acid	1.22651
L-prolyl-L-proline	1.22509
Linatine	1.2244
Isoquinoline	1.22413
LysoPA(18:2(9Z,12Z)/0:0)	1.22297
3-Carboxy-4-methyl-5-propyl-2-furanpropionic acid	1.22086
1-Methylhistidine	1.21951
Capsiamide	1.21917
Avenanthramide 1s	1.21885
Stigmastane-3,6-dione	1.21687
Isoleucyl-Methionine	1.21527
Pentadecanoic acid	1.21454
N-Acetyl-L-tyrosine	1.21447
5,7-Megastigmadien-9-ol glucoside	1.21328
p-Hydroxyfelbamate	1.21285
Imidazole-4-acetaldehyde	1.21269
Momordicilin	1.2125
Camellenodiol	1.21219
(1x,2x)-Guaiacylglycerol 2-glucoside	1.21202
Stigmast-22-ene-3,6-dione	1.212
5a-Cholesta-8,24-dien-3-one	1.21164
5-Acetamidovalerate	1.21032
2',7-Dihydroxy-4',5'-dimethoxyisoflavone	1.20993
Melibiose	1.20982
N2-Succinyl-L-glutamic acid 5-semialdehyde	1.20899
Loquatoside	1.20845
26-Methyl nigranoate	1.20841
1-(beta-D-Ribofuranosyl)-1,4-dihydronicotinamide	1.20832
13-L-Hydroperoxylinoleic acid	1.20798
PE(18:2(9Z,12Z)/15:0)	1.20794
N5-Acetyl-N2-gamma-L-glutamyl-L-ornithine	1.20567
Methylguanidine	1.20516
Valyl-Phenylalanine	1.20466
3-Methylguanine	1.20443
Arbutin	1.20259
Chalcone	1.20208
Hexylamine	1.20172
Lipoxin B4	1.2012
Turanose	1.20114
Liquoric acid	1.20074
Carbendazim	1.20068
LysoPE(18:1(9Z)/0:0)	1.20068
Dimethyl dialkyl ammonium chloride	1.2
LysoPC(P-16:0)	1.19984
Isoeugenol acetate	1.19982
Trimethyl-2-propenylpyrazine	1.19945
(4-Hydroxybenzoyl)choline	1.19909
2-Isopropyl-3,5-dimethoxy-6-methylpyrazine	1.19858
xi-2,3-Dihydro-2-oxo-1H-indole-3-acetic acid	1.19836
N-Carbamoylsarcosine	1.19789
L-Homocysteic acid	1.19634
Dopamine quinone	1.19593
Methoxypyrazine	1.19576
Propionylcarnitine	1.19576
Threoninyl-Leucine	1.19571
L-Carnitine	1.19442
Squamolone	1.19407
Phosphatidylserine	1.19383
Isopetasoside	1.19165
Androstanediol	1.19083
Isovalerylglucuronide	1.1887
7,8-Dehydro-beta-micropteroxanthin	1.18802
Desglucocheirotoxol	1.18772
LysoPC(P-18:1(9Z))	1.1868
4-Guanidinobutanoic acid	1.18606
10-Hydroxymelleolide	1.18599
Diaminopimelic acid	1.18478
L-Urobilin	1.18476
Aminoadipic acid	1.18412
beta-Alanine	1.18344
D-Xylulose	1.18251
5-Hexyltetrahydro-2-furanoctanoic acid	1.18089
16-Hydroxy hexadecanoic acid	1.17977
Cinncassiol D4 2-glucoside	1.17712
N-Acetyl-a-neuraminic acid	1.17686
Dihydrolipoate	1.17677
Dodecanoic acid	1.17659
2',4'-Dimethylacetophenone	1.17641
2-O-(5,8,11,14,17-Eicosapentaenoyl)-1-O-hexadecylglycero-3-phosphocholine	1.17357
3-[(3-Methylbutyl)nitrosoamino]-2-butanone	1.1712
Eriojaposide B	1.17028
N-gamma-Glutamylglutamine	1.17026
L-Valine	1.16936
Ascorbyl palmitate	1.1692
Ecgonine methyl ester	1.16886
6-trans-Leukotriene B4	1.16777
1-Cyano-2-hydroxy-3-butene	1.16726
5-Megastigmen-7-yne-3,9-diol 3-glucoside	1.16582
6,7-Dihydro-2,5-dimethyl-5H-cyclopentapyrazine	1.1655
Asparaginyl-Proline	1.16524
Vanillylamine	1.16502
Prostaglandin E3	1.16394
N-Acetylneuraminic acid	1.1639
Noralfentanil	1.16389
2-Amino-3,8-dimethyl-3H-imidazo[4,5-f]quinoxaline	1.16195
Geranyl acetoacetate	1.16126
Protoanemonin	1.16014
Caffeoyl aspartic acid	1.15986
Calystegin A3	1.15905
Leucyl-Valine	1.15894
Valyl-Valine	1.15876
3alpha,4,7,7alpha-Tetrahydro-4-hydroxy-1H-isoindole-1,3(2H)-dione	1.1585
Methionyl-Methionine	1.15845
Methylimidazole acetaldehyde	1.15844
PC(14:1(9Z)/P-18:0)	1.15798
4-Acetyl-2-methylpyridine	1.15732
N-Methylcalystegine B2	1.157
delta3,5-Deoxytigogenin	1.15559
28-Norcyclomusalenone	1.15541
Cinnzeylanol	1.15465
Dihydro-4,6-dimethyl-2-(1-methylethyl)-4H-1,3,5-dithiazine	1.15413
Deoxyadenosine monophosphate	1.15303
N-Desmethyleletriptan	1.15212
Pectachol	1.15195
5-Amino-2-oxopentanoic acid	1.15177
Ethyl glucuronide	1.15101
Bolegrevilol	1.15009
2-Hydroxypyridine	1.14979
apo-[3-methylcrotonoyl-CoA:carbon-dioxide ligase (ADP-forming)]	1.14863
4-Aminophenol	1.14833
PC(20:5(5Z,8Z,11Z,14Z,17Z)/P-18:1(11Z))	1.14623
d-Tocotrienol	1.14567
Phenylalanyl-Methionine	1.14493
4-(Methylnitrosamino)-1-(3-pyridyl)-1-butanol	1.14486
Androstenedione	1.1448
Valyl-Threonine	1.14392
L-Histidine	1.14381
Palmitic amide	1.14362
Valdecoxib	1.14262
L-Histidine trimethylbetaine	1.14252
4-Acetamidobutanoic acid	1.1425
Homocitrulline	1.14081
(1beta,2alpha,3alpha)-1,2,3,24-Tetrahydroxy-12-oleanen-28-oic acid	1.14078
5,8-Epoxy-5,8-dihydro-10'-apo-b,y-carotene-3,10'-diol	1.14061
Linalyl phenylacetate	1.1376
Dihydrouracil	1.13751
15-KETE	1.13656
gamma-Glutamylmethionine	1.13596
Pipecolic acid	1.13566
7-Methylguanine	1.13544
Alkaloid AQC2	1.13406
Glucosamine 6-phosphate	1.13195
beta-Cryptoxanthin	1.1315
Leucyl-Gamma-glutamate	1.13039
N-Acetylleucine	1.13029
PE(22:4(7Z,10Z,13Z,16Z)/14:0)	1.13019
Saringosterol 3-glucoside	1.1286
Epsilon-caprolactam	1.12838
2-acetyl-1-alkyl-sn-glycero-3-phosphocholine	1.12773
1-nitrosonaphthalene	1.1277
3-Aminocaproic acid	1.12688
[6]-Gingerdiol 4'-O-beta-D-glucopyranoside	1.12599
Raffinose	1.12595
PE(15:0/16:0)	1.12586
Cytosine	1.12309
Alpha-Trisaccharide	1.12186
20-Hydroxy-leukotriene B4	1.12152
Maslinic acid	1.12107
Tetraacetylethylenediamine	1.12063
Adlupone	1.11985
Fructosamine	1.11953
LysoPC(18:3(6Z,9Z,12Z))	1.11951
Prostaglandin F3a	1.11908
6-Aminopenicillanic acid	1.1181
19-Hydroxycinnzeylanol 19-glucoside	1.11719
L-Tyrosine	1.11717
Prolyl-Alanine	1.11453
4-Hydroxybenzaldehyde	1.1141
1-Methyladenine	1.11399
Harderoporphyrin	1.11254
Pyrrolidonecarboxylic acid	1.11152
3-(Dimethylaminomethyl)indole	1.11041
Cyperotundone	1.11026
L-beta-aspartyl-L-leucine	1.10959
L-Lysine	1.10941
Cyclomulberrin	1.10641
LysoPA(18:0e/0:0)	1.10635
L-Glutamic acid	1.10434
Neohesperidin dihydrochalcone	1.10366
Methyl 2-aminobenzoate	1.10263
2-Methoxy-(3 or 5 or 6)-isopropylpyrazine	1.10148
1-Oleoylglycerophosphoinositol	1.10091
L-Histidinol	1.10006
Valtrate	1.09943
Demethylated antipyrine	1.09916
Pyridoxamine	1.09882
Cytarabine	1.09873
Pectenotoxin 2	1.09807
D-Ornithine	1.09798
Rubraflavone C	1.09781
6-Hydroxynicotinic acid	1.09776
Trehalose	1.09733
Glutamylglutamic acid	1.09694
Docosahexaenoic acid	1.09623
N-methyl-L-glutamic Acid	1.09586
Grossamide	1.0948
[7]-Paradol	1.09434
Paxilline	1.09416
1,1'-[1,12-Dodecanediylbis(oxy)]bisbenzene	1.09115
3-Amino-2-piperidone	1.09012
PE(P-18:1(9Z)/20:4(5Z,8Z,11Z,14Z))	1.08883
3'-Hydroxy-T2-triol	1.08863
N-Nitroso-pyrrolidine	1.08532
Cohumulone	1.08513
Linoleyl carnitine	1.08432
alpha-Amylcinnamyl isovalerate	1.08302
Isobornyl propionate	1.08272
Prostaglandin G2	1.08196
NAD	1.08158
Melezitose	1.07935
Isopalmitic acid	1.07926
5-Phenyl-1,3-oxazinane-2,4-dione	1.07778
2-Pyridylacetic acid	1.07616
Alanyl-Tyrosine	1.07608
N-Methylalanine	1.07574
LysoPC(18:2(9Z,12Z))	1.07538
L-2-Amino-5-hydroxypentanoic acid	1.07502
2-Amino-4-ethoxy-3-hydroxybutanoic acid	1.07488
PE(22:4(7Z,10Z,13Z,16Z)/14:1(9Z))	1.07447
1-(9H-Pyrido[3,4-b]indol-1-yl)-1,4-butanediol	1.07277
4-Amino-2-methylenebutanoic acid	1.07245
L-Pyridosine	1.07026
2,6-Dimethylpyrazine	1.06983
Antibiotic SB 202742	1.0698
S-(2-Methylpropionyl)-dihydrolipoamide-E	1.06861
Artonol B	1.06796
Nigakinone	1.06539
Indoleacetic acid	1.06513
Paucine	1.06504
Bovinic acid	1.06499
Suspensolide F	1.06475
2-Methylbutylamine	1.06413
1,5-Anhydrosorbitol	1.06399
Phenylalanyl-Tryptophan	1.06334
3-Oxooctadecanoic acid	1.06324
Urocanic acid	1.06146
Heptadecanoic acid	1.05984
Sarcosine	1.05845
Asparaginyl-Hydroxyproline	1.05672
Cohibin B	1.05499
O-Toluidine	1.05412
D-1-Piperideine-2-carboxylic acid	1.05127
1-Aminocyclopropanecarboxylic acid	1.05056
3-(Methylthio)-1-propene	1.04997
Uridine diphosphategalactose	1.04717
1-Methylguanosine	1.04464
1-Phenylethyl formate	1.04453
Agrocybenine	1.04271
Tryptophyl-Arginine	1.04267
alpha-[3-(Nitrosoamino)propyl]-3-pyridinemethanol	1.0424
4-Hydroxystyrene	1.04176
Alanyl-Proline	1.03993
Kukoamine D	1.03871
FAD	1.03789
N-Acetylprocainamide	1.03715
4-Trimethylammoniobutanoic acid	1.03693
Indole-3-propionic acid	1.03549
Oxoadipic acid	1.03495
6-Deoxyfagomine	1.0336
DG(22:5(7Z,10Z,13Z,16Z,19Z)/16:1(9Z)/0:0)	1.03277
Citraconic acid	1.03274
ent-16beta-Methoxy-19-kauranoic acid	1.0325
Imidazoleacetic acid	1.03195
6-Amino-9H-purine-9-propanoic acid	1.0312
25-Hydroxycholesterol	1.0302
Eicosadienoic acid	1.02937
Shikimic acid	1.02806
2-Acetyl-1-methylpyrrole	1.02801
Terephthalic acid	1.02674
Nicotinic acid	1.02655
Trimethylaminoacetone	1.02652
1,2,3-Trihydroxybenzene	1.02577
L-trans-4-Methyl-2-pyrrolidinecarboxylic acid	1.02573
Camelinin	1.02539
Citrusinine I	1.02496
LysoPE(16:0/0:0)	1.02466
N2-gamma-Glutamylglutamine	1.02319
5-Methyl-2-phenyl-2-hexenal	1.02073
Spinacine	1.02053
4,4alpha,5,6-Tetrahydro-7-methyl-2(3H)-naphthalenone	1.02021
Calcidiol	1.02016
Genipin	1.02016
LysoPE(0:0/20:4(5Z,8Z,11Z,14Z))	1.01934
4-Hydroxyproline	1.0187
Tryptophyl-Alanine	1.01853
gamma-Glutamylglutamic acid	1.01835
(9xi,10xi,12xi)-9,10-Dihydroxy-12-octadecenoic acid	1.01778
m-Aminobenzoic acid	1.0173
2-Pyrocatechuic acid	1.01716
N-Acetylhistidine	1.01712
Antibiotic GR 95647X	1.01488
N-Methyl-1-deoxynojirimycin	1.01296
Aspartyl-Valine	1.01099
LysoPC(20:3(5Z,8Z,11Z))	1.01056
Vinylacetylglycine	1.00968
Pyrimidine	1.0085
L-Lysopine	1.00823
Ophthalmic acid	1.00741
Armillaramide	1.00712
Dolichosterone	1.00709
4-Pyridoxic acid	1.00535
Benzoyl ecgonine	1.00514
Osmaronin	1.00249
Hirsutin	1.00073
Quindoxin	1.00008
Capsaicin	0.998615
Norcapsaicin	0.997134
Pyridoxine	0.996458
o-Ethyltoluene	0.995578
Ramontoside	0.995461
Pratenol A	0.993954
Adrenic acid	0.993822
1-Pyrroline-2-carboxylic acid	0.993448
PC(22:2(13Z,16Z)/14:1(9Z))	0.993021
2-Hydroxyphenethylamine	0.989549
Serylleucine	0.988919
N-(2R-Hydroxydocosanoyl)-2S-amino-1,3S,4R-octadecanetriol	0.987696
Dihydroxyfumitremorgin C	0.985783
o-Tyrosine	0.984424
(E)-5-(3,4,5,6-Tetrahydro-3-pyridylidenemethyl)-2-furanmethanol	0.983981
L-Gulonolactone	0.98322
N-Acetylserine	0.982906
Vanillylmandelic acid	0.982847
3-Butyl-1(3H)-isobenzofuranone	0.982032
Harman	0.980821
Caryoptosidic acid	0.980214
3-Hydroxy-N6,N6,N6-trimethyl-L-lysine	0.97918
Arachidonic acid	0.977964
1,2-Dihydro-1,1,6-trimethylnaphthalene	0.977467
L-Gulose	0.975718
alpha-Methoxy-1H-indole-3-propanoic acid	0.97392
Mangiferdesmethylursanone	0.973737
Austin	0.97278
Argpyrimidine	0.971901
L-Threonine	0.971883
7-Methylxanthine	0.971467
Threoninyl-Tyrosine	0.966024
N-Acetylvaline	0.965954
2-Piperidinone	0.964759
D-Pipecolic acid	0.964715
7,8-Dihydro-3-methylpyrrolo[1,2-a]pyrimidin-2(6H)-one	0.964609
PC(22:2(13Z,16Z)/14:0)	0.964052
Byssochlamic acid	0.962596
Leukoaminochrome	0.960455
Thiamine	0.960341
Tejedine	0.960272
Linoleoyl ethanolamide	0.959999
Anisoxide	0.959701
Leonuriside A	0.959468
5-(2-Hydroxyethyl)-4-methylthiazole	0.957056
2-Hydroxy-4,7-dimethoxy-2H-1,4-benzoxazin-3(4H)-one	0.955921
PC(16:1(9Z)/15:0)	0.954942
Eremosulphoxinolide A	0.95355
Taraxacolide 1-O-b-D-glucopyranoside	0.953197
Obtusilactone A	0.950738
Daidzein	0.950629
Isotetrandrine	0.949711
Ginkgotoxin	0.948156
Calystegine B2	0.947947
Boviquinone 4	0.947896
DL-2-Aminooctanoic acid	0.946119
Tyrosyl-Serine	0.944964
Pyridine	0.9434
Dihydroconiferin	0.940168
Caffeine	0.939418
Tridemorph	0.939185
Linoelaidic acid	0.937442
Epinephrine	0.936861
Succinic acid semialdehyde	0.935803
11,12,13-Trinor-7-calamenone	0.933992
N-Acetylhistamine	0.933697
1-[(5-Amino-5-carboxypentyl)amino]-1-deoxyfructose	0.933236
Stearic acid	0.932576
Physangulide	0.931897
9,10-DHOME	0.931889
Aldehydo-D-xylose	0.928928
Hydrocinnamic acid	0.925753
Dihydrojasmonic acid	0.924699
Erinacine P	0.924287
2-Keto-6-acetamidocaproate	0.922423
Glutaminylproline	0.921332
Glycylprolylhydroxyproline	0.919614
2-Aminoheptanedioic acid	0.919334
23-Hydroxyphysalolactone	0.919168
PE(16:0/14:0)	0.916534
Cynaroside A	0.915424
Ginkgolide A	0.91483
beta-Citraurinene	0.913738
Malonic acid	0.912287
C.I. Solvent Red 80	0.909638
Octadecanedioic acid	0.909476
Retinyl beta-glucuronide	0.908975
2-Pyrrolidinone	0.908563
Hypoletin 8-gentiobioside	0.908131
1-(1-Pyrrolidinyl)-2-propanone	0.90779
Suberic acid	0.907416
Homo-L-arginine	0.904597
Prolyl-Threonine	0.90357
Isoleucyl-Lysine	0.902317
(R)-Pelletierine	0.902083
Hypogeic acid	0.90188
3beta,6beta-Dihydroxynortropane	0.900872
L-Agaridoxin	0.900651
5-Aminopentanal	0.900372
Gibberellin A4 glucosyl ester	0.899993
Glutaminylaspartic acid	0.899913
Valyl-Arginine	0.898759
Hydroxyprolyl-Leucine	0.897715
(3beta,17alpha,23S)-17,23-Epoxy-3,28,29-trihydroxy-27-norlanost-8-en-24-one	0.896289
5-Hydroxy-L-tryptophan	0.894687
Tetradecanedioic acid	0.894052
Aspartame	0.893966
4-(2-Aminophenyl)-2,4-dioxobutanoic acid	0.891992
2-Furoic acid	0.888722
Maysin 3'-methyl ether	0.888246
Glycine	0.885069
2-Methylpiperidine	0.884539
N-(Heptan-4-yl)benzo[d][1,3]dioxole-5-carboxamide	0.884476
2-(1-Methylpropyl)-4,6-dinitrophenol	0.883811
O-Demethylfonsecin	0.882212
Acetone cyanohydrin	0.88132
Hypoglycin B	0.878263
Phenylalanyl-Glycine	0.878108
5-Hydroxybuspirone	0.877625
3-Hydroxypicolinic acid	0.87717
(R)-Dihydromaleimide	0.87715
Beta-Aminopropionitrile	0.87701
Resolvin D2	0.876478
Glycylalanylprolylmethionylphenylalanylvalinamide	0.876379
7-Aminomethyl-7-carbaguanine	0.875806
6-Methyladenine	0.874989
PC(20:2(11Z,14Z)/20:4(5Z,8Z,11Z,14Z))	0.874966
Ursolic acid	0.874211
2,3,4,5-Tetrahydropiperidine-2-carboxylate	0.874123
Plastoquinone 3	0.869254
1-Deoxy-D-glucitol	0.868532
Thiomorpholine 3-carboxylate	0.866823
13S-hydroxyoctadecadienoic acid	0.864461
3-(2-Furanylmethylene)pyrrolidine	0.864326
Methylpyrazine	0.863744
Americine	0.863295
N-Palmitoylsphingosine	0.863006
Dihydro-2,4-dimethyl-6-(1-methylpropyl)-4H-1,3,5-dithiazine	0.858652
2,2',3,4,4',5',6-Heptabromodiphenyl ether	0.858005
5'-Methylthioadenosine	0.856453
Marmesin rhamnoside	0.855128
Sucrose	0.853602
beta-Sinensal	0.851262
Lysyl-Valine	0.850625
2-Isopropyl-3-methoxypyrazine	0.849395
3-(1-Pyrrolidinyl)-2-butanone	0.848641
Adipic acid	0.848158
4'-O-Methylkanzonol W	0.847854
Linamarin	0.84785
D-Alanine	0.846121
Nervonyl carnitine	0.845252
Steviobioside	0.840999
Oxoglutaric acid	0.839581
Betaine	0.839298
PC(16:1(9Z)/16:1(9Z))	0.838045
3-Isopropylmalate	0.836681
Citrulline	0.835759
2,2'-Iminobispropanoic acid	0.83468
Orotic acid	0.833977
Scorzonoside	0.833478
Ganodermanondiol	0.833181
Cysteinyl-Tyrosine	0.831474
Xanthorrhizol	0.828355
1,3-Dimethyluracil	0.827605
2,8-Di-O-methylellagic acid	0.827576
Glycyl-Valine	0.827526
Pipernonaline	0.827232
Gluconolactone	0.826772
2-Hydroxyadenine	0.825808
Rhapontigenin	0.825297
(2S,4R,5S)-Muscarine	0.825112
Ligustilide	0.82488
4-Hydroxy-2-butenoic acid gamma-lactone	0.824162
PC(22:4(7Z,10Z,13Z,16Z)/16:0)	0.823222
Equol	0.816935
20-Hydroxy-leukotriene E4	0.815879
PC(18:1(9Z)/P-16:0)	0.813869
6beta-Hydroxyasiatic acid	0.813353
9-Hydroxy-4-methoxypsoralen 9-glucoside	0.811889
5-(1-Propynyl)-5'-vinyl-2,2'-bithiophene	0.810145
PC(16:1(9Z)/P-18:1(11Z))	0.809866
Putrescine	0.809032
beta-Thujaplicin	0.808238
PC(18:4(6Z,9Z,12Z,15Z)/18:1(11Z))	0.808089
2-(3-Hydroxy-4-methylphenyl)-5-methyl-4-hexen-3-one	0.807634
Histidinyl-Proline	0.806609
PA(22:4(7Z,10Z,13Z,16Z)/20:4(5Z,8Z,11Z,14Z))	0.804908
4-Methoxy-5-(3,7,11,15-tetramethyl-2,6,10,14-hexadecatetraenyl)-1,3-benzenediol	0.804771
PC(P-18:1(11Z)/14:0)	0.804319
2,4-Dimethyloxazole	0.801654
Androstanedione	0.801172
N-Acetyldopamine	0.798996
N-Acetyl-beta-alanine	0.798667
Phytanic acid	0.797889
D-Phenyllactic acid	0.797535
2-(Ethylamino)-4,5-dihydroxybenzamide	0.796661
PE(22:6(4Z,7Z,10Z,13Z,16Z,19Z)/15:0)	0.796321
Isopropylbenzene	0.794836
Tyrosyl-Proline	0.794661
2,5-Dihydro-2,4-dimethyloxazole	0.793925
Methyl nicotinate	0.793627
Persicachrome	0.792887
2-Methoxy-3-methylpyrazine	0.792152
1,2,3,4,5,6-Hexahydro-5-(1-hydroxyethylidene)-7H-cyclopenta[b]pyridin-7-one	0.791381
Tyrosol	0.790371
alpha,gamma-Onoceradienedione	0.789264
1-Methyladenosine	0.78537
5a-Tetrahydrocorticosterone	0.784252
DHAP(10:0)	0.783998
Nicotine-1'-N-oxide	0.78354
Oleoside 11-methyl ester	0.781597
2,5-Dimethylpyrazine	0.780842
Curcumenone	0.779441
4-Coumaroylputrescine	0.778171
Pyrrolidine	0.778159
D-1-Amino-2-pyrrolidinecarboxylic acid	0.77578
5'-Deoxy-5-fluorouridine	0.775401
Deoxyuridine	0.775391
1-(1-Pyrrolidinyl)-2-butanone	0.775002
Palmitoleoyl Ethanolamide	0.774996
D-2,3-Dihydroxypropanoic acid	0.774168
Esculentic acid (Diplazium)	0.773808
N-Methyl-a-aminoisobutyric acid	0.773597
N-Acetyl-L-alanine	0.77316
Thujyl 19-trachylobanoate	0.77292
L-Leucine	0.768816
Astin I	0.766952
1-Methyl-2-pyrrolecarboxaldehyde	0.765914
1,5-Dibutyl methyl hydroxycitrate	0.765857
Lysyl-Arginine	0.765059
Succinic acid	0.763859
Ortho-Hydroxyphenylacetic acid	0.761019
Acetylvalerenolic acid	0.760577
Dictyoquinazol C	0.76051
Maltitol	0.75764
Camelledionol	0.756447
2-(14,15-Epoxyeicosatrienoyl) Glycerol	0.754469
3-Methyl-2-oxovaleric acid	0.753628
Tiglic acid	0.752563
Saccharopine	0.751409
alpha-Methylstyrene	0.749125
Dodecanoylcarnitine	0.748622
Lysyl-Alanine	0.747444
2-Ethoxy-5-methylpyrazine	0.746751
o-Cresol	0.746538
2-(3,7-Dimethyl-2,6-octadienyl)-4-hydroxy-6-methoxyacetophenone	0.7463
Isobutyric acid	0.745769
Deoxyguanosine	0.744967
Phenylacetaldehyde	0.744014
N-Methylputrescine	0.743784
PC(16:0/P-16:0)	0.743747
Simvastatin	0.743259
Diethylcarbamazine N-oxide	0.74298
5-Methylcytosine	0.742197
4-Methylene-2-pyrrolidinecarboxylic acid	0.741129
Riboflavin reduced	0.741068
L-Arabitol	0.739627
1-Methoxy-1H-indole-3-carboxaldehyde	0.738514
[12]-Gingerol	0.737771
3-Dehydrosphinganine	0.735777
p-Mentha-1,3,5,8-tetraene	0.734639
PC(18:2(9Z,12Z)/15:0)	0.734109
4-Amino-1-piperidinecarboxylic acid	0.733388
4-Hydroxyphenylpyruvic acid	0.732847
3-Hydroxyanthranilic acid	0.731628
1H-Indole-2,3-dione	0.731378
Feruloyl-2-hydroxyputrescine	0.729887
(2S,2'S)-Pyrosaccharopine	0.727349
L-Targinine	0.726932
PE(22:6(4Z,7Z,10Z,13Z,16Z,19Z)/20:5(5Z,8Z,11Z,14Z,17Z))	0.724173
(1R,2S,3R)-2-Acetyl-4(5)-(1,2,3,4-tetrahydroxybutyl)imidazole	0.723389
17-beta-estradiol 3-sulfate-17-(beta-D-glucuronide)	0.722808
3-Methyldioxyindole	0.722293
Uridine diphosphate-N-acetylglucosamine	0.720849
Metenamine	0.718638
Dopamine glucuronide	0.718506
2,3-Diethylpyrazine	0.717657
Spirostane-3,6-dione	0.717392
3'-O-Methylguanosine	0.715967
1H-Indole-3-carboxaldehyde	0.715698
Pseudouridine	0.715332
L-Cysteine	0.713882
Annocherin A	0.712046
2-Azetidinecarboxylic acid	0.709894
Benzaldehyde	0.706848
Pantothenol	0.705772
2'-O-Methyladenosine	0.705053
Phenylethylamine	0.704747
Toluene	0.704205
PE(20:3(8Z,11Z,14Z)/14:1(9Z))	0.703419
Phenylglyoxylic acid	0.703251
Beta-Glycerophosphoric acid	0.702223
1H-Pyrrole-2-carboxaldehyde	0.701676
Glyceraldehyde	0.695456
Maleic acid	0.692901
Dioctyltin isooctylthioglycolate	0.692202
Porphobilinogen	0.692142
Asparenyol	0.69214
5alpha-Tomatidan-3-one	0.691753
PE(15:0/14:0)	0.690843
D-Aspartic acid	0.690831
LysoPE(0:0/18:3(6Z,9Z,12Z))	0.689886
Isoleucyl-Isoleucine	0.687968
2,3-Dihydro-2,3-dihydroxy-4-(4-methoxyphenyl)-1H-phenalen-1-one	0.687734
(-)-Epiafzelechin	0.685716
Deoxyadenosine	0.683834
Cinnzeylanine	0.683222
Phosphorylcholine	0.681254
Cadaverine	0.679576
m-Xylene	0.67835
Acetylhydrazine	0.677112
N-Acetylglutamine	0.675391
Nerolidol 3-O-[a-L-Rhamnopyranosyl-(1->4)-a-L-rhamnopyranosyl-(1->2)-b-D-glucopyranoside]	0.674996
Acuminoside	0.673632
Uracil	0.673511
PC(18:1(11Z)/15:0)	0.673481
Mizolastine	0.672578
Phenylpyruvic acid	0.671481
PC(16:0/14:0)	0.671063
3-Hydroxy-4,6-heptadiyne-1-yl 1-glucoside	0.671038
Nicotine glucuronide	0.670928
Apiumoside	0.668897
LysoPC(15:0)	0.665233
S-Adenosylmethionine	0.664492
Dihydrozeatin-7-N-dihydrozeatin	0.664052
3alpha,4,5,7alpha-Tetrahydro-5-hydroxy-1H-isoindole-1,3(2H)-dione	0.66307
Pelargonic acid	0.661486
N-Acetylmuramate	0.661464
Azelaic acid	0.659667
PC(14:0/16:1(9Z))	0.658816
Cyclopassifloside II	0.65461
Cicerin	0.652559
9-O-Methylglyceofuran	0.6524
myo-Inositol	0.650318
xi-Anomuricine	0.648472
Ricinoleic acid	0.647146
sec-Butylamine	0.645568
6-Acetyl-2,3-dihydro-2-(hydroxymethyl)-4(1H)-pyridinone	0.645375
S-(3-Methylbutanoyl)-dihydrolipoamide-E	0.64534
Ribothymidine	0.645178
Citranaxanthin	0.644907
PI(22:5(4Z,7Z,10Z,13Z,16Z)/16:0)	0.644362
N1-Methyl-2-pyridone-5-carboxamide	0.641201
PC(20:4(8Z,11Z,14Z,17Z)/20:3(8Z,11Z,14Z))	0.640089
3-Aminopropionaldehyde	0.639372
Ethyl N-ethylanthranilate	0.63816
3-(4-Hydroxy-2-methoxyphenyl)-2-propenal	0.63813
Lysyl-Isoleucine	0.637498
Quinaldic acid	0.636016
Zymonic acid	0.635528
D-synephrine	0.631649
2-Hydroxybutyric acid	0.631558
Asymmetric dimethylarginine	0.630427
(2S,4S,6S)-2-[2-(4-Hydroxy-3-meyhoxyphenyl)ethyl]tetrahydro-6-(4,5-dihydroxy-3-methoxyphenyl)-2H-pyran-4-ol	0.624205
Thymine	0.622284
Mesna	0.620709
gamma-Glutamylisoleucine	0.617543
(R)-Salsolinol	0.616356
1-Methylguanine	0.615895
(13R,14R)-8-Labdene-13,14,15-triol	0.614554
Allysine	0.613711
(3b,4b,11b,14b)-11-Ethoxy-3,4-epoxy-14-hydroxy-12-cyathen-15-al 14-xyloside	0.613462
Docosahexaenoyl Ethanolamide	0.613079
2-Phenylethanol	0.612767
4-Butyloxazole	0.612192
Formylanthranilic acid	0.611582
Ubiquinone-4	0.61103
Phenylalanyl-Alanine	0.609529
6-Hydroxy-1H-indole-3-acetamide	0.609018
Piperine	0.608764
Methylimidazoleacetic acid	0.607348
Flazine	0.607243
1-Isopropyl-2,3-dimethylcyclopentane	0.603609
Homoanserine	0.60249
Guanine	0.601297
Prolyl-Arginine	0.593909
2-Acetyloxazole	0.592881
Kynurenic acid	0.592276
PE(22:6(4Z,7Z,10Z,13Z,16Z,19Z)/18:4(6Z,9Z,12Z,15Z))	0.590286
Estriol-17-glucuronide	0.588107
N-cis-Caffeoyltyramine	0.588102
3-Formyl-6-hydroxyindole	0.587834
L-Fucose	0.587051
Deoxyribose 1-phosphate	0.585704
Cohibin C	0.583907
N-Lactoyl ethanolamine	0.582278
N-Acetylornithine	0.581774
Arecaidine	0.58026
Serotonin	0.578957
Grandisine III	0.575765
3,4-Dihydroxymandelic acid	0.573207
Quinolinic acid	0.570823
Gentisic acid	0.570502
Genipinic acid	0.569456
Mahanimbinol	0.568149
Purine	0.565896
N-Acetylglutamic acid	0.562641
2',6'-Dihydroxy-4'-methoxyacetophenone	0.560891
p-Cresol	0.5577
PE(P-18:1(11Z)/18:3(6Z,9Z,12Z))	0.557604
Malonylcarnitine	0.555177
Pyruvic acid	0.551462
Mesitylene	0.550858
Lauroyl diethanolamide	0.54639
Aflatoxin Ex2B1	0.544797
Mesobilirubinogen	0.544552
Thymoquinone	0.544153
PS(16:1(9Z)/18:4(6Z,9Z,12Z,15Z))	0.543604
Mannitol	0.542773
PC(22:5(7Z,10Z,13Z,16Z,19Z)/16:0)	0.541411
Lycoperoside D	0.540978
Vanillin 3-(L-menthoxy)propane-1,2-diol acetal	0.537024
4-Methylumbelliferone	0.536967
Phenyllactic acid	0.536457
Homoarecoline	0.534888
D-Alanyl-D-alanine	0.530848
1-Methylhypoxanthine	0.530003
N-Acetylputrescine	0.529329
Caprylic acid	0.529113
gamma-L-Glutamyl-L-pipecolic acid	0.528689
N-Acetylmannosamine	0.520587
Capric acid	0.520258
Cortolone-3-glucuronide	0.516756
N-Acetyl-glucosamine 1-phosphate	0.516675
Tyrosyl-Tyrosine	0.516368
N-Acetylcadaverine	0.512274
3-Acetyl-2,5-dimethylfuran	0.510786
Leucinic acid	0.509993
FAPy-adenine	0.506539
Mannose 6-phosphate	0.506145
3,4-Dihydroxyhydrocinnamic acid	0.506118
Dimethylethanolamine	0.504649
Taraxacoside	0.50398
Alanyl-Arginine	0.501585
Deoxyinosine	0.5011
4,5-Dimethyloxazole	0.50037
Xanthine	0.499477
Medicagenic acid	0.498082
cis,cis-Muconic acid	0.490128
Gibberellin A53	0.489979
PC(20:1(11Z)/14:0)	0.488382
xi-2-Mercapto-3-methyl-1-butanol	0.486916
Trimethylamine N-oxide	0.486585
1,4-Dideoxy-1,4-imino-D-ribitol	0.486116
Beta-Tyrosine	0.485214
Thalictroidine	0.482535
5-Oxo-2(5H)-isoxazolepropanenitrile	0.481605
Glabranin	0.478547
3-Aminoisobutanoic acid	0.476956
Indolelactic acid	0.47639
4-Nitrocatechol	0.476204
17a-Ethynylestradiol	0.475282
Aldosine	0.473722
(+)-2,3-Dihydro-3-methyl-1H-pyrrole	0.472872
Phenylalanyl-Isoleucine	0.472569
2-Hydroxyvaleric acid	0.471639
PC(18:1(11Z)/14:0)	0.468306
2-Ethylacrylic acid	0.465402
Dexamethasone	0.463648
Pyrazine	0.460142
Nerolidol 3-O-[a-L-rhamnopyranosyl-(1->2)-b-D-glucopyranoside]	0.45856
Palmitoylethanolamide	0.457583
Betonicine	0.454698
(R)-2-Hydroxysterculic acid	0.453811
Propylene glycol alginate	0.453293
Cholic acid	0.451952
Ethylphosphate	0.449573
1,2,3,4,Tetrahydro-1,5,7-trimethylnapthalene	0.448312
I-Urobilin	0.448015
Lysyl-Lysine	0.447029
Hydroxyprolyl-Valine	0.4456
5-Aminopentanoic acid	0.445294
(3beta,5alpha,6beta,22E,24R)-23-Methylergosta-7,22-diene-3,5,6-triol	0.445213
2-Furancarboxaldehyde	0.4435
3-Acetyl-2,7-naphthyridine	0.442704
2-Isopropyl-3-oxosuccinate	0.440564
(E)-3-(4-Hydroxyphenyl)-2-propenal	0.440297
N-Acetyl-L-aspartic acid	0.437626
PG(18:0/22:6(4Z,7Z,10Z,13Z,16Z,19Z))	0.436488
(3xi,6xi)-Cyclo(alanylvalyl)	0.435686
5-Ethyl-2,3-dimethylpyrazine	0.435028
Beta-D-Galactose	0.43456
PC(18:3(6Z,9Z,12Z)/18:1(11Z))	0.42961
Tryptophyl-Serine	0.426669
Cavipetin C	0.424448
5-(2-Furanyl)-3,4-dihydro-2H-pyrrole	0.422938
Valerylglycine	0.420195
Lysyl-Phenylalanine	0.417242
Aflatoxin B2	0.411666
1-Methyl-1,3-cyclohexadiene	0.411231
Cadabicine	0.409708
Lysyl-Tyrosine	0.404895
PI(16:1(9Z)/18:0)	0.403354
Niacinamide	0.400566
D-Ribose	0.400023
3,4,5-Trimethoxycinnamic acid	0.396645
N6-Methyladenosine	0.395319
Goyaglycoside c	0.394044
3b-Hydroxy-5-cholenoic acid	0.391777
Spermidine	0.390558
1-Pyrroline	0.389839
L-Proline	0.386722
(3R, 6'Z)-3,4-Dihydro-8-hydroxy-3-(6-pentadecenyl)-1H-2-benzopyran-1-one	0.385302
LysoPE(18:2(9Z,12Z)/0:0)	0.381681
Thymidine	0.378937
Furoeremophilone 1	0.378869
Solavetivone	0.376523
(Z)-N-Feruloyl-5-hydroxyanthranilic acid	0.374495
SM(d18:1/16:0)	0.37292
Olomoucine	0.369224
Proline betaine	0.362417
(2R,3R,4R)-2-Amino-4-hydroxy-3-methylpentanoic acid	0.36057
Deoxycholic acid	0.360556
LysoPC(16:1(9Z)/0:0)	0.3594
PC(18:2(9Z,12Z)/P-18:1(11Z))	0.356358
Guanosine	0.356123
Oxidized-adrenal-ferredoxin	0.354792
1,3-Diisopropylbenzene	0.35007
Benzyl methyl sulfide	0.347989
Indoxyl	0.343186
2-Dodecanone	0.341937
18-Nor-4(19),8,11,13-abietatetraene	0.341705
Inosine	0.339326
2-Amino-3-methylbenzoate	0.339089
3-Sulfinato-L-alaninate	0.332322
Arborinine	0.328432
N5-(4-Methoxybenzyl)glutamine	0.327879
(S,E)-Zearalenone	0.327778
N-Acetyl-L-glutamate 5-semialdehyde	0.327108
Petroselinic acid	0.325381
Hesperetin	0.324889
Leucyl-Tyrosine	0.32237
Prolyl-Glutamine	0.321659
2-Acetylpyrazine	0.320658
Glutaminylvaline	0.318291
Methylsuccinic acid	0.316217
N-Ethylglycine	0.316122
(10E,12Z)-(9S)-9-Hydroperoxyoctadeca-10,12-dienoic acid	0.315171
Theaspirone A	0.314386
2-Propylpiperidine	0.313398
Alpha-dimorphecolic acid	0.313064
2-Ketobutyric acid	0.31302
2-Carboxy-1-[5-(2-carboxy-1-pyrrolidinyl)-2-hydroxy-2,4-pentadienylidene]pyrrolidinium	0.307824
Allocholic acid	0.304182
Asparaginyl-Phenylalanine	0.301643
Histamine	0.297175
Hydroxykynurenine	0.296419
Pipercide	0.294923
Tyrosyl-Glycine	0.294346
Leucyl-Glycine	0.294234
Prolyl-Lysine	0.293787
Hepoxilin A3	0.292751
SM(d18:0/16:0)	0.291883
2,4-Dimethyl-1H-indole	0.291846
3,4-Dihydro-5-propanoyl-2H-pyrrole	0.290266
3-(4-Methylphenyl)oxiranecarboxylic acid	0.289293
Lacto-N-triaose	0.289189
Caffeic acid	0.286629
Serylalanine	0.281721
Deoxypyridinoline	0.281709
Taurine	0.278858
L-Homoserine	0.278182
fluvoxamino acid	0.278024
Suberylglycine	0.267801
6-Dimethylaminopurine	0.267223
(8E,15E)-1,8,15-Heptadecatriene-11,13-diyne	0.265421
Dihydrothymine	0.261776
Isovalerylglycine	0.260877
p-Mentha-1,8-dien-7-ol	0.260448
5,15-DiHETE	0.258494
Nandrolone	0.257407
Valyl-Lysine	0.256093
Prednisolone	0.255012
7,9-Illudadiene-3,14-diol	0.254354
N-Carboxyethyl-g-aminobutyric acid	0.251647
9-cis-Retinoic acid	0.251386
N1-Acetylspermidine	0.250476
Ovalicin	0.248995
1-(1-Propenylthio)propyl propyl disulfide	0.246466
3-Aminobutanoic acid	0.245854
Glycyl-glycine	0.2432
(-)-Salsoline	0.242673
beta-Vatirenene	0.242556
(+)-threo-2-Amino-3,4-dihydroxybutanoic acid	0.241297
N,O-Didesmethylvenlafaxine	0.238376
L-Cyclo(alanylglycyl)	0.238349
2-Methyl-3-(2-methylpropyl)pyrazine	0.235752
3alpha,4,7,7alpha-Tetrahydro-1H-isoindole-1,3(2H)-dione	0.232879
6,7-Dihydro-5-methyl-5H-cyclopenta[b]pyrazine	0.232515
Pterin	0.231383
Lysyl-Proline	0.22988
Oxytetracycline	0.229388
Taurocholic acid	0.228246
5-O-Methylembelin	0.22353
Uridine	0.222936
PI(20:2(11Z,14Z)/18:2(9Z,12Z))	0.222911
Hypoxanthine	0.222357
Mesaconic acid	0.221704
2-(Arabinosylamino)-3-(glucosylamino)propanenitrile	0.219773
Thioguanine	0.214261
p-Cresol glucuronide	0.213094
Brassica napus non-fluorescent chlorophyll catabolite 3	0.21082
PC(18:2(9Z,12Z)/18:0)	0.210226
Macrocarpal B	0.209642
trans-S-(1-Propenyl)-L-cysteine	0.208829
Formylfusarochromanone	0.205567
Pyroglutamic acid	0.20186
L-Hypoglycin A	0.201498
Tauroursodeoxycholic acid	0.198358
N1-Methyl-4-pyridone-3-carboxamide	0.198113
3'-O-Methyladenosine	0.198019
Isolithocholic acid	0.190797
Falcarindiol	0.190431
Progesterone	0.189715
Pi-Methylimidazoleacetic acid	0.189662
Cis-8,11,14,17-Eicosatetraenoic acid	0.188621
beta-D-Glucopyranosyl anthranilate	0.187015
Jasmolone	0.185342
Nepetariaside	0.183397
N-[(4E,8Z)-1,3-dihydroxyoctadeca-4,8-dien-2-yl]hexadecanamide 1-glucoside	0.182981
Riboflavin	0.18011
Deoxyribose 5-phosphate	0.176438
Prostaglandin B2	0.173492
O-Acetylethanolamine	0.171521
4-Nitrophenol	0.169465
4-Dodecylbenzenesulfonic Acid	0.166256
Cytidine	0.165337
Demethoxyshogaol	0.15862
2-(3,4-Dihydroxybenzoyloxy)-4,6-dihydroxybenzoate	0.155849
Styrene	0.153847
Mandelic acid	0.150092
Dihydrotestosterone	0.149461
3-Nitrotyrosine	0.146965
8-Ocimenyl acetate	0.146159
beta-D-Glucosamine	0.145983
Ursodeoxycholic acid	0.144402
3-Methyladenine	0.140459
Lupulone	0.137962
Chenodeoxycholic acid	0.137261
N5-(3,4-Dioxo-1,5-cyclohexadien-1-yl)-L-glutamine	0.136907
5-Nitro-2-propoxyaniline	0.135243
PE(20:4(5Z,8Z,11Z,14Z)/15:0)	0.13493
Threonic acid	0.133757
Lithocholic acid	0.133469
LysoPC(14:0/0:0)	0.133093
Indole	0.131887
Valeric acid	0.130493
Tetracosahexaenoic acid	0.127658
Rosmic acid	0.127096
1-Octen-3-yl primeveroside	0.126792
3-Dehydroxycarnitine	0.124
Carbadox	0.122092
(R)-3-Hydroxybutyric acid	0.121421
1-Methylnicotinamide	0.121419
PE(20:5(5Z,8Z,11Z,14Z,17Z)/P-18:0)	0.118971
Glycocholic acid	0.11793
B-Carotene	0.114265
L-Isoleucine	0.111981
Phenylacetylglutamine	0.110621
L-cis-3-Amino-2-pyrrolidinecarboxylic acid	0.108171
Succinic anhydride	0.105728
Domoic acid	0.105208
Diethanolamine	0.105194
Imidazolelactic acid	0.10212
Euglobal VII	0.10062
Harderoporphyrinogen	0.100401
1-Butylamine	0.0999781
Glutamylaspartic acid	0.0993595
gamma-Aminobutyric acid	0.0973193
Xanthosine	0.0961474
p-Mentha-1,3,8-triene	0.0930384
2-Hydroxycinnamic acid	0.0926066
Dehydrophytosphingosine	0.0898991
Vitamin D3	0.0868267
(2S,4S)-Monatin	0.0864797
Monoethylglycinexylidide	0.086479
2-Angeloyl-9-(3-methyl-2E-pentenoyl)-2b,9a-dihydroxy-4Z,10(14)-oplopadien-3-one	0.0846159
Ginsenoyne D	0.0829282
1-Methylhistamine	0.0801953
Pinotin A	0.0765608
D-Urobilin	0.0752776
Ethyl 7-epi-12-hydroxyjasmonate glucoside	0.0749104
Tridecanoic acid	0.0671141
Flufenprox	0.0607003
Oleic acid	0.0599936
Hydroxyphenyllactic acid	0.0576004
Ganodosterone	0.0568605
2,3-Butanediol glucoside	0.0554313
Deacetyldiltiazem	0.053759
Nicotinic acid mononucleotide	0.0533722
Prostaglandin D2-1-glyceryl ester	0.0531501
L-Theanine	0.0492689
L-Arginine	0.0471484
3-Acetoxy-3-methyl-1-phenylbutane	0.0455445
Phenylalanyl-Serine	0.0447259
D-Glutamine	0.0446886
L-Furosine	0.0423384
erythro-Isoleucine	0.0413887
Isovalerylalanine	0.0363741
1-(Methylsulfanyl)-1-oxopropan-2-yl acetate	0.0355426
Cyclohexanecarboxylic acid	0.0354455
5,6-Dihydroxyindole	0.0318938
2-Methylbenzoic acid	0.0298104
gamma-Calacorene	0.0239202
N-[(4E,8E)-1,3-dihydroxyoctadeca-4,8-dien-2-yl]hexadecanamide	0.0237011
N-Methylnicotinamide	0.0218734
3,3-Dimethylglutaric acid	0.0200866
Abscisic acid	0.0177192
2-O-Methylcytosine	0.0167721
1-Deoxynojirimycin	0.0161814
Isonicotinic acid	0.0156852
2-Amino-5-phenylpyridine	0.0149001
Adenosine	0.0113518
Pyrrole-2-carboxylic acid	0.0109795
Desglucocoroloside	0.00656956
Adenine	0.00416574
PA(18:3(9Z,12Z,15Z)/16:0)	0.00214526
3-(4-Methoxyphenyl)-2-methyl-2-propenal	0.00195035

## Sheet: Figure 4B
DEMs	LKD1	LKD2	LKD3	LKD4	LKD5	NPD1	NPD2	NPD3	NPD4
Isopalmitic acid	4295594797	7167666451	9563944953	9437234982	9386746041	9653386955	10052542822	12618507830	15804881578
Tryptophan	2.84463e+07	1.93987e+07	2.88881e+07	2.69762e+07	1.42956e+07	4.37108e+07	3.50699e+07	3.33135e+07	4.20536e+07
Piperidine	8.90759e+07	1.30805e+08	1.59842e+08	1.64992e+08	6.75937e+07	1.94945e+08	2.41364e+08	1.65213e+08	1.98145e+08
L-Norleucine	2.17303e+08	2.54043e+08	4.51536e+08	2.27328e+08	2.7841e+08	4.78733e+08	608199156	3.54625e+08	5.80127e+08
2-Methylpyridine	2.58749e+07	2.75196e+07	1.40849e+07	3.04153e+07	7.93674e+06	1.32293e+06	3.99756e+06	575401	2.15102e+06
2-Hydroxystearic acid	9.9931e+07	3.13625e+08	1.87926e+08	1.1298e+08	7.2949e+08	6.58715e+08	9.4484e+08	7.0402e+08	953721528
Choline	2969931919	1610475136	8.50309e+08	1262869927	9.09393e+08	3771711863	3415193085	5702120070	5423620944
2-Hydroxypyridine	1.8152e+07	1.32188e+07	7.97584e+06	1.67918e+07	7.23993e+06	3.51612e+06	4.96281e+06	3.35688e+06	4.09656e+06
Cellobiose	5.13389e+07	3.14724e+07	8.87553e+07	2.55496e+07	4.6011e+07	5.89739e+06	9.64122e+06	3.83938e+06	4.63895e+06
Pentadecanoic acid	7.62909e+08	1098245864	8.79327e+08	6.27814e+08	2150892491	3867732419	3491363672	3439752170	1505554622
Curcumin III	0	0	5.55018e+06	0	1.54724e+06	1.2166e+08	1.26591e+08	1.13946e+08	1.24013e+08
1-Kestose	695170	535291	1.20092e+06	396956	543973	85957.5	98943.6	40503.6	40478
2-(Methylamino)benzoic acid	7.88624e+06	6.78456e+06	6.53798e+06	7.8788e+06	7.20029e+06	3.44891e+06	4.22056e+06	1.43099e+06	2.34116e+06
20-Hydroxyeicosatetraenoic acid	1.44665e+07	1.39753e+07	1.54212e+07	1.43818e+07	1.17248e+07	4.39668e+06	7.19303e+06	4.08366e+06	4.1122e+06
Ethyl oleate	7.44304e+07	1.34937e+08	7.86949e+07	9.21959e+07	1.38348e+08	7.26004e+08	5.02998e+08	405573075	4.20872e+08
3-Methylpyrrolo[1,2-a]pyrazine	5.19102e+07	4.8127e+07	3.29859e+07	6.2998e+07	2.01673e+07	6.28855e+06	1.17782e+07	5.52552e+06	5.59099e+06
(2-Methoxyethoxy)propanoic acid	1.38529e+06	1.16306e+06	1.41752e+06	1.32232e+06	305530	6.4284e+06	3.8173e+06	5.62173e+06	7.83803e+06
Avenanthramide 1s	1.12818e+06	769694	2.27439e+06	1.09823e+06	2.43783e+06	4.57384e+06	2.98085e+06	2.83799e+06	2.60619e+06
6,7-Dihydro-2,5-dimethyl-5H-cyclopentapyrazine	1.06413e+07	9.23314e+06	6.03169e+06	1.22092e+07	5.66869e+06	2.53092e+07	1.60058e+07	3.42724e+07	6.81155e+07
16-Hydroxy hexadecanoic acid	2.00024e+08	1.07595e+08	7.96509e+07	1.20017e+08	4.26935e+08	1008942765	4.67962e+08	1116194757	4.58331e+08
4-Acetamidobutanoic acid	2.2459e+07	1.44103e+07	8.92909e+06	1.78732e+07	1.06486e+07	4.97541e+06	5.48131e+06	3.97786e+06	6.48714e+06
Glycyrrhizaisoflavone B	1.57011e+07	1.38259e+07	3.74828e+07	1.85416e+07	1.62147e+07	2.05197e+06	3.5153e+06	614800	1.28374e+06
Hebevinoside XIII	475556	424160	338194	464561	256981	29473.4	158517	0	0
4-Pyridoxic acid	4.86929e+08	3.89911e+08	141398553	3.11272e+08	1.57878e+08	9.98631e+07	9.7137e+07	1.03216e+08	7.67836e+07
5,6,7,8-Tetrahydro-4-methylquinoline	1.86141e+07	1.68028e+07	1.0107e+07	1.17559e+07	9.05433e+06	3.19031e+06	4.48794e+06	584753	1.84678e+06
20-Carboxy-leukotriene B4	1.52377e+06	2.99522e+06	2.29338e+06	1.61401e+06	1.52383e+06	4.64905e+07	3.75268e+07	1.31451e+07	3.04197e+07
1-deoxy-1-(N6-lysino)-D-fructose	5.34905e+06	4.3337e+06	4.73225e+07	2.57547e+07	1.22933e+08	7.7765e+08	7.11142e+08	529233454	1112359009
1-Methyladenine	3.54341e+07	4.99267e+07	4.7224e+07	5.1178e+07	4.15664e+07	5.90211e+07	8.26303e+07	4.02623e+07	9.39773e+07
3-(Methylthio)-1-propene	1.51385e+06	1.28847e+06	2.63166e+06	1.20403e+06	1.74432e+06	1.90889e+07	5.64662e+07	1.57611e+07	1.04617e+07
9,10-epoxyoctadecanoic acid	1.00303e+07	2.52203e+07	4.47865e+06	1.49003e+07	9.24724e+06	1.22007e+08	6.22436e+07	9.46149e+07	5.27014e+07
Prostaglandin G2	1.21099e+06	2.497e+06	1.6557e+06	1.32794e+06	1.395e+06	1.95461e+07	1.60656e+07	1.03137e+07	6.09955e+07
Ketoleucine	8.2728e+08	1189325927	1199055393	1358339152	6.73169e+08	2.9668e+08	7.16889e+08	2.63477e+08	3.23769e+08
L-Palmitoylcarnitine	1.22643e+07	3.49811e+07	1.8052e+07	6.32499e+06	2.14999e+07	2.49835e+08	2.2549e+08	3.72385e+08	1.09278e+08
Pipecolic acid	5.20742e+07	1.39293e+08	2.11447e+08	1.80562e+08	1.46577e+08	2.2024e+08	2.63231e+08	1.85188e+08	2.32118e+08
Creatine	1169231546	4.48859e+08	2.24185e+08	3.0462e+08	4.7778e+06	2008620771	1445959732	2021507651	2142242258
4-Acetyl-2-methylpyridine	4.90723e+06	5.40733e+06	5.26099e+06	5.40844e+06	3.32603e+06	2.91142e+06	4.3621e+06	2.30886e+06	3.03939e+06
2,6-Dimethylpyrazine	6.79798e+06	1.028e+07	6.10999e+06	8.1559e+06	4.0855e+06	1.89128e+07	1.07124e+07	1.62166e+07	4.81333e+07
Turanose	2.06021e+07	9.22794e+06	1.5967e+07	9.91531e+06	8.7223e+06	636515	2.5992e+06	4.89965e+06	2.17342e+06
Levan	9.12571e+06	6.427e+06	9.88022e+06	1.01649e+07	7.42832e+06	2.66489e+06	3.6592e+06	1.40507e+06	763565
2-Fucosyllactose	4.62807e+06	2.35075e+06	3.65904e+06	4.23628e+06	3.7477e+06	627362	1.03666e+06	405051	364188
Protoanemonin	4.77123e+06	3.44305e+06	9.17028e+06	939146	3.8914e+06	0	0	0	0
20-Hydroxy-leukotriene B4	6.02325e+06	2.2608e+07	5.8292e+06	6.09628e+06	9.13432e+06	1.40784e+08	2.80854e+08	1.91843e+07	1.88826e+08
2-Propene-1-thiol	2.17476e+06	5.13244e+06	3.27926e+06	4.06123e+06	1.10273e+07	3.46461e+07	2.90786e+07	2.11123e+07	4.36904e+07
Aminoadipic acid	3.94094e+06	5.88041e+06	1.31164e+07	5.69776e+06	1.09882e+07	1.57886e+07	1.28148e+07	1.26739e+07	2.46718e+07
6-Methylquinoline	5.89691e+06	9.03274e+06	1.17196e+07	6.37249e+06	7.89501e+06	1.13411e+08	1.05489e+08	7.22022e+07	1.08153e+08
N-Methylnicotinium	6.65567e+07	6.79447e+07	4.77858e+07	5.86976e+07	5.86589e+07	1.8821e+07	2.39827e+07	8.48538e+06	1.33702e+07
beta-Alanine	476659	495023	1.31542e+06	718181	917564	1.47901e+06	1.33763e+06	2.09385e+06	1.6038e+06
D-Malic acid	2.0778e+07	3.89195e+07	4.12416e+07	2.96511e+07	2.6655e+08	5.58567e+08	5.26332e+08	875048722	1136288389
Adenosine 2'-phosphate	91769.5	0	1.03468e+06	251708	676981	6.70816e+06	2.70825e+06	9.36618e+06	8.10477e+06
3-Methylguanine	1.19392e+08	4.75545e+08	7.33274e+07	9.42729e+07	1.37056e+08	8.25431e+08	5.9632e+08	1876909881	2544046052
L-Histidine	1.01151e+07	5.85265e+07	4.17051e+07	1.7111e+07	3.77067e+07	5.43979e+07	6.35008e+07	6.83767e+07	55206195
Indoxyl sulfate	7.88698e+06	1.18744e+07	2.46414e+07	110754611	3.52985e+07	6310232739	3938423194	2264397415	5631864824
Docosahexaenoic acid	5.69142e+08	3.55156e+08	2.65437e+08	3.07589e+08	4.19913e+08	1111718177	2340964659	1508048945	4.47011e+08
Erucic acid	3.06497e+07	2.8714e+07	5.58971e+07	2.43318e+07	6.95044e+07	2.42499e+08	1.86756e+08	1.50268e+08	1.98056e+08
Isoquinoline	1.54592e+07	3.48046e+06	8.59205e+06	1.16925e+07	5.37134e+06	9.35788e+07	4.78518e+07	8.84018e+07	2.26249e+08
6-Deoxyfagomine	2.21924e+07	1.53327e+07	9.50502e+06	3.05516e+07	7.71202e+06	3.82209e+06	4.91775e+06	3.76749e+06	4.83091e+06
Xanthotoxol glucoside	6.33388e+06	6.72177e+06	1.05081e+07	7.40923e+06	6.19469e+06	1.75063e+06	2.47476e+06	1.32925e+06	760349
2-Methylbutylamine	1.66638e+08	1.24416e+08	6.18866e+07	1.55093e+08	3.42816e+07	2.81487e+07	4.7101e+07	6.02071e+06	1.75507e+07
Beta-Carboline	1.72023e+08	117387448	1.65479e+08	1.67125e+08	1.42584e+08	4.06603e+07	5.90297e+07	2.95401e+07	3.16979e+07
Valdecoxib	449428	1.75606e+06	2.23279e+06	2.28364e+06	2.87699e+06	2.79797e+06	5.50187e+06	4.63502e+06	9.80292e+06
DL-Glutamate	5.85718e+06	2.01372e+07	6.34718e+07	2.65262e+07	4.20671e+07	6.98381e+07	8.84643e+07	1.19611e+08	9.95194e+07
15-Keto-prostaglandin E2	1.17253e+06	1.13795e+06	1.2274e+06	1.24613e+06	1.15548e+06	2.56152e+06	1.8385e+06	1.78105e+06	1.69574e+06
7-Methylguanine	8.88294e+06	4.00287e+07	5.10749e+06	8.35963e+06	6.7867e+06	5.36151e+07	3.9233e+07	1.7482e+08	2.03713e+08
Eremopetasitenin C3	0	155869	929268	0	340881	2.1348e+07	2.34655e+07	1.82699e+07	1.97591e+07
Prostaglandin F3a	1.83395e+07	2.49192e+07	1.87594e+07	1.54949e+07	3.4685e+07	1.65435e+08	1.47869e+08	2.56149e+07	7.59085e+07
Tyrosyl-Phenylalanine	107218	65304.8	188139	390038	123439	3.98353e+06	3.24444e+06	5.12634e+06	4.55821e+06
[6]-Gingerdiol 4'-O-beta-D-glucopyranoside	424994	365260	679589	239682	30294.6	1.4361e+06	3.61501e+06	2.11804e+06	717645
LysoPE(15:0/0:0)	2.07205e+08	4.27876e+08	6.66636e+07	4.09854e+08	2.23942e+08	1518753237	7.18906e+08	1102031434	890617054
Dodecanedioic acid	1.57627e+08	1.31227e+08	112817544	1.57615e+08	8.1634e+07	2.02659e+07	3.46376e+07	2.29439e+06	1.70062e+07
Myristic acid	2.34356e+08	5.957e+08	778017263	4.87186e+08	5.89589e+08	7.88593e+08	1117107686	767691382	9.73576e+08
Pyrimidine	6.55942e+06	5.19577e+06	1.38647e+07	5.18656e+06	1.79668e+06	1.36974e+06	2.3769e+06	1.45348e+06	1.2886e+06
4-Hydroxystachydrine	3.19489e+07	2.20233e+07	1.79675e+07	27483717	1.91383e+07	4.94234e+06	6.46286e+06	5.53859e+06	5.53143e+06
Fluticasone propionate	0	81084.2	159270	64219.8	76189.7	3.19418e+06	2.5521e+06	2.55304e+06	2.86895e+06
Prostaglandin E3	2.87818e+07	6.67679e+07	6.32331e+07	2.66947e+07	4.16796e+07	1.6889e+08	1.55244e+08	5.09121e+07	9.31446e+07
Ustiloxin D	749186	0	355864	2.20316e+06	301076	2.56483e+06	2.45949e+06	1.84391e+06	2.79245e+06
4-Aminophenol	1.50673e+07	1.56229e+07	1.72724e+07	1.45752e+07	9.10493e+06	3.19716e+06	4.57808e+06	5.14154e+06	1.32436e+07
Lysyl-Glycine	9.84618e+07	1.02709e+08	3.56463e+07	5.00841e+06	4.5351e+07	4295243429	7.80047e+08	5795760862	8359516804
Cortisone	1.11443e+06	1.23623e+06	500752	775755	647145	1.73009e+06	6.8446e+06	4.51156e+06	4.75809e+06
2-Acetylpyrrole	2.6688e+06	2.09289e+06	2.12498e+06	2.33489e+06	3.12537e+06	1.2272e+06	1.17706e+06	980345	1.17586e+06
Creatinine	1079103243	380812007	3.56744e+08	3.99851e+08	1.70033e+08	7652401819	6016804383	6434445184	9625226784
Dihydrouracil	1.30763e+06	3.04565e+06	2.27615e+06	2.4646e+06	3.39274e+06	8.32978e+06	4.82396e+06	3.26454e+06	3.95932e+06
Cytosine	7.86339e+07	7.54418e+07	6.7456e+07	5.86947e+07	5.51576e+07	1.12718e+08	7.29876e+07	1.07972e+08	8.257e+07
Oleamide	4.25829e+08	4.28896e+08	5.58345e+08	1.95415e+08	1431950168	5305115797	3057572698	5387835400	2284600412
4'-Hydroxyflurbiprofen	2.76544e+06	4.38421e+06	4.91201e+06	4.23113e+06	3.68566e+06	2.14717e+06	2.72155e+06	372914	866520
Protoporphyrin IX	999899	1.06049e+06	514954	1.51035e+06	1.07859e+06	176483	259527	0	196095
Monoglyceride citrate	9.7562e+07	1.25454e+08	7.20749e+07	163260416	1.26313e+08	1.13594e+07	4.97241e+07	2.47085e+06	6.17814e+06
4-Hydroxystyrene	1.44939e+08	1.20851e+08	1.13146e+08	2.55101e+08	2.80938e+07	2.2899e+07	2.44389e+07	2.25769e+07	2.30876e+07
3-Isoxazolidinone	0	143353	4.04497e+06	856525	1.08861e+07	1.05692e+08	9.7515e+07	6.36486e+07	150156364
Aeglin	417843	176779	45727	477008	110496	1.25092e+06	1.10001e+06	1.00237e+06	1.34161e+06
Pyrocatechol	5.23082e+07	4.12054e+07	3.91917e+07	5.05532e+07	5.21095e+07	1.52471e+07	1.84522e+07	6.15906e+06	1.40609e+07
Pectachol	274083	635924	1.0456e+06	383227	425142	1.47446e+06	2.97012e+06	3.25986e+06	1.19154e+06
benzene-1,2,4-triol	7.84163e+06	1.24759e+07	8.17807e+06	9.88578e+06	1.08474e+07	3.72505e+06	5.49246e+06	1.59834e+06	2.45998e+06
Artonol B	3.19125e+06	1.43895e+06	7.96319e+06	2.58292e+06	1.95891e+06	372703	1.19059e+06	69876.7	39537.8
Pectenotoxin 2	2.28193e+06	1.23096e+06	850602	975186	842820	268700	672055	0	134946
O-Toluidine	1.87716e+07	1.45305e+07	1.00901e+07	2.02616e+07	5.72735e+06	4.589e+06	4.65321e+06	5.57582e+06	4.29721e+06
2-Acetylpyrrolidine	7.00079e+06	8.37005e+06	4.84302e+06	9.64657e+06	4.07866e+06	4.52906e+07	1.55002e+07	3.46553e+07	4.50974e+07
8-iso-15-keto-PGE2	1.20132e+07	1.61038e+07	1.52611e+07	1.00804e+07	1.67941e+07	4.74426e+07	3.45702e+07	1.59268e+07	2.94814e+07
Methyl 2-aminobenzoate	1.28778e+08	9.76763e+07	4.78715e+07	121839353	3.16e+07	1.99307e+07	2.51196e+07	1.18571e+07	1.4137e+07
4-Amino-2-methylenebutanoic acid	2.92513e+07	2.08784e+07	1.10797e+07	1.89344e+07	1.09767e+07	6.16838e+06	4.64258e+06	3.77077e+06	1.02792e+07
Alpha-Trisaccharide	1.16142e+06	594678	432225	1.21534e+06	439123	276867	238787	20044.7	20710.5
Dopamine quinone	1.27565e+06	1.42895e+06	1.29053e+06	1.40011e+06	1.37697e+06	1.48468e+06	1.54783e+06	1.44146e+06	1.56437e+06
2-Acetyl-3-ethylidene-3,4,5,6-tetrahydropyridine	9.05015e+06	9.02102e+06	5.90642e+06	9.041e+06	6.43183e+06	2.40249e+06	3.39944e+06	1.82216e+06	3.05957e+06
LysoPE(16:1(9Z)/0:0)	5.93306e+06	1.82833e+07	9.55222e+06	1.83903e+07	6.4527e+06	2.30068e+07	2.19658e+07	3.12111e+07	2.60219e+07
2-Acetyl-1-methylpyrrole	4.60048e+07	4.549e+07	1.44225e+07	6.59038e+07	7.32631e+06	5.57238e+06	7.57068e+06	0	2.30983e+06
Deoxyadenosine monophosphate	1.38638e+06	2.99896e+06	4.92741e+06	5.32524e+06	4.95572e+06	7.04917e+06	9.7022e+06	1.19341e+07	6.97496e+06
Cinncassiol D4 2-glucoside	278983	214112	126353	477872	353958	473294	534817	897476	923376
Hydroxyphenylacetylglycine	4.58855e+07	8.30231e+07	6.12617e+07	6.61092e+07	6.09178e+07	3.14285e+07	3.96299e+07	1.30864e+07	1.49554e+07
Epinephrine glucuronide	1.17693e+06	420227	883640	557170	765816	1.37352e+06	1.78529e+06	2.30641e+06	2.26989e+06
2'-Deoxyguanosine 5'-monophosphate	112514	90650.3	551196	140929	417580	3.64351e+06	1.57468e+06	4.78474e+06	4.5998e+06
Dihydroferuloylglycine	1.49136e+07	1.84518e+07	1.22885e+07	1.62883e+07	1.14373e+07	1.88818e+06	3.4382e+06	1.30044e+06	1.16659e+06
Hexanoylglycine	9.30432e+07	8.13825e+07	6.14838e+07	8.08811e+07	5.44836e+07	2.08906e+07	3.55731e+07	9.87904e+06	3.64266e+07
Protein serine	5.09379e+06	8.38347e+06	1.50408e+07	1.47275e+07	9.15956e+06	3.22577e+07	2.79657e+07	2.6024e+07	3.10034e+07
Laccarin	4.73488e+06	3.18561e+06	411797	4.07869e+06	197761	5.84699e+07	3.8506e+07	7.3925e+07	9.5159e+07
Neohesperidin dihydrochalcone	97186.8	0	15765.4	54708.7	0	153241	148299	333229	750973
19-Hydroxy-PGE2	204989	407137	258511	365691	410360	6.66185e+06	3.82602e+06	5.61853e+06	5.12219e+06
DL-Dopa	2.78706e+06	1.36344e+06	2.25448e+06	3.01658e+06	1.6359e+06	841775	846180	454206	694956
Isovalerylglucuronide	1.67205e+06	745585	2.83189e+06	893916	2.03898e+06	3.06435e+06	2.75602e+06	4.80123e+06	6.13171e+06
Glycerophosphocholine	37054830	4.92867e+07	4.87988e+07	5.90884e+07	4.95345e+07	1.17856e+07	1.60959e+07	4.16653e+06	7.59528e+06
2-Hydroxyethanesulfonate	1453004493	1552247525	1.25782e+08	2.54976e+08	2.85909e+08	2622836547	1642958665	2682522442	2729868533
Octadecanamide	3.6111e+07	5.02436e+07	3.13186e+07	1.14503e+07	6.57711e+07	1.95495e+08	1.17596e+08	119149035	66500995
Subaphylline	3.69225e+06	4.41067e+06	3.94178e+06	2.94828e+06	2.92212e+06	1.07352e+06	2.24057e+06	684215	1.69895e+06
NAD	47513.1	75585.1	34578.8	111644	86344	827435	424803	588271	2.52173e+06
Biliverdin	598979	1.03443e+06	518259	67571.1	762689	3.32584e+06	4.76018e+06	7.09479e+06	9.89617e+06
20-Hydroxy-PGF2a	4.01307e+06	5.05403e+06	6.13569e+06	3.41218e+06	4.40952e+06	1.23492e+07	7.3186e+06	5.89121e+06	9.01988e+06
(9S,10E,12Z,15Z)-9-Hydroxy-10,12,15-octadecatrienoic acid	1.42685e+06	287748	566321	321906	474089	4.75052e+06	4.3773e+06	3.16391e+06	3.7835e+06
N-Acetyl-a-neuraminic acid	4.1817e+06	8.17746e+06	1.20185e+07	8.6949e+06	1.44507e+07	1.65588e+07	1.54517e+07	2.70875e+07	2.54153e+07
Epsilon-caprolactam	5.49358e+06	5.73381e+06	7.03356e+06	7.94033e+06	7.00796e+06	1.61496e+07	7.7222e+06	8.06224e+06	1.03623e+07
3-Aminocaproic acid	9.97281e+07	4.93474e+07	3.82191e+07	7.22795e+07	4.82082e+07	2.66941e+08	7.69702e+07	9.40719e+07	2.03061e+08
2'-Hydroxynicotine	4.97765e+06	4.28875e+06	1.66116e+06	4.49412e+06	895779	1.68217e+07	1.11628e+07	1.60078e+07	2.94611e+07
Sphingosine	250407322	2.52587e+08	3.2462e+08	1.17538e+08	7.20901e+08	3118818719	1880116761	3188174295	1316117441
3,5-Dimethylphenyl methylcarbamate	8.56747e+07	2.3085e+08	2.79105e+08	1.16892e+08	1.35272e+08	7.0861e+08	7.68298e+08	7.20829e+08	639897202
Genipin	8.14895e+06	6.5793e+07	9.69294e+07	4.01708e+07	1.10143e+07	804870	4.07672e+06	1.5179e+06	1.72097e+06
4-Methoxytyramine	1.69542e+07	3.02975e+07	3.41709e+07	1.50993e+07	3.19298e+07	6.80234e+06	7.02025e+06	1.59669e+06	3.82348e+06
Methyldopa	2.9453e+06	4.2685e+06	3.66906e+06	3.93012e+06	4.64596e+06	1.72645e+06	2.41914e+06	1.58471e+06	3.05221e+06
Isocoproporphyrin	385015	431771	1.44652e+06	452533	2.57169e+06	22710305	1.72972e+07	1.88968e+07	1.75708e+07
Citrusinine I	581971	562945	563387	923846	384428	1.11817e+06	1.07928e+06	1.73013e+06	714617
D-Proline	1.42565e+07	9.11049e+06	1.98714e+07	2.67976e+07	1.36647e+07	3.27625e+07	3.20939e+07	2.66148e+07	4.29837e+07
Beta-Guanidinopropionic acid	2.61453e+06	2.19365e+06	3.67341e+06	2.44644e+06	1.62647e+06	4.7806e+06	3.03135e+06	5.71638e+06	6.53281e+06
15-KETE	1.85985e+07	1.68769e+07	9.97454e+06	1.53154e+07	6.18623e+06	5.72342e+06	7.44373e+06	919901	3.62779e+06
2',7-Dihydroxy-4',5'-dimethoxyisoflavone	1.01583e+06	957459	597290	1.45118e+06	592738	2.50544e+06	2.19068e+06	1.40929e+06	1.25551e+06
Epsilon-(gamma-Glutamyl)-lysine	795272	385210	1.30583e+06	671335	1.51802e+06	2.60224e+06	3.18961e+06	5.05518e+06	5.93109e+06
Tenuazonic acid	2.2419e+07	2.44205e+07	4.62162e+07	4.5809e+07	3.81079e+07	5.46266e+06	1.45252e+07	2.63488e+06	3.79759e+06
3-Hydroxymethylglutaric acid	9.96154e+07	1.01974e+08	8.06488e+07	1.34688e+08	9.24746e+07	2.12964e+07	3.81456e+07	7.6173e+06	1.67406e+07
Prolylhydroxyproline	1.55306e+08	1.23698e+08	6.61476e+07	1.5059e+08	1.22412e+08	1.11614e+07	4.05849e+07	0	0
L-Homocysteic acid	1.54939e+07	1.49783e+07	8.5771e+06	1.41168e+07	2.19592e+07	5.70914e+06	7.90904e+06	3.58527e+06	4.99285e+06
Leucyl-Isoleucine	1.03275e+08	5.50993e+07	1.00467e+08	3.27561e+07	6.26149e+07	2.41162e+08	2.05425e+08	3.14701e+08	2.52367e+08
2-Hydroxy-7-methoxy-2H-1,4-benzoxazin-3(4H)-one	8.2644e+06	5.96621e+06	5.73816e+06	6.80756e+06	6.18869e+06	1.5889e+06	2.10667e+06	962044	2.09431e+06
Thiamine monophosphate	193242	0	2.06129e+06	458393	1.54169e+06	3.82813e+06	4.32728e+06	4.60592e+06	3.67912e+06
Oxyacanthine	94868.7	190185	465549	522670	438292	1.96299e+06	1.84477e+06	1.69312e+06	1.46444e+06
Glutaminylphenylalanine	4.52559e+06	1.01406e+07	9.50178e+06	4.51851e+06	1.09447e+07	2.02373e+07	1.43961e+07	1.83762e+07	2.24582e+07
2-Phenylacetamide	1.6919e+07	1.91777e+07	1.19536e+07	1.63814e+07	9.04828e+06	5.00408e+07	3.51806e+07	5.10291e+07	5.69475e+07
Capsiamide	3.74827e+07	5.12679e+07	2.04339e+07	9.66395e+06	4.96119e+07	1.47633e+08	9.39806e+07	8.49831e+07	4.93117e+07
5-Aminopentanamide	3.37746e+07	2.27085e+07	1.31308e+07	2.50805e+07	1.71508e+07	3.04843e+06	3.64942e+06	1.0514e+06	1.81425e+06
Bovinic acid	3.82515e+08	170715090	3.53522e+07	3.55369e+08	1.93426e+08	2.77985e+07	1.95147e+07	2.46612e+07	3.27009e+07
3-Methoxytyrosine	1.47583e+08	1.1309e+08	6.49251e+07	1.3716e+08	1.187e+08	9.50942e+06	3.84819e+07	2.92616e+06	6.6423e+06
O-propanoyl-carnitine	1.57553e+07	1.26448e+07	1.59898e+07	1.53137e+07	1.01801e+07	3.18905e+06	5.17547e+06	1.4752e+06	2.85819e+06
Sulfolithocholylglycine	0	138901	101469	34022.5	54921.5	347977	281062	632905	517583
5-Hydroxyindoleacetylglycine	3.16665e+06	4.00416e+06	2.74354e+06	3.52188e+06	4.62183e+06	1.59461e+06	2.07054e+06	714897	789209
N-Oleoylethanolamine	167070	1.05876e+06	423672	709551	830503	3.04761e+06	2.08914e+06	1.96137e+06	1.07314e+06
6-Methyl-3,5-heptadien-2-one	1.43853e+06	1.18231e+06	1.15385e+06	1.47184e+06	1.2016e+06	1.56742e+07	7.27543e+06	1.27399e+07	2.43208e+07
Methionyl-Methionine	2.42496e+06	1.79158e+06	2.25437e+06	2.15029e+06	2.06946e+06	8.16827e+06	3.32025e+06	1.69848e+07	2.053e+07
Ecgonine	1.17391e+07	1.98608e+07	2.54971e+07	1.5734e+07	2.66831e+07	9.0689e+06	1.01279e+07	3.23979e+06	4.58332e+06
Calcitriol	6.64285e+06	3.72848e+06	2.20538e+06	1.01321e+07	1.01219e+07	8.59811e+07	9.47424e+07	6.45369e+07	4.86854e+07
L-Phenylalanine	122007241	1.20745e+08	2.44996e+08	1.3099e+08	1.69312e+08	2.81936e+08	272384994	2.19541e+08	3.15149e+08
L-Carnitine	9.44379e+06	6.25552e+06	1.00973e+07	1.22708e+07	6.7316e+06	4.89114e+06	4.97921e+06	3.50475e+06	4.5932e+06
N,N-Dimethylsphingosine	1.98318e+07	2.09572e+07	1.11143e+07	1.22985e+07	1.8106e+07	8.9991e+07	6.11131e+07	7.58351e+07	2.82451e+07
Tyrosine methylester	4.90011e+06	7.48386e+06	5.53627e+06	8.03184e+06	4.36873e+06	3.0347e+07	1.27058e+07	3.03949e+07	3.37735e+07
Trimethylaminoacetone	2.57607e+07	1.49711e+07	8.95908e+06	2.23651e+07	2.61771e+07	2.28819e+08	6.85718e+07	1.18058e+08	6.18418e+08
Linoleamide	8.07536e+07	4.34514e+07	9.801e+07	3.16688e+07	1.33916e+08	2.2484e+08	217432722	2.16829e+08	1.87194e+08
BOX B	1.33607e+07	1.23683e+07	1.25313e+07	1.57512e+07	1.0951e+07	4.82078e+06	5.03306e+06	2.68984e+06	3.85138e+06
N-Hexadecanoylpyrrolidine	2.45051e+07	2.98344e+07	3.09691e+07	1.64477e+07	1.95374e+07	1.29094e+08	8.86904e+07	1.14655e+08	4.16461e+07
Dihydro-4,6-dimethyl-2-(1-methylethyl)-4H-1,3,5-dithiazine	4.87637e+07	2.74601e+07	1.7904e+07	2.37201e+07	1.52226e+07	2.76823e+06	4.02272e+06	3.68289e+06	3.63703e+06
Norfluoxetine	431981	693312	618222	118058	477847	3.34101e+06	5.34792e+06	3.30313e+06	3.99994e+06
Isoliensinine	1.58964e+06	905345	149636	842102	3.88498e+06	1.07793e+07	6.41098e+06	1.41106e+07	9.63693e+06
3-Acetamidobutanal	7.26535e+07	6.76127e+07	6.34844e+07	4.12904e+07	6.21598e+07	1.7177e+07	1.31943e+07	2.99262e+07	1.82573e+07
3-Isovalidene-3alpha,4-dihydrophthalide	6.90954e+07	5.35017e+07	4.69352e+07	4.61425e+07	6.45951e+07	1.37604e+08	1.06429e+08	7.05061e+07	8.32959e+07
ent-16beta-Methoxy-19-kauranoic acid	3.47802e+07	1.70636e+07	1.98949e+07	1.65134e+07	1.27188e+07	1.27568e+07	2.94512e+06	2.65226e+06	1.00919e+07
1,5-Anhydrosorbitol	2.43868e+08	3.65181e+08	7.99118e+07	1.10774e+08	8.69453e+07	8.18062e+06	1.52039e+07	1.84833e+06	7.03063e+06
Tryptophyl-Valine	1.13054e+07	9.3732e+06	5.2836e+06	8.28346e+06	7.68237e+06	3.48273e+06	3.69319e+06	1.24524e+06	1.65816e+06
Coproporphyrin IV	128565	405626	1.25599e+06	315275	501588	5.23795e+06	6.45891e+06	4.80542e+06	5.37169e+06
Alanyl-Leucine	1.34803e+07	7.7873e+06	1.91482e+07	5.422e+06	6.07739e+06	3.22963e+07	2.99047e+07	5.32556e+07	4.3216e+07
N-Nitroso-pyrrolidine	18157058	1.84479e+07	1.5218e+07	2.90483e+07	1.01056e+07	7.26016e+06	7.30555e+06	7.58362e+06	7.63244e+06
Linocinnamarin	294259	0	0	0	0	4.09319e+06	2.54514e+06	4.91563e+06	1.15653e+07
Oenanthoside A	0	0	452074	129066	582326	1.65214e+06	1.23501e+06	2.15321e+06	1.62498e+06
(2R)-2-Hydroxy-2-methylbutanenitrile	5.49933e+06	5.3492e+06	6.89409e+06	6.26219e+06	5.62073e+06	7.82843e+06	7.02379e+06	7.21508e+06	7.22074e+06
Tiglylglycine	9.25628e+06	7.84827e+06	5.4404e+06	1.0182e+07	6.33994e+06	2.3934e+06	1.8893e+06	3.40859e+06	2.17615e+06
Vanillylamine	9.55584e+06	2.24602e+07	3.59994e+07	3.84329e+07	2.56166e+07	1.02458e+07	9.41935e+06	5.81109e+06	9.65777e+06
Deoxycytidine	3.58274e+06	2.68219e+06	2.61788e+06	3.4432e+06	2.49164e+06	1.06569e+06	1.48457e+06	696316	855188
Linatine	1.4667e+08	1.34517e+08	8.69936e+07	1.17859e+08	1.03152e+08	7.06357e+07	8.35354e+07	2.36479e+07	3.9606e+07
Austalide J	0	90002.9	63478	94584.6	560657	2.1537e+06	270647	1.72751e+06	2.06468e+06
Biotin	257142	1.38953e+06	943963	691765	91940.6	5.27773e+06	3.2828e+06	3.29219e+06	2.1029e+06
o-Xylene	2.37759e+07	1.87315e+07	2.54147e+07	2.14857e+07	2.11766e+07	3.8479e+07	3.41583e+07	3.07815e+07	3.32263e+07
1-H-Inden-1-one,2,3-dihydro-3,3,5,6-tetramethyl	6.82545e+06	8.74917e+06	1.49159e+07	6.34385e+06	1.38071e+07	5.1116e+07	5.03523e+07	2.83428e+07	3.01309e+07
2-Ethoxy-3-methylpyrazine	1.12686e+07	1.09255e+07	9.01318e+06	1.10892e+07	5.58124e+06	1.65451e+07	1.68744e+07	1.97478e+07	1.9154e+07
3-Acetyl-2,5-dimethylthiophene	4.64837e+06	2.9194e+06	3.06112e+06	4.66167e+06	3.70707e+06	1.51011e+07	5.46955e+06	9.1692e+06	1.60062e+07
D-Glucuronic acid	2.21289e+06	3.43195e+06	1.19255e+07	6.33602e+06	6.38512e+06	3.39203e+07	2.44616e+07	1.83781e+07	5.44476e+07
m-Aminobenzoic acid	9.14559e+06	1.32054e+07	4.55197e+06	8.2558e+06	4.08402e+06	17173060	1.91842e+07	2.00896e+07	7.02562e+07
3,7-Bisaboladiene-2,8-dione	281954	0	320006	298568	1.21255e+06	2.30619e+06	4.57925e+06	3.53379e+06	2.69986e+06
apo-[3-methylcrotonoyl-CoA:carbon-dioxide ligase (ADP-forming)]	3.56981e+07	5.3486e+07	5.45965e+07	4.92424e+07	3.7088e+07	1171138609	2.6114e+08	4.35976e+08	1955742735
Indole-3-carbinol	1.48584e+06	3.63133e+06	1.77357e+06	1.82077e+06	1.93345e+06	3.21545e+07	2.53146e+07	2.11768e+07	2.75235e+07
5-Methyldeoxycytidine	6.23841e+08	5.2216e+08	424875713	5.70734e+08	4.1717e+08	7.67701e+07	1.49435e+08	1.64402e+07	4.80003e+07
L-Glutamine	3.87808e+06	7.98541e+06	1.58112e+07	8.126e+06	8.91457e+06	1.22801e+06	2.8274e+06	0	2.32826e+06
Pentanenitrile	2.28525e+07	2.77825e+07	3.94866e+07	3.26066e+07	2.32731e+07	1.10103e+07	1.43553e+07	558530	0
xi-2,3-Dihydro-2-oxo-1H-indole-3-acetic acid	9.21172e+08	6.38578e+08	298687375	8.13799e+08	349920960	8.55188e+07	1.57018e+08	5.33274e+07	4.49886e+07
Traumatic acid	2.72381e+06	0	6.82185e+08	972644	3217712695	11594557086	5255235994	4529502184	5430993140
N-Acetylvanilalanine	2.67761e+06	3.15744e+06	2.52355e+06	3.01085e+06	2.8146e+06	6.00086e+06	6.43308e+06	3.13895e+06	4.96276e+06
Sphinganine	1.71648e+08	2.37167e+08	1.52211e+08	5.99339e+07	2.94948e+08	9.18659e+08	552599872	5.50445e+08	3.08169e+08
1-O-Sinapoylglucose	274391	279646	522572	455566	98006.8	1.03181e+06	971121	1.15589e+06	1.73695e+06
2,4,12-Octadecatrienoic acid piperidide	6.85238e+06	3.56855e+06	8.21862e+06	4.64695e+06	7.44408e+06	1.19345e+06	2.68352e+06	1.483e+06	1.43603e+06
Indole-3-carboxylic acid	1166653597	914574725	5.22846e+08	1159349029	8.0689e+08	3.02921e+08	3.92478e+08	2.74405e+08	3.27843e+08
Tryptophyl-Proline	309528	170956	537447	238509	928903	5.88764e+06	4.68391e+06	3.31201e+06	8.48211e+06
2-Methoxy-(3 or 5 or 6)-isopropylpyrazine	2.74133e+06	3.67278e+06	2.82706e+06	2.57226e+06	1.87745e+06	2.03942e+06	1.77028e+06	1.46711e+06	1.77899e+06
Rumexoside	486871	533012	1.13171e+06	594148	704122	207803	295506	47574.4	126376
Diethylphosphate	9.51888e+07	1.04146e+08	7.03584e+07	1.12718e+08	7.901e+07	3.34983e+06	3.63992e+06	3.35255e+06	3.20583e+06
Shikimic acid	9.97649e+07	1.50841e+08	8.79153e+07	2.40493e+08	1.44221e+08	6.34102e+07	3.97132e+07	6.05779e+07	7.14379e+07
4-(2-Nitroethyl)phenyl primeveroside	1.29511e+06	3.07549e+06	1.80048e+06	2.78073e+06	2.21428e+06	319386	844869	239845	370263
Tyrosyl-Leucine	2.82828e+06	5.53341e+06	8.58561e+06	5.99921e+06	5.09226e+06	1.07675e+06	1.66333e+06	0	729816
(7'S,8'S)-4,7'-Epoxy-3,8'-bilign-7-ene-3',5-dimethoxy-4',9,9'-triol 4'-glucoside	112446	78381.3	0	77926.3	35518	497151	872092	1.14993e+06	543240
Epoxyfumitremorgin C	1.72114e+06	1.3673e+06	1.08024e+06	1.68494e+06	1.30946e+06	760209	617522	268175	304893
2',4'-Dimethylacetophenone	2.0072e+07	2.1496e+07	1.07382e+08	7.39343e+07	3.0574e+07	1.28342e+08	1.13562e+08	9.22528e+07	9.69951e+07
5-Phenyl-1,3-oxazinane-2,4-dione	1.21676e+07	1.35485e+07	9.83064e+06	6.15327e+06	1.89273e+07	6.84483e+06	5.82786e+06	2.91725e+06	3.86969e+06
Uridine diphosphategalactose	0	0	23515.2	0	53198.2	175995	155462	322632	1.00026e+06
Eriojaposide B	73650.2	83307.4	0	0	141600	168057	260598	500944	316136
L,L-Cyclo(leucylprolyl)	7.27707e+06	6.35057e+06	3.93096e+06	6.26178e+06	5.47097e+06	1.93637e+06	2.0896e+06	515532	784848
Kinetin	3.67521e+06	2.29103e+06	2.4014e+06	2.56713e+06	2.62387e+06	5.62751e+06	3.52395e+06	3.78603e+06	5.79359e+06
Glucosamine 6-sulfate	124574	180170	778518	176643	1.15919e+06	6.63167e+06	2.35506e+06	4.01502e+06	6.50942e+06
Cytokinin B	1.16887e+07	1.32062e+07	8.04703e+06	1.19904e+07	1.11805e+07	2.1078e+06	4.68517e+06	1.74429e+06	2.36313e+06
Lipoxin B4	3.37387e+07	2.16492e+07	2.49638e+07	2.31798e+07	1.24896e+07	1.02746e+07	1.09468e+07	6.58036e+06	6.9217e+06
Pyrraline	4.12211e+07	7.79591e+07	7.75757e+07	1.00141e+08	7.07478e+07	9.47574e+06	2.06671e+07	3.27003e+06	7.19974e+06
Gallic acid	50839.3	589187	541463	645118	1.07294e+06	2.65725e+06	2.0794e+06	2.9317e+06	4.81899e+06
L-prolyl-L-proline	1.35918e+07	1.69719e+07	9.23258e+06	1.45689e+07	9.48468e+06	3.86405e+06	5.43037e+06	6.45546e+06	4.14338e+06
5-Butyloxazole	3.41421e+07	2.97916e+07	1.87345e+07	2.2423e+07	2.80608e+07	2.62211e+08	1.69769e+08	2.15296e+08	5.19526e+08
6-Aminopenicillanic acid	1.04017e+06	1.15648e+06	310050	1.60354e+06	0	1.28343e+07	8.24201e+06	1.35231e+07	4.56512e+07
Stachyose	1.06058e+06	1.99347e+06	1.85103e+06	1.99041e+06	2.2976e+06	318297	531945	488042	89537.4
L-1,2,3,4-Tetrahydro-beta-carboline-3-carboxylic acid	1.34465e+07	9.72177e+06	9.46514e+06	1.14717e+07	5.21126e+06	0	450367	0	0
L-Serine	7.52544e+06	1.11423e+07	2.04026e+07	1.66497e+07	1.17013e+07	3.16776e+07	2.69554e+07	2.37986e+07	3.10727e+07
Dimethyl dialkyl ammonium chloride	524654	1.07021e+06	8.37491e+06	2.99713e+06	3.96906e+06	2.56404e+07	1.22754e+07	1.01505e+07	9.27168e+06
5-Acetyl-2,4-dimethyloxazole	4.37826e+08	3.31269e+08	1.7479e+08	4.11632e+08	1.78335e+08	4.6143e+07	8.52624e+07	1.76191e+07	5.88685e+07
S-Acetyldihydrolipoamide	1.91345e+07	9.07417e+06	1.36184e+07	1.82843e+07	6.48317e+06	252613919	2.10537e+08	2.13835e+08	3.62374e+08
Butyrylcarnitine	1.16673e+07	1.83401e+07	1.87729e+07	1.44434e+07	1.9077e+07	2.57603e+06	5.52451e+06	780332	746288
2-Pyrocatechuic acid	138252737	2.46861e+08	3.65285e+07	9.27086e+07	5.47924e+07	1.19091e+07	8.79098e+06	2.49466e+06	1.26716e+07
N-a-Acetylcitrulline	3.04596e+07	2.81577e+07	2.02427e+07	2.94422e+07	2.12576e+07	7.82065e+06	1.33642e+07	4.51123e+06	5.85372e+06
5Z-Dodecenoic acid	780292	615511	264903	0	758242	7.25151e+07	1.23781e+07	3.14645e+07	4.8989e+07
Agrocybenine	8.16057e+06	4.02362e+06	3.0984e+06	6.13662e+06	3.78055e+06	1.50131e+06	3.17638e+06	1.6671e+06	1.48674e+06
Cytidine monophosphate	45646.9	47740.4	311882	69902.1	76007	832869	406756	937198	740532
Dambonitol	4.6084e+06	3.93582e+06	3.26879e+06	4.39216e+06	2.8742e+06	1.24826e+07	8.1873e+06	8.11346e+06	18093089
2-Acetyl-1,5,6,7-tetrahydro-6-hydroxy-7-(hydroxymethyl)-4H-azepine-4-one	1.41296e+07	9.67495e+06	9.7019e+06	1.04511e+07	7.82622e+06	5.07875e+06	4.22832e+06	2.13574e+06	6.39624e+06
Hippuric acid	5.84705e+06	4.35464e+06	2.41022e+06	7.24463e+06	2.04665e+06	5.29741e+07	3.83277e+07	2.93727e+07	8.6953e+07
Trehalose	3.46148e+06	9.21658e+06	4.75811e+06	4.79572e+06	6.06328e+06	2.80439e+06	3.2726e+06	1.54722e+06	2.58866e+06
Fagomine	2.00582e+07	9.53229e+06	1.17469e+07	1.07715e+07	9.97258e+06	6.00129e+07	4.86847e+07	4.91812e+07	6.31655e+07
19-Hydroxycinnzeylanol 19-glucoside	1.45938e+06	2.833e+06	7.90008e+06	1.90984e+06	2.42828e+06	1.45757e+07	1.22027e+07	5.81548e+07	6.32527e+07
8-Hydroxycarteolol	1.79378e+06	1.5056e+06	868006	1.46748e+06	1.1082e+06	1.08662e+07	1.23071e+07	1.52353e+07	1.77446e+07
1-(beta-D-Ribofuranosyl)-1,4-dihydronicotinamide	2.33442e+07	3.3661e+07	7.99224e+07	5.32514e+07	3.54351e+07	8.46736e+07	3.17297e+08	1.65559e+08	2.20095e+08
Phytosphingosine	1.54857e+06	2.23821e+06	2.01519e+06	224910	2.47749e+06	4.40381e+06	4.88342e+06	4.56072e+06	2.48392e+06
Prolylglycine	6.72384e+06	6.61944e+06	4.45975e+06	5.5382e+06	4.40167e+06	2.6841e+06	3.10251e+06	1.94721e+06	3.06415e+06
Allantoin	5.81104e+06	3.43893e+06	6.99882e+06	0	937288	7.24811e+08	4.86796e+08	5.08973e+08	5.21467e+08
1,2-Dehydro-alpha-cyperone	1.52256e+06	1.65944e+06	1.51246e+06	1.6185e+06	2.83733e+06	5.28169e+06	6.56076e+06	3.46423e+06	3.48296e+06
Prolyl-Valine	9.84264e+07	1.00171e+08	1.77963e+08	1.88414e+08	1.45866e+08	1.75584e+07	5.47439e+07	4.37765e+06	9.24168e+06
Ascorbic acid	2.99681e+07	2.01918e+07	1.95494e+07	3.01181e+07	1.28944e+07	0	4.10256e+06	0	0
N-Acetylprocainamide	2.37949e+06	2.59598e+06	1.20306e+06	1.89022e+06	735251	859886	746852	439204	638913
Trimethyl-2-propenylpyrazine	9.09948e+06	7.96752e+06	4.80313e+06	7.60085e+06	5.11435e+06	3.5979e+06	2.19647e+06	2.62017e+06	3.07724e+06
Valyl-Phenylalanine	1.39766e+07	8.91776e+06	1.62208e+07	6.03666e+06	9.4338e+06	2.05132e+07	2.05986e+07	2.79908e+07	1.86546e+07
5,8-Epoxy-5,8-dihydro-10'-apo-b,y-carotene-3,10'-diol	2.95142e+06	2.28886e+06	1.0558e+06	2.51946e+06	1.03485e+06	488751	1.01462e+06	127712	201352
Leucyl-Threonine	5.69885e+06	3.70431e+06	8.59023e+06	3.15842e+06	3.249e+06	2.1818e+07	1.51813e+07	3.08109e+07	2.3236e+07
N-Cyclopropyl-trans-2-cis-6-nonadienamide	1.31182e+07	9.49598e+06	8.18759e+06	1.11638e+07	7.41851e+06	3.06864e+06	3.29181e+06	1.05338e+06	1.00082e+06
(Z)-2-(5-Tetradecenyl)cyclobutanone	865850	1.3412e+06	2.94321e+06	820599	5.26364e+06	3.19729e+07	2.30259e+07	3.52949e+07	2.87403e+07
3'-Hydroxy-HT2 toxin	1.29232e+06	673465	1.22369e+06	866217	1.14959e+06	69511.2	177863	0	0
Estrone glucuronide	1.69037e+06	1.47214e+06	717910	1.18706e+06	3.23169e+06	1.26044e+07	15147289	1.9309e+07	4.50909e+07
Histidinal	2.97119e+07	3.33208e+07	4.50002e+07	4.4251e+07	3.43706e+07	7.19447e+06	1.97042e+07	7.20653e+06	2.01627e+07
Cucurbitacin B	2.1216e+06	1.77764e+06	1.38275e+06	681114	2.81432e+06	1.12183e+07	9.49832e+06	9.07933e+06	7.46051e+06
L-Lysine	1.01454e+08	3.02538e+08	4.44872e+08	3.49242e+08	310665652	4.63852e+08	5.33164e+08	3.7825e+08	447194858
2,3-Dimethyl-2-cyclohexen-1-one	7.81296e+06	6.93345e+06	8.20977e+06	6.70694e+06	7.39551e+06	1.7139e+07	1.5124e+07	9.78018e+06	1.74534e+07
Neolinustatin	7.81808e+06	7.94071e+06	9.28605e+06	9.59299e+06	7.29509e+06	2.67789e+06	3.50332e+06	910147	1.03371e+06
1,2,3,4-Tetrahydro-2-methyl-b-carboline	1.70635e+07	1.17421e+07	1.30602e+07	1.72644e+07	8.63316e+06	3.75314e+06	2.96384e+06	3.081e+06	6.18955e+06
4-Trimethylammoniobutanal	5.16925e+06	8.38363e+06	4.93648e+06	4.99136e+06	5.08324e+06	3.29174e+07	19096091	3.09843e+07	4.25107e+07
Rubraflavone C	9.75353e+06	1.84623e+07	3.26494e+07	5.02776e+07	2.06352e+07	6.58552e+06	3.10482e+06	4.39093e+06	4.24025e+06
Kanzonol M	379908	580484	449465	475096	423323	2.48946e+06	1.01802e+06	1.53153e+06	1.39054e+06
2-Amino-1,7,9-trimethylimidazo[4,5-g]quinoxaline	1.61289e+07	1.1471e+07	7.41906e+06	1.2748e+07	8.73235e+06	3.28728e+06	5.30001e+06	1.94676e+06	2.06565e+06
Quinic acid	2.521e+06	2.64548e+06	3.00196e+06	2.99344e+06	3.72115e+06	6.70624e+06	9.14266e+06	4.38377e+06	6.14586e+06
Loquatoside	940056	2.00208e+06	4.90966e+06	2.88644e+06	2.88209e+06	535076	1.00023e+06	205579	230013
Sinapoylputrescine	3.85784e+06	3.49299e+06	2.35049e+06	3.89518e+06	2.94723e+06	1.42794e+06	1.65119e+06	808523	583389
Threoninyl-Phenylalanine	1.30828e+06	1.17411e+06	1.63998e+06	1.00396e+06	1.01553e+06	3.79152e+06	3.78133e+06	2.1001e+06	2.20619e+06
1-Oleoylglycerophosphoinositol	64478.3	152594	64620.5	148470	100137	65402.6	54752.8	0	0
4-Aminobutyraldehyde	3.15316e+07	2.43273e+07	3.48613e+07	3.63453e+07	3.13112e+07	1.84835e+07	2.07278e+07	1.29057e+07	1.71543e+07
Alanyl-Proline	1.23199e+07	1.01758e+07	6.14312e+06	6.76196e+06	6.46105e+06	4.92162e+06	5.47022e+06	3.05621e+06	3.53266e+06
Imidazole-4-acetaldehyde	3.03424e+07	2.27113e+07	4.48311e+07	56027115	6.75567e+07	8.29796e+07	7.13696e+07	7.50809e+07	7.99002e+07
Stearidonic acid	2.26219e+06	2.27748e+06	2.08734e+06	1.88939e+06	6.33867e+06	9.26882e+06	6.86015e+06	7.57295e+06	9.94092e+06
2-(3,4-dihydroxy-5-methoxyphenyl)-3,5,7-trihydroxy-4H-chromen-4-one	0	48787.2	1.9068e+06	314193	794982	2.32929e+06	1.51424e+06	2.56566e+06	3.20308e+06
Suspensolide F	276431	576218	298890	438329	509660	1.59304e+06	1.39613e+06	4.50088e+06	1.7508e+06
6-Hydroxydopamine	1.93789e+08	1.65705e+08	1.49338e+08	2.0049e+08	1.40839e+08	5.57328e+07	7.85782e+07	2.02241e+07	3.72539e+07
8,12-Epoxy-4(15),7,11-eudesmatrien-1-one	1.0328e+07	7.13713e+06	8.31895e+06	7.20957e+06	1.01805e+07	2.66132e+07	1.50698e+07	1.43684e+07	1.2722e+07
Melibiose	8.06971e+06	6.55607e+06	1.59187e+07	3.32999e+06	6.2089e+06	569171	985305	884404	200794
1,1'-[1,12-Dodecanediylbis(oxy)]bisbenzene	2.28399e+07	4.73628e+06	967934	456001	5.67626e+07	1924982041	1.18547e+08	9.33843e+08	3.81078e+08
Capryloylglycine	16377170	1.76296e+07	1.58662e+07	1.94353e+07	7.13991e+06	682257	1.10448e+06	5.17532e+06	0
Antibiotic SB 202742	1.07502e+07	2.84306e+06	470227	0	3.55054e+07	1.92363e+08	2.47583e+07	7.5612e+07	4.90393e+07
6-Methylnicotinamide	3.16713e+06	4.6641e+06	2.05886e+06	4.36383e+06	2.6153e+06	1.51114e+07	7.28787e+06	1.66222e+07	2.04573e+07
[4]-Gingerdiol 3,5-diacetate	2.92009e+07	2.67336e+07	2.74948e+07	2.65202e+07	2.76478e+07	9.53788e+06	9.67427e+06	5.42993e+06	1.00437e+07
(x)-1,2-Propanediol 1-O-b-D-glucopyranoside	3.51504e+06	6.01434e+06	6.87807e+06	3.38222e+06	8.44989e+06	15540241	1.16328e+07	6.38645e+06	1.67942e+07
Koenigine	4.1713e+07	3.79995e+07	5.78767e+07	6.73526e+07	4.24628e+07	1.46964e+07	2.63096e+07	3.50688e+06	9.12806e+06
2-Propionylpyrrole	4.6715e+06	5.0831e+06	5.65157e+06	4.63882e+06	4.48353e+06	2.13815e+07	1.35629e+07	2.46884e+07	3.03196e+07
[8]-Paradol	6.65979e+06	4.15506e+06	8.21851e+06	3.54664e+06	5.39435e+06	2.10466e+07	1.55598e+07	1.38245e+07	1.72372e+07
7-(4-Hydroxy-3-methoxyphenyl)-5-methoxy-1-phenyl-3-heptanone	2.86044e+06	4.1258e+06	2.65346e+06	3.98786e+06	2.91863e+06	1.19259e+06	1.25263e+06	305890	533549
Valyl-Valine	3.14379e+07	8.09164e+06	2.22498e+07	2.87596e+06	9.39827e+06	3.84152e+07	4.28465e+07	8.67668e+07	5.22355e+07
5-HETE	1.4849e+07	1.08146e+07	1.23639e+07	1.11981e+07	1.18141e+07	2.37672e+07	1.80424e+07	1.75367e+07	1.39276e+07
Asparaginyl-Proline	1.6812e+08	1.53831e+08	7.94045e+07	1.26306e+08	7.31021e+07	4.14473e+07	3.8209e+07	2.9106e+07	5.84814e+07
Dopamine	1.12307e+07	7.52139e+06	8.74221e+06	1.20305e+07	7.49743e+06	1.50196e+06	4.86892e+06	0	6.40942e+06
Isoeugenol acetate	2.97145e+07	2.97835e+07	3.65744e+07	1.69214e+07	1.05942e+07	9.11596e+06	8.35109e+06	4.29407e+06	6.75361e+06
L-Valine	1.50811e+08	2.39658e+08	387094699	174618102	2.56235e+08	3.93329e+08	396888012	2.64247e+08	4.05788e+08
2,4,6-trihydroxy-2-[(4-hydroxyphenyl)methyl]-2,3-dihydro-1-benzofuran-3-one	6.92576e+06	4.48095e+06	2.88403e+06	5.82596e+06	3.55961e+06	325191	822840	237913	870562
Alanyl-Valine	1.13738e+07	7.7301e+06	1.20632e+07	7.11555e+06	4.7921e+06	2.37172e+07	2.53301e+07	20902282	2.54537e+07
Calystegin A3	1.03032e+08	1.09552e+08	7.16156e+07	1.43215e+08	2.3623e+07	1.09467e+07	1.16659e+07	1.30542e+07	1.87968e+07
Leucyl-Valine	2.52956e+07	8.97053e+07	2.02777e+08	1.01175e+08	136275468	4.24856e+06	5.25259e+07	9.68777e+06	4.65409e+06
Cholesterol sulfate	9672465771	10381173087	10117506429	6511781668	10012444644	20454080651	21426268351	22538853487	19625435095
LysoPE(18:1(9Z)/0:0)	2.36613e+07	3.46587e+07	2.53747e+07	5.37523e+07	5.10379e+07	7.66649e+07	7.28954e+07	1.26602e+08	9.06414e+07
d-Tocotrienol	8.23806e+06	9.25657e+06	4.71931e+06	6.70695e+06	5.68269e+06	2.59983e+07	8.83309e+06	1.50235e+07	1.12753e+07
(9xi,10xi,12xi)-9,10-Dihydroxy-12-octadecenoic acid	4.27724e+07	4.95997e+07	7.81104e+07	4.3178e+07	2.25522e+07	1.98802e+07	3.95313e+07	1.57413e+07	1.61852e+07
(9S,10S)-10-hydroxy-9-(phosphonooxy)octadecanoate	343755	869922	869376	1.05034e+06	937570	1.49683e+06	1.72785e+06	1.10531e+06	1.62066e+06
Oxoamide	2.99435e+06	3.34671e+06	2.96134e+06	2.87198e+06	2.52901e+06	1.34891e+06	1.51568e+06	1.01932e+06	1.38507e+06
Glutaric acid	1.09014e+07	9.00749e+06	1.3037e+07	1.10494e+07	8.21288e+06	4.161e+06	6.21491e+06	3.68985e+06	3.18815e+06
Prenyl glucoside	0	0	0	29787.9	83483	1.78398e+06	1.74502e+06	2.7602e+06	3.69518e+06
3-Phenylpropyl 2-methylpropanoate	202839	238050	85300.2	119237	149409	2.03512e+06	1.6006e+06	1.79661e+06	1.69453e+06
7,8-Dihydropteroic acid	53801.4	237192	300090	0	229253	1.0214e+06	878068	1.18519e+06	1.46118e+06
Trigonelline	1.70392e+07	1.76546e+07	6.52479e+07	2.0869e+07	3.81271e+07	1.00237e+08	1.19714e+08	6.47692e+07	1.64361e+08
Maslinic acid	1.50988e+07	1.90452e+07	3.41413e+07	9.4919e+06	2.87782e+07	9.65897e+06	9.33739e+06	5.18965e+06	4.9907e+06
Maltotetraose	986107	690433	858234	630585	433963	52666.8	157461	27466.5	19016.8
N-methyl-L-glutamic Acid	7.2506e+06	7.76126e+06	1.19556e+07	4.79413e+06	7.05872e+06	9.03779e+06	1.18526e+07	1.05192e+07	1.799e+07
Methylimidazole acetaldehyde	4.89343e+07	4.64266e+07	4.60813e+07	4.62021e+07	5.4138e+07	8.12958e+07	8.36743e+07	6.61221e+07	167463071
PE(15:0/16:0)	1.91217e+07	1.83209e+07	2.65838e+07	2.86287e+07	3.02888e+07	1.55993e+07	1.39222e+07	1.47434e+07	1.04021e+07
1-nitrosonaphthalene	5.4118e+06	5.12409e+06	4.19269e+06	3994938	4.71804e+06	7.17003e+06	5.61825e+06	7.79489e+06	5.76972e+06
8-Isoprostaglandin F2a	1.12247e+07	1.19261e+07	1.46582e+07	8.39187e+06	1.24589e+07	2.65632e+07	2.38359e+07	1.57216e+07	1.9707e+07
Arginyl-Valine	8.54786e+06	1.02607e+07	1.1239e+07	8.93584e+06	1.25789e+07	4.22001e+06	2.24593e+06	2.36432e+06	808610
Chalcone	5.55024e+06	5.26904e+06	3.0955e+06	4.68544e+06	8.60732e+06	2.50473e+07	1.30971e+07	2.27849e+07	5.59165e+07
Isobornyl propionate	2.64076e+06	3.86744e+06	1.81318e+06	5.77618e+06	2.05398e+06	1.78233e+07	1.32041e+07	4.21751e+06	6.08216e+06
Hydroxyprolyl-Hydroxyproline	1.08649e+07	1.82009e+06	3.31741e+06	5.87927e+06	3.80817e+06	2.47551e+08	1.7234e+08	2.66535e+08	5.57016e+08
4-Hydroxy-4-(3-pyridyl)-butanoic acid	3.16597e+06	3.55751e+06	3.81608e+06	4.8998e+06	2.01559e+06	6.61023e+06	7.14034e+06	7.13726e+06	7.25027e+06
Prolyl-Alanine	1.01569e+07	9.42326e+06	7.81244e+06	9.55521e+06	1.09685e+07	6.33764e+06	8.69211e+06	4.87314e+06	4.16589e+06
6-Amino-9H-purine-9-propanoic acid	3.15953e+07	2.15628e+07	1.04491e+07	3.06824e+07	1.67923e+07	7.96212e+06	8.4462e+06	6.3667e+06	1.36439e+07
Mesalazine	6.57012e+06	6.84761e+06	4.87956e+06	7.09506e+06	4.23135e+06	2.96783e+06	3.48576e+06	2.57283e+06	3.32576e+06
Salsolinol	1.18346e+07	9.96717e+06	8.03245e+06	1.14237e+07	7.52076e+06	3.51069e+06	4.26816e+06	2.04888e+06	2.41217e+06
3alpha,4,7,7alpha-Tetrahydro-4-hydroxy-1H-isoindole-1,3(2H)-dione	9.61926e+06	1.05443e+07	2.63662e+07	1.13661e+07	9.52527e+06	6.6633e+06	3.07894e+06	1.35347e+06	1.73328e+06
Todatriol glucoside	3.12411e+06	2.11673e+06	1.28816e+06	1.99794e+06	1.14346e+06	254629	407663	305265	166341
N-Hydroxy-L-tyrosine	5.42837e+07	4.56143e+07	4.93078e+07	5.75078e+07	5.2983e+07	1.39264e+07	18419330	4.63612e+06	8.99082e+06
Valyl-Threonine	5.91946e+06	2.63137e+06	3.82664e+06	1.66583e+06	5.85055e+06	8.73827e+06	9.67915e+06	1.65383e+07	8.8354e+06
Demethylated antipyrine	6.76744e+06	1.0517e+07	7.39084e+06	6.51545e+06	9.62497e+06	1.04303e+07	1.11761e+07	1.54959e+07	1.22692e+07
(Z)-1-(Methylthio)-5-phenyl-1-penten-3-yne	645925	0	6.85085e+06	654038	0	5.81007e+07	5.04165e+07	5.74074e+07	8.19362e+07
Pregnanetriol	1.10639e+08	7.63013e+07	107617671	7.90758e+07	4.9286e+07	1.36575e+07	1.2227e+07	9.57867e+06	8.35221e+06
Diethyl tartrate	1.74211e+06	1.86398e+06	3.49379e+06	1.70216e+06	1.69251e+06	2.41667e+07	1.62212e+07	1.94211e+07	2.83428e+07
Camelinin	4.36116e+06	4.37249e+06	2.54041e+06	5.58942e+06	4.34927e+06	6.24622e+06	4.92071e+06	1.15684e+07	2.06951e+07
2-Methylpropyl (2E)-butenoate	521079	482935	470431	537497	584563	5.77071e+06	2.41481e+06	4.34665e+06	8.96277e+06
(1x,2x)-Guaiacylglycerol 2-glucoside	2.08886e+06	3.61576e+06	3.39277e+06	2.42551e+06	2.78414e+06	7.1667e+06	5.81101e+06	2.62156e+06	5.38907e+06
Aesculin	3.00417e+06	1.09004e+07	7.27576e+06	9.41486e+06	2.82973e+07	6.8299e+07	3.18482e+07	2.97736e+07	6.13925e+07
gamma-Glutamylleucine	1.05697e+07	7.74167e+06	1.26171e+07	7.57273e+06	8.07268e+06	2.76087e+07	2.77785e+07	3.56955e+07	3.36329e+07
Paucine	4.37807e+06	1.23634e+07	4.96144e+06	3.58361e+06	7.55613e+06	1.92134e+06	2.60106e+06	1.07965e+06	1.81237e+06
13-L-Hydroperoxylinoleic acid	1.89408e+06	1.99268e+06	1.85318e+06	2.39204e+06	1.49329e+06	2.62526e+06	4.08022e+06	3.38144e+06	2.65015e+06
S-4-Hydroxymephenytoin	978068961	5.96643e+08	7.95133e+08	9.99216e+08	3.13369e+08	4.07582e+07	1.33244e+08	2.02017e+07	3.53307e+07
Ethyl 2-aminobenzoate	1.99053e+08	199841756	2.73775e+08	2.25328e+08	1.57924e+08	4.66486e+08	4.58172e+08	3.89963e+08	5.48337e+08
Taxifolin 3-arabinoside	1.86291e+06	1.52778e+06	2.89913e+06	1.26416e+06	1.08965e+06	726699	372069	49886.9	0
Valtrate	778174	993378	1.04459e+06	2.37865e+06	578177	138056	320919	38313	96952
Urothion	3.20966e+07	4.1857e+07	3.38789e+07	1.70309e+07	6.26662e+07	3.62921e+08	308220466	3.33709e+08	2.94995e+08
L-Iditol	1.39422e+06	1.95867e+06	3.68634e+06	1.90777e+06	1.32046e+06	246640	442506	0	113771
2-Methyl-2-[(1-oxo-2-propenyl)amino]-1-propanesulfonic acid	7.86592e+06	7.15125e+06	4.94341e+06	7.98955e+06	6.48081e+06	3.27842e+07	2.02361e+07	1.85369e+07	3.07913e+07
Threoninyl-Isoleucine	5.51087e+06	6.45781e+06	5.25684e+06	4.08318e+06	2.29239e+06	1.83388e+07	1.1888e+07	1.47591e+07	1.90608e+07
3-Hydroxy-carbofuran	1.00479e+07	1.15852e+07	7.67105e+06	1.03269e+07	9.1014e+06	4.7519e+06	5.69125e+06	2.44633e+06	3.51253e+06
Glucosamine 6-phosphate	1.41152e+06	2.75573e+06	4.90928e+06	2.86797e+06	1.07659e+06	6.89809e+06	1.09842e+07	1.0762e+07	3.46573e+06
Valyl-Tyrosine	486470	427999	1.05984e+06	0	1.70269e+06	2.33542e+06	1.88394e+06	2.49494e+06	2.06271e+06
Cholic acid glucuronide	55256.6	91789.3	173971	122515	187032	1.18612e+06	1.53368e+06	888305	553110
Cinnzeylanol	1.29347e+07	1.5176e+07	2.16875e+06	2.06062e+07	1.07251e+07	702285	3.06006e+06	498236	810563
7,8-dihydroxy-6-methoxy-3-(4-methoxyphenyl)-4H-chromen-4-one	1.5695e+06	954364	383513	447165	380883	1.71114e+06	1.4405e+06	2.12627e+06	2.14001e+06
p-Hydroxymandelic acid	3.22697e+07	2.64088e+07	2.09492e+07	2.00655e+07	2.57167e+07	6.56034e+06	1.011e+07	4.73847e+06	7.0236e+06
1-(Hydroxymethyl)-5,5-dimethyl-2,4-imidazolidinedione	1.79147e+07	1.40666e+07	1.2278e+07	1.45811e+07	1.92865e+07	6.3454e+06	6.53446e+06	5.98934e+06	7.03928e+06
Linalyl phenylacetate	5.9069e+06	2.78892e+06	2.85238e+06	5.44215e+06	7.68689e+06	1.64064e+06	1.99846e+06	1.13624e+06	967835
Androsterone sulfate	6.8875e+06	7.62481e+06	7.07313e+06	7.23852e+06	6.79198e+06	2.02516e+07	2.21659e+07	2.10922e+07	2.48755e+07
Raffinose	2.0109e+06	2.32859e+06	4.79579e+06	2.41815e+06	2.11426e+06	788206	1.33494e+06	1.40027e+06	642156
p-Hydroxyfelbamate	7.88353e+06	3.40941e+07	7.62791e+07	2.79314e+07	9.20631e+07	9.69823e+07	1.10218e+08	1.25638e+08	1.2826e+08
Kuwanon V	29521.1	40855.4	17215.6	17949.4	923512	1.0388e+06	760663	1.32106e+06	2.04892e+06
L-Pyridosine	1.65797e+07	1.48513e+07	1.60633e+07	4.36427e+07	1.29484e+07	3.08553e+06	5.04857e+06	1.35654e+06	4.43095e+06
Isopetasoside	3.20639e+06	2.51895e+06	984532	4.40044e+06	2.1619e+06	521284	530064	220722	148641
Leucyl-Tryptophan	1.15931e+07	1.94176e+07	1.48034e+07	1.15048e+07	1.1519e+07	1.64063e+08	8.82854e+07	1.07729e+08	9.90177e+07
[8]-Dehydrogingerdione	1.35916e+08	6.40222e+07	8.79567e+07	1.0217e+08	5.83987e+07	0	1.61812e+07	0	0
Pyrohyperforin	0	0	93589.9	0	144518	345175	435861	650455	398668
N-gamma-Glutamylglutamine	1.22816e+07	1.26211e+07	8.08542e+06	1.45085e+07	8.75788e+06	7.09838e+06	7.16152e+06	4.3251e+06	4.07089e+06
(3b,6b,8a,12a)-8,12-Epoxy-7(11)-eremophilene-6,8,12-trimethoxy-3-ol	3.07017e+06	4.98715e+06	5.5676e+06	3.29816e+06	3.37889e+06	508322	410678	202214	454863
N-Acetylleucine	2.79583e+07	2.53394e+07	3.57125e+07	1.37631e+07	9.33766e+06	8.48625e+07	4.57317e+07	2.67226e+07	4.66121e+07
Undecylenic acid	1.3833e+07	1.43191e+07	2.9744e+07	6.28658e+06	2.08378e+08	702813713	3.4515e+08	2.91676e+08	3.41047e+08
1,9-Nonanedithiol	4.21811e+07	2.53965e+07	3.97603e+07	4.57451e+07	3.07699e+07	9.36727e+06	1.22095e+07	4.13172e+06	9.0092e+06
Bilirubin	1.94429e+06	1.61381e+06	1.53749e+06	1.11352e+06	4.35073e+06	6.34632e+06	6.16198e+06	6.40415e+06	4.23943e+06
Dethiobiotin	148040584	1.26937e+08	3.03324e+08	2.48024e+08	1.748e+08	1.51489e+07	6.97236e+07	4.75309e+06	8.84071e+06
Di-4-coumaroylputrescine	7.55623e+06	5.2493e+06	5.6161e+06	6.37347e+06	5.59857e+06	2.54741e+06	3.12479e+06	474674	668490
Methoxypyrazine	3.52281e+07	2.87907e+07	8.93944e+07	3.24704e+07	4.85516e+07	1.69122e+08	58472611	9.09332e+07	1.34868e+08
6-hydroxychlorzoxazone	1.45376e+07	1.89527e+07	2.24764e+07	2.04357e+07	4.09674e+06	591851	1.58057e+06	461757	924021
Desglucocheirotoxol	4.16893e+06	4.27152e+06	4.19518e+06	3.42958e+06	1.21454e+06	1.10355e+06	1.19116e+06	1.16543e+06	1.25136e+06
1-(2H-1,3-Benzodioxol-5-yl)-2-[2,6-dimethoxy-4-(prop-2-en-1-yl)phenoxy]propyl acetate	708081	1.1519e+06	831638	902588	931527	378437	575170	155121	390607
Furcelleran	0	49456	100942	0	0	1.40346e+06	798786	3.13977e+06	2.4802e+06
1-Methylhistidine	3.22179e+07	3.25706e+07	2.48648e+07	2.68771e+07	3.32491e+07	9.15749e+07	5.33089e+07	7.24333e+07	1.7368e+08
Phlorisobutyrophenone 2-glucoside	164513	290224	935015	320999	403288	3.97084e+06	4.93467e+06	4.16854e+06	4.28682e+06
Coutaric acid	1.36556e+07	1.19017e+07	1.33113e+07	8.73393e+06	1.38988e+07	6.4006e+06	4.97339e+06	2.38498e+06	3.0851e+06
5,7-Megastigmadien-9-ol glucoside	8.54741e+06	4.83298e+06	4.59928e+06	9.28777e+06	2.45737e+06	331244	455918	529752	500109
N-Acetyl-L-phenylalanine	16638076	1.42794e+07	1.24283e+07	1.64025e+07	1.38223e+07	3.70748e+06	5.01706e+06	1.66425e+06	2.7975e+06
Calabaxanthone	537459	1.75866e+06	2.8083e+06	1.24269e+06	676491	4.85153e+07	1.81771e+07	4.01429e+07	5.57383e+07
3-(Dimethylaminomethyl)indole	6.28943e+06	4.26961e+06	2.59265e+06	3.81768e+06	6.88815e+06	2.79145e+07	8.71141e+06	3.16948e+07	1.03726e+07
5-Amino-2-oxopentanoic acid	5.35101e+06	3.05998e+06	9.64521e+06	5.13129e+06	3.97517e+06	2.38458e+06	2.42941e+06	1.56504e+06	1.25084e+06
4-Trimethylammoniobutanoic acid	1.29058e+08	3.94782e+07	5.72685e+07	1.31952e+08	2.578e+07	0	2.75688e+07	0	0
4-(Methylnitrosamino)-1-(1-oxido-3-pyridinyl)-1-butanone	6.98571e+06	9.66678e+06	5.62943e+06	8.5743e+06	7.11084e+06	3.17485e+06	3.38553e+06	2.1455e+06	3.08726e+06
Capsiate	3.06342e+06	2.66783e+06	2.81925e+06	2.91304e+06	1.84791e+06	1.29652e+06	1.74849e+06	961958	932397
Diaminopimelic acid	996131	1.06495e+06	3.11003e+06	793908	923671	3.42575e+06	3.55143e+06	6.06319e+06	3.60893e+06
PC(20:5(5Z,8Z,11Z,14Z,17Z)/P-18:0)	1.27657e+06	5.53223e+06	401853	341952	0	8.62661e+06	1.54852e+07	1.2682e+07	4.75664e+06
N'-nitrosonornicotine	3.12985e+07	2.36661e+07	1.13531e+07	3.14749e+07	1.98421e+07	5.18325e+06	7.36265e+06	5.17395e+06	3.78971e+06
N-Alpha-acetyllysine	2.05581e+08	2.00803e+08	5.71795e+08	2.35156e+08	4.04655e+08	8.27166e+08	981748081	1066077841	7.54964e+08
1-Isothiocyanato-7-(methylthio)heptane	5.88801e+07	6.8501e+07	5.41803e+07	7.16378e+07	5.12209e+07	2.18814e+07	1.86944e+07	2.80262e+07	4.00135e+07
2-Heptylbenzothiazole	1.38677e+08	8.32587e+07	1.16567e+08	1.17449e+08	6.91102e+07	2.12032e+07	3.43714e+07	3.03087e+07	4.32088e+07
Squamolone	2.4139e+06	2.43665e+06	2.4043e+06	2.77883e+06	2.4445e+06	3.45537e+06	3.87583e+06	3.17903e+06	6.54657e+06
Hexylamine	3.32754e+07	2.31413e+07	1.49234e+07	2.78017e+07	1.05003e+07	4.02521e+06	4.70674e+06	3.91994e+06	3.46727e+06
Santene	5.87378e+06	7.93391e+06	9.51194e+06	8.51986e+06	7.80138e+06	1.81357e+07	1.05691e+07	1.33166e+07	1.42028e+07
gamma-Glutamylmethionine	2.44579e+06	1.90959e+06	2.0201e+06	2.03239e+06	1.80378e+06	2.93239e+06	2.12252e+06	2.80324e+06	4.57531e+06
Petasalbin	0	0	0	0	0	3.19257e+06	2.7972e+06	2.08727e+06	1.78151e+06
Methionine sulfoxide	7.70631e+06	3.16096e+06	8.48549e+06	9.26611e+06	6.87686e+06	2.62078e+07	1.90252e+07	13966507	1.86356e+07
Citalopram propionic acid	572678	0	151474	229846	514700	2.23545e+06	2.31272e+06	2.72971e+06	3.0728e+06
3-Methyl sulfolene	2.52346e+07	2.95654e+07	5.17824e+07	3.80496e+07	2.83175e+07	7.17637e+07	6.29386e+07	5.74404e+07	7.51715e+07
Armillaramide	4.00994e+06	1.21524e+07	1.50345e+07	1.70573e+07	3.87296e+07	1.24275e+06	2.33826e+06	1.98228e+06	1.79438e+06
10-Hydroxymelleolide	491280	1.1313e+06	811031	977951	527244	276035	467000	214590	342669
7-Ketocholesterol	1.4243e+07	2.83705e+06	4.24162e+06	1.49807e+07	1.06102e+07	2.32606e+07	1.99436e+07	2.05016e+07	1.93542e+07
Hydroxystrobilurin D	271668	310712	100016	151028	758846	1.03309e+06	988539	974870	882127
Methylguanidine	1.9757e+07	1.62691e+07	7.3798e+06	1.69911e+07	3.15706e+06	3.89052e+07	2.92268e+07	3.60096e+07	8.84282e+07
2-Hydroxymyristic acid	7.99998e+06	7.49594e+06	1.44014e+07	9.96262e+06	7.63993e+06	2.91275e+07	3.91772e+07	4.63261e+07	2.14475e+07
Lotaustralin	8.82774e+06	1.22314e+07	9.484e+06	1.11527e+07	8.82839e+06	3.29591e+06	3.60195e+06	1.67169e+06	2.52556e+06
1-(9H-Pyrido[3,4-b]indol-1-yl)-1,4-butanediol	4.5987e+06	3.91944e+06	8.97569e+06	3.69064e+06	1.49844e+07	587327	934576	774188	944504
Asparaginyl-Hydroxyproline	3.27046e+07	3.07546e+07	2.28099e+07	2.30146e+07	1.88462e+07	1.81135e+07	1.56717e+07	1.23994e+07	1.86484e+07
1-Methyl-6-phenyl-1H-imidazo[4,5-b]pyridin-2-amine	1.01155e+07	1.55847e+07	2.26498e+06	1.16262e+06	1.00516e+06	1.34577e+08	1.12856e+08	7.33198e+07	4.54703e+07
N-Acetyl-L-tyrosine	6.20452e+07	6.6523e+07	5.22665e+07	7.12352e+07	5.59052e+07	4.38847e+07	5.07549e+07	1.63116e+07	2.98682e+07
24R,25-Dihydroxyvitamin D3	8.25611e+06	4.52895e+06	4.7817e+06	7.01579e+06	3.8362e+06	1.12838e+06	1.4818e+06	232613	586822
Ornithine	3.28778e+06	2.27793e+06	5.92854e+06	1.06166e+07	2.92884e+06	9.3971e+06	1.45644e+07	1.3391e+07	1.96657e+07
Hydroxypyruvic acid	4.81994e+06	7.03572e+06	8.87927e+06	7.0822e+06	4.07597e+06	1.77416e+07	1.61344e+07	1.80869e+07	1.84655e+07
PE(18:2(9Z,12Z)/15:0)	1.40789e+07	7.92078e+06	6.05477e+06	5.85662e+06	1.44466e+07	1.35209e+06	1.60635e+06	1.35599e+06	1.2282e+06
Neferine	0	63656.9	153662	30383.4	192389	1.16847e+06	471784	1.66276e+06	923655
L-beta-aspartyl-L-leucine	5.08236e+06	1.52789e+07	1.33313e+07	7.37285e+06	9.72051e+06	1.25692e+07	24274387	1.56713e+07	3.58502e+07
6-Hydroxynicotinic acid	1.81624e+07	2.20223e+07	2.32846e+07	2.3509e+07	2.88495e+07	1.83448e+07	1.97068e+07	7.91754e+06	1.38307e+07
1,1'-[1,11-Undecanediylbis(oxy)]bisbenzene	2.11268e+06	1.65234e+06	923800	1.49248e+06	979657	4.17837e+06	3.65746e+06	5.92579e+06	5.02044e+06
6-trans-Leukotriene B4	1.11279e+07	9.58604e+06	2.01748e+07	9.66694e+06	1.0468e+07	1.52073e+06	8.90436e+06	4.5577e+06	4.58837e+06
Adrenochrome	8.68262e+06	7.10098e+06	4.21438e+06	6.78686e+06	5.92623e+06	9.41791e+06	1.22096e+07	9.137e+06	1.42383e+07
3,4,5-trihydroxycyclohex-1-ene-1-carboxylic acid	3.16625e+07	3.26383e+07	2.33286e+07	3.333e+07	2.54727e+07	1.12309e+07	1.06114e+07	5.91288e+06	1.35969e+07
6,15-Diketo,13,14-dihydro-PGF1a	1.83339e+06	1.53231e+06	1.55343e+06	2.1086e+06	1.33057e+06	775140	1.11359e+06	655418	704951
L-Histidine trimethylbetaine	1.49973e+07	7.19204e+06	9.28306e+06	1.36522e+07	6.39337e+06	4.05002e+06	6.24362e+06	1.93706e+06	2.29408e+06
Alkaloid AQC2	3.88682e+06	5.75259e+06	3.0529e+06	3.3174e+06	4.15904e+06	1.47818e+07	5.29295e+06	2.85038e+07	2.03931e+07
Nnal-N-oxide	2.94197e+07	3.70455e+07	4.65242e+07	3.25238e+07	4.98042e+07	1.41633e+07	2.53201e+07	5.71337e+06	1.2927e+07
Di-2-furanylmethane	1.40389e+06	1.44231e+06	2.01828e+06	1.49227e+06	993121	2.95666e+06	2.85453e+06	2.75317e+06	3.9154e+06
Sherry lactone	2.35215e+06	5.79322e+06	7.37663e+06	5.34511e+06	5.55195e+06	1.11129e+07	1.03269e+07	1.52814e+07	1.22625e+07
PE(22:4(7Z,10Z,13Z,16Z)/14:0)	1.09722e+06	741697	819925	1.49259e+06	255276	0	49447.6	64987.1	394347
5-Acetamidovalerate	1.84298e+07	2.00642e+07	3.06242e+07	2.2162e+07	1.87306e+07	1.09668e+07	1.59394e+07	1.28645e+07	1.28681e+07
Pantothenic acid	3.79117e+07	6.74088e+07	9.26915e+07	7.64171e+07	6.33383e+07	1.36434e+08	1.84644e+08	1.19451e+08	177940746
1-Ethyl-1H-pyrrole-2-carboxaldehyde	7.13475e+06	2.03993e+07	6.20762e+06	6.29526e+06	1.18425e+07	2.12678e+07	1.46315e+07	2.24075e+07	2.88751e+07
LysoPC(P-18:1(9Z))	4.22206e+06	4.12026e+07	3.25313e+06	1.39919e+06	2.39839e+06	129347645	2.27128e+08	2.79482e+08	5.88688e+07
Galactosylsphingosine	0	0	138897	0	109464	1.56845e+06	1.19424e+06	1.65306e+06	1.53486e+06
1-Pyrroline-5-carboxylic acid	4.96912e+06	3.01947e+06	7.85352e+06	4.41635e+06	7.29183e+06	1.08092e+07	8.93111e+06	7.75339e+06	9.84389e+06
(14alpha,17beta,20S,22R)-14,20-Epoxy-17-hydroxy-1-oxowitha-3,5,24-trienolide	1.43433e+06	4.79514e+06	513091	5.32603e+06	2.46515e+06	2.63099e+07	1.1569e+07	1.29306e+07	1.51288e+07
Furaneol 4-glucoside	5.3776e+06	8.63223e+06	1.58139e+07	1.06114e+07	3.3279e+06	0	490241	0	103850
L-Lysopine	1.2602e+07	4.91633e+07	1.76814e+07	2.28957e+07	2.42186e+07	9.18282e+06	1.30064e+07	4.43808e+06	6.90608e+06
Glycylproline	3.93629e+06	5.24529e+06	5.03235e+06	5.31983e+06	5.98434e+06	2.91098e+06	3.24379e+06	1.7587e+06	2.75407e+06
Kukoamine D	18407.2	0	51607.2	26926.7	90611.1	127231	213575	975003	660246
Phenylalanylproline	4.7276e+06	3.08397e+06	5.22901e+06	4.84482e+06	2.29171e+06	4.32197e+07	3.40928e+07	4.53014e+07	5.2075e+07
Neoporrigenin B	8.35714e+06	5.18353e+06	6.73047e+06	2.28062e+06	7.24487e+06	1.43223e+07	1.19268e+07	1.06065e+07	1.15679e+07
Ethyl 3-mercaptopropanoic acid	0	43678.1	1.19541e+06	468787	3.4304e+06	3.54019e+07	3.27742e+07	2.20517e+07	5.29618e+07
LysoPC(P-16:0)	1.0807e+07	1.11971e+08	7.15942e+06	7.98476e+06	5.53387e+07	3.10541e+08	5.97629e+08	4.70755e+08	1.09917e+08
Melezitose	3.05158e+06	1.21975e+06	5.963e+06	480427	2.46977e+06	45985.6	237149	53442.4	35079.3
Glycyl-Isoleucine	6.84869e+06	3.073e+06	5.74888e+06	3.06828e+06	3.4952e+06	1.24192e+07	1.12812e+07	1.5686e+07	1.17455e+07
N-(5-Methyl-3-oxohexyl)alanine	3.05983e+07	2.5778e+07	1.96055e+07	3.08605e+07	1.94781e+07	4.55443e+06	5.61091e+06	3.5824e+06	3.97239e+06
Acrylamide	116926	0	241665	305170	0	2.09151e+06	601745	1.27387e+06	1.84687e+06
LysoPC(14:1(9Z))	2.15568e+06	8.09834e+06	3.23183e+06	6.77041e+06	1.02704e+07	1.37299e+07	1.4228e+07	1.53357e+07	1.51346e+07
p-Anisic acid	1.90467e+07	1.9417e+07	2.42303e+07	3.09421e+07	1.95091e+07	7.15631e+06	8.61424e+06	5.72546e+06	1.31745e+07
Acetylcholine	8.48235e+07	9.77522e+07	6.26553e+07	9.5296e+07	7.29108e+07	3.18554e+07	2.70831e+07	2.46216e+07	3.68574e+07
PC(20:2(11Z,14Z)/14:0)	5.17635e+07	3.2962e+07	5.62749e+07	2.73072e+07	3.30495e+07	1.42432e+07	1.81218e+07	1.482e+07	1.48325e+07
N-Ornithyl-L-taurine	1.14367e+06	1.33513e+06	1.47714e+06	951859	1.61941e+06	7.59158e+06	6.04676e+06	4.51701e+06	4.16418e+06
beta-D-Galactopyranosyl-(1->4)-2-amino-2-deoxy-beta-D-glucopyranosyl-(1->6)-D-mannose	2.75295e+06	3.18126e+06	5.5114e+06	4.60716e+06	3.88054e+06	631796	574651	256981	375356
N-Carboxyacetyl-D-phenylalanine	4.59004e+07	3.22219e+07	2.60318e+07	2.34305e+07	2.69809e+07	2.87484e+06	6.16367e+06	1.12379e+06	2.58554e+06
Gibberellin A3	443765	1.21319e+06	707429	1.19677e+06	1.03722e+06	3.47064e+06	4.2897e+06	4.63831e+06	4.96657e+06
LysoPC(18:2(9Z,12Z))	472179	294815	136480	265157	116828	0	34546.1	79498.3	0
3-Hydroxysebacic acid	1.1003e+07	9.882e+06	1.03484e+07	1.09487e+07	9.12787e+06	7.56131e+07	3.38055e+07	7.29884e+07	1.07062e+08
Carnosol	4.34355e+06	2.88397e+06	2.77393e+06	3.11706e+06	3.12444e+06	915765	1.50793e+06	771000	731796
7-hydroxy-6-methoxy-3-(4-methoxyphenyl)-4H-chromen-4-one	2.55934e+07	1.35448e+07	2.2726e+07	2.05607e+07	1.7979e+07	5.07709e+06	7.77383e+06	1.73512e+06	3.02473e+06
L-2-Amino-5-hydroxypentanoic acid	1.14336e+07	5.4433e+06	3.40524e+06	7.54072e+06	5.54849e+06	1.70384e+07	1.43648e+07	2.98357e+07	1.1422e+07
Stigmastane-3,6-dione	2.46931e+06	4.78846e+06	1.66476e+06	5.27367e+06	3.46091e+06	1.26564e+07	1.21194e+07	1.95832e+07	7.86415e+06
alpha-Amylcinnamyl isovalerate	0	0	0	0	0	2.46954e+06	234506	1.38324e+06	359614
Glycyl-Lysine	70773.7	90642.1	370335	123526	539456	1.77891e+06	802517	2.62318e+06	3.04264e+06
LysoPC(18:1(9Z))	7.60603e+07	6.33995e+07	5.04063e+07	6.46081e+07	2.32477e+07	1.00942e+08	1.23467e+08	9.5306e+07	8.10411e+07
Tryptophyl-Isoleucine	1.43675e+06	2.65494e+06	2.45454e+06	1.66292e+06	1.28866e+06	7.50522e+06	5.95304e+06	4.6286e+06	6.67732e+06
N-Acetylneuraminic acid	1.70999e+06	4.66359e+06	3.87768e+06	3.0039e+06	4.81782e+06	7.9567e+06	7.26797e+06	1.62446e+07	1.09661e+07
Hebevinoside VI	987356	1.09823e+06	1.41163e+06	838519	2.32658e+06	123069	75782.3	0	0
[7]-Paradol	5.09412e+06	5.0843e+06	7.76633e+06	8.63566e+06	4.16313e+06	3.35021e+06	4.17727e+06	2.84089e+06	3.10117e+06
Glycoursodeoxycholic acid	617458	903390	777416	574619	881054	3.54514e+06	5.53647e+06	9.40237e+06	7.06758e+06
Tyrosyl-Isoleucine	1.54601e+06	3.98476e+06	3.79221e+06	1.90647e+06	3.23461e+06	7.34917e+06	6.25367e+06	7.71871e+06	6.16383e+06
PC(20:5(5Z,8Z,11Z,14Z,17Z)/P-18:1(11Z))	409653	7.99881e+06	90352.1	182117	0	9.52239e+06	1.66501e+07	1.34361e+07	3.06051e+06
Indole-3-propionic acid	2.14583e+07	2.21858e+07	6.94221e+07	7.7098e+07	120197309	8.3247e+06	7.23133e+06	1.4901e+07	9.49418e+06
Dimethyl 3-methoxy-4-oxo-5-(8,11,14-pentadecatrienyl)-2-hexenedioate	588703	177544	178188	638927	1.64554e+06	2.84831e+06	4.28667e+06	5.05982e+06	4.87455e+06
N-Carbamoylsarcosine	2.21231e+06	1.54088e+06	1.68973e+06	1.91021e+06	1.97291e+06	1.14236e+07	6.95555e+06	2.04671e+06	8.14599e+06
Stigmasterol	1.1331e+07	7.9759e+06	5.29847e+06	8.9461e+06	4.67209e+06	0	0	0	0
PC(18:4(6Z,9Z,12Z,15Z)/P-18:1(11Z))	104385	2.35638e+06	0	301463	0	3.56917e+06	4.07662e+06	2.82832e+06	1.53631e+06
Pyridoxal	7.02736e+07	4.9253e+07	5.73213e+07	7.45132e+07	4.62778e+07	6.76481e+06	1.49072e+07	2.60857e+06	4.38379e+06
2,3-Secoporrigenin	1.86962e+06	2.84936e+06	2.95064e+06	1.26093e+06	4.21868e+06	9.04212e+06	1.31595e+07	1.3008e+07	1.29798e+07
3-Methylcrotonylglycine	1.11065e+07	7.67675e+06	1.0277e+07	1.24661e+07	8.50422e+06	2.28131e+06	3.95321e+06	1.01441e+06	1.4595e+06
3,7-Dimethyluric acid	293520	488622	721471	430896	1.16377e+06	3.17798e+06	2.10717e+06	3.65299e+06	5.87134e+06
24,25-Dihydroxyvitamin D	6.17584e+06	3.04951e+06	2.14464e+06	3.36608e+06	8.30646e+06	8.2838e+07	3.96733e+07	5.5347e+07	3.59783e+07
Lucidone A	250320	306224	38738.1	79800.8	645157	2.54372e+06	2.33453e+06	2.18408e+06	2.6103e+06
Phenylacetylglycine	2.06478e+07	2.48858e+07	1.5107e+07	1.87796e+07	9.10875e+06	0	0	0	0
N-Formyl-L-aspartate	2.96498e+06	5.11939e+06	1.41394e+07	13099616	9.2934e+06	2.00705e+07	2.24238e+07	1.97526e+07	2.54644e+07
Betaine aldehyde	1.75481e+07	1.31233e+07	1.41611e+07	1.65854e+07	1.28769e+07	8.46649e+06	1.07251e+07	4.87194e+06	4.71835e+06
LysoPE(0:0/20:2(11Z,14Z))	432049	679926	478681	403057	350827	840584	1.09925e+06	974227	959390
7,8-Dehydro-beta-micropteroxanthin	2.58082e+07	1.12013e+07	6.29251e+06	1.66279e+07	1.37609e+07	1.71135e+06	2.95801e+06	503495	860671
N-Methylhistamine	4.44084e+06	5.95635e+06	7.28545e+06	7.25915e+06	3.40005e+06	2.65846e+06	3.46821e+06	1.248e+06	2.79117e+06
3-O-fucopyranosyl-2-acetamido-2-deoxyglucopyranose	3.49983e+06	3.28662e+06	2.32336e+06	2.89532e+06	2.63413e+06	6.01943e+06	7.37809e+06	3.93338e+06	4.8796e+06
1,11-Undecanedicarboxylic acid	2.2692e+07	1.33964e+07	1.43319e+07	1.68845e+07	1.08425e+07	0	4.12894e+06	0	0
Phenethylamine glucuronide	9.68898e+06	1.25113e+07	8.41344e+06	8.47373e+06	9.92407e+06	2.83132e+06	2.60613e+06	647142	1.19688e+06
Formiminoglutamic acid	3.01822e+06	3.04675e+06	2.0342e+06	3.01874e+06	1.96704e+06	8.89751e+06	4.41893e+06	4.34734e+06	8.63113e+06
Necatorine	2.91625e+06	1.33501e+06	1.07879e+07	1.73105e+06	4.01325e+06	9.09949e+07	5.36284e+07	6.79259e+07	8.33132e+07
Triethanolamine	4.17308e+06	2.16383e+06	2.54991e+06	4.84553e+06	3.46044e+06	9.10165e+06	4.62927e+06	7.53292e+06	9.80846e+06
N2-Succinyl-L-glutamic acid 5-semialdehyde	9.72035e+06	9.27347e+06	6.88377e+06	1.17908e+07	7.6594e+06	5.19928e+06	6.16819e+06	2.30902e+06	5.19755e+06
Cyclokievitone	2.01453e+06	2.34879e+06	3.36864e+06	1.46284e+06	3.32102e+06	261601	890682	694478	1.22562e+06
gamma-Glutamylglutamic acid	0	0	2.90596e+06	0	788465	6.34478e+06	8.05061e+06	2.16393e+07	5.8217e+07
PC(22:5(7Z,10Z,13Z,16Z,19Z)/16:1(9Z))	2.01899e+06	2.61302e+06	2.35549e+06	1.26244e+06	1.40651e+06	2.74439e+06	2.82643e+06	2.87911e+06	2.71849e+06
Racemethionine	9.47671e+07	1.1112e+08	1.92354e+08	1.4014e+08	1.05223e+08	2.69498e+08	2.387e+08	2.25145e+08	2.85074e+08
LysoPA(18:2(9Z,12Z)/0:0)	737309	1.05047e+06	1.13618e+06	1.08378e+06	1.19941e+06	3.94021e+06	2.90756e+06	3.7954e+06	1.36543e+06
(3beta,22E,24R)-5,8-Epidioxy-23-methylergosta-6,22-dien-3-ol	2.39829e+06	2.59731e+06	5.28317e+06	999441	6.02653e+06	2.82159e+07	2.32627e+07	1.56433e+07	1.41304e+07
L-Urobilin	8.78087e+06	9.14474e+06	1.11087e+07	5.69566e+06	1.71597e+06	470123	3.60331e+06	419562	101967
Prolyl-Methionine	2.37035e+06	2.24048e+06	1.506e+06	2.43973e+06	1.38928e+06	626130	1.21192e+06	768766	683927
D-Xylulose	2.87005e+06	2.50723e+06	3.39025e+06	2.86066e+06	2.47602e+06	3.5564e+06	3.5892e+06	2.57838e+06	4.61377e+06
3-Hydroxybutyric acid	2.67023e+06	3.86212e+06	4.42779e+06	4.37511e+06	3.85581e+06	1.83346e+06	2.44211e+06	1.52878e+06	1.58388e+06
3-[(3-Methylbutyl)nitrosoamino]-2-butanone	4.59938e+07	6.20326e+07	5.29429e+07	8.80411e+07	4.92356e+07	2.46188e+07	2.66129e+07	2.2975e+07	3.86164e+07
Isoleucyl-Methionine	8.03109e+06	7.31704e+06	1.8816e+07	4.22843e+06	7.91401e+06	2.34079e+07	1.55137e+07	2.84651e+07	2.17284e+07
PC(P-18:1(11Z)/22:6(4Z,7Z,10Z,13Z,16Z,19Z))	0	1.34935e+06	0	0	0	2.58775e+06	4.43921e+06	4.54755e+06	1.64022e+06
Dibenzo[a,l]pyrene	0	179541	918488	148627	664840	979467	1.57878e+06	1.80593e+06	1.6045e+06
1-Isobutanol	392843	564706	447583	574848	614440	137974	158174	200779	130263
Erinacine D	767674	685086	613891	536028	2.99905e+06	4.70621e+06	4.12769e+06	3.81206e+06	5.09065e+06
PC(20:4(5Z,8Z,11Z,14Z)/20:4(8Z,11Z,14Z,17Z))	305519	97059.1	0	79803	0	405347	598214	756895	569646
6,10,14-Trimethyl-5,9,13-pentadecatrien-2-one	5.74074e+07	4.40903e+07	4.93054e+07	4.63764e+07	4.45912e+07	3.31072e+07	3.10421e+07	3.06074e+07	2.91101e+07
4-(Methylnitrosamino)-1-(3-pyridyl)-1-butanol	9.93714e+06	6.4504e+06	3.49774e+06	9.16313e+06	3.97122e+06	1.797e+06	2.52099e+06	945805	1.26301e+06
Ecgonine methyl ester	2.18726e+07	2.91435e+07	1.06848e+08	4.48714e+07	4.34409e+07	2.80926e+06	9.79619e+06	0	0
Oleoyl glycine	317459	2.55183e+06	3.72596e+06	287611	6.40682e+06	9.57719e+06	1.89697e+07	1.84305e+07	9.56074e+06
Androstanediol	1.98001e+08	1.04901e+08	1.64893e+08	1.15984e+08	141654739	3.92916e+08	2.32204e+08	2.12967e+08	2.04472e+08
Ethyl glucuronide	1.10733e+07	1.36285e+07	2.0399e+07	8.41726e+06	3.03618e+06	3.20805e+06	2.21475e+06	1.1404e+06	1.43821e+06
4-Hydroxy-5-phenyltetrahydro-1,3-oxazin-2-one	4.63929e+06	5.51182e+06	3.94773e+06	5.08293e+06	3.83059e+06	2.86047e+07	2.23204e+07	1.85331e+07	2.30386e+07
Glutamylvaline	3.35604e+06	5.39119e+06	5.2755e+06	4.3902e+06	5.85483e+06	9.33734e+06	8.41339e+06	1.20753e+07	1.63261e+07
MG(0:0/18:3(6Z,9Z,12Z)/0:0)	2.13362e+08	1.27807e+08	9.25449e+07	1.52473e+08	6.46267e+07	5.65793e+06	6.53353e+06	2.97296e+06	1.56933e+06
3-(1,1-Dimethylallyl)scopoletin 7-glucoside	1.05249e+06	842738	41490.4	878522	141986	1.75549e+06	2.01914e+06	1.48724e+06	2.95251e+06
26-Methyl nigranoate	2.37117e+06	2.56959e+06	3.31789e+06	1.37727e+06	2.72447e+06	5.68507e+06	3.14756e+06	2.91594e+06	5.29374e+06
delta3,5-Deoxytigogenin	1.65533e+07	7.09193e+06	9.93076e+06	8.99807e+06	9.8084e+06	5.98294e+07	4.0296e+07	1.22041e+07	3.05554e+07
L-Histidinol	1.02824e+06	1.46665e+06	1.83563e+06	1.31986e+06	1.07693e+06	2.05462e+06	1.44942e+06	3.14729e+06	4.41559e+06
xi-Tetrahydro-3-propyl-2H-pyran-2-one	6.73822e+06	4.85775e+06	8.43674e+06	3.20493e+06	2.5363e+06	2.28072e+07	2.01094e+07	1.36343e+07	1.66579e+07
N5-Acetyl-N2-gamma-L-glutamyl-L-ornithine	7.71552e+06	6.49985e+06	5.80827e+06	8.90135e+06	1.0236e+07	4.11029e+06	5.1707e+06	2.72064e+06	3.54868e+06
beta-Cryptoxanthin	2.10962e+07	1.20617e+07	1.24113e+07	1.10944e+07	1.05491e+07	4.91769e+06	8.78291e+06	3.38e+06	6.32157e+06
Dopamine 3-O-sulfate	3.96925e+06	3.46957e+06	344141	502745	1.65738e+06	5.29466e+06	5.08197e+06	4.93457e+06	4.74811e+06
Tyramine glucuronide	3.49506e+06	2.19027e+06	3.24438e+06	3.39896e+06	2.05104e+06	574559	1.22563e+06	543980	413631
2,6-diaminohexanoic acid	6.67567e+07	6.13482e+07	4.7589e+07	3.18662e+07	5.45193e+07	1.10884e+07	8.08142e+06	2.59872e+07	1.32401e+07
Jasmonic acid	0	0	0	971150	5.93396e+06	3.10664e+07	1.41868e+07	1.27269e+07	1.38737e+07
Glutamylthreonine	840365	1.69373e+06	2.40255e+06	1.29367e+06	1.52193e+06	8.06983e+06	7.32959e+06	1.23394e+07	1.02128e+07
Arbutin	696848	0	0	476669	245346	4.63803e+06	3.50882e+06	1.31585e+07	9.53532e+06
DG(15:0/18:4(6Z,9Z,12Z,15Z)/0:0)	3.16526e+06	4.10975e+06	4.37194e+06	3.01099e+06	5.58016e+06	0	806860	0	320478
Mollicellin D	136948	0	117508	244085	227163	4.5755e+06	3.74049e+06	5.61098e+06	1.02561e+07
Spinacine	1.84409e+08	6.69601e+07	151646931	3.65442e+07	2.09087e+07	2.21307e+06	1.04142e+07	873191	1.93591e+06
Formyl-5-hydroxykynurenamine	1.8402e+07	1.51482e+07	1.1475e+07	1.75899e+07	8.90681e+06	5.69539e+06	5.38618e+06	2.12233e+06	2.08345e+06
PE(18:3(6Z,9Z,12Z)/15:0)	2.30485e+06	1.76853e+06	1.6301e+06	1.6972e+06	2.24535e+06	131553	139193	81531.6	91005.3
Heterophyllin	1.10788e+06	1.16964e+06	148361	635306	965066	2.55453e+06	3.93509e+06	4.90953e+06	3.90901e+06
Protohypericin	1.8359e+06	1.16797e+06	1.34333e+06	1.57741e+06	1.06376e+06	207897	286921	0	81573.5
Osmundalin	122013	1.09233e+06	0	230827	3.79215e+06	1.33948e+07	7.45474e+06	1.23986e+07	1.39053e+07
Glutamylglutamic acid	122150	105331	2.21236e+06	372509	844569	3.47863e+06	4.0937e+06	9.08462e+06	2.0169e+07
Mesoporphyrin IX	704200	776712	2.04849e+06	463600	699214	1.25321e+07	1.23635e+07	2.47446e+07	1.74492e+07
Dihydrolipoate	5.33497e+06	4.78068e+06	7.70697e+06	6.05695e+06	5.92224e+06	4.00287e+06	3.79017e+06	3.88602e+06	3.90811e+06
Noralfentanil	1.32506e+06	1.34349e+06	1.30624e+06	1.20655e+06	859724	3.5018e+06	5.27459e+06	1.91606e+06	2.12397e+06
4-Guanidinobutanoic acid	1.93821e+07	1.70674e+07	7.57926e+06	2.23278e+07	9.14307e+06	3.77534e+06	4.13137e+06	2.1607e+06	3.22059e+06
PE(20:5(5Z,8Z,11Z,14Z,17Z)/15:0)	997742	1.01941e+06	1.08892e+06	948899	976564	188265	206548	280770	141797
L-2-Amino-4-methylenepentanedioic acid	5.80048e+06	8.33169e+06	8.81534e+06	6.03429e+06	7.84214e+06	3.08278e+06	4.50887e+06	1.4793e+06	3.34652e+06
1,7-Dimethylguanosine	4.13428e+06	3.22604e+06	1.95284e+06	3.55095e+06	3.38964e+06	1.21776e+07	8.68315e+06	3.73738e+06	1.2835e+07
Saringosterol 3-glucoside	1.56094e+06	1.06217e+06	429952	683082	697163	0	177538	0	356580
(4-Hydroxybenzoyl)choline	2.44196e+06	4.42865e+06	5.38062e+06	3.43767e+06	1.76651e+06	1.17872e+06	966015	1.07472e+06	1.41643e+06
Bilobetin	717802	1.01208e+06	681681	791260	611902	57132.7	61510.5	10881	0
(1beta,2alpha,3alpha)-1,2,3,24-Tetrahydroxy-12-oleanen-28-oic acid	2.22292e+06	2.34765e+06	3.37735e+06	2.32451e+06	2.60291e+06	8.3103e+06	2.81575e+06	5.12844e+06	4.2938e+06
LysoPC(22:2(13Z,16Z))	40739.6	480709	158106	79080.8	69495.8	1.2149e+06	1.94146e+06	1.37596e+06	776371
Tetrahydropentoxyline	0	47770.4	22288.5	0	63247	1.57711e+06	1.58621e+06	4.09269e+06	2.79361e+06
5,7-dihydroxy-2-(4-hydroxyphenyl)-6,8-dimethyl-3,4-dihydro-2H-1-benzopyran-4-one	1.10472e+06	3.9716e+06	0	4.06753e+06	835256	1.43573e+07	2.3435e+07	1.42132e+07	1.31637e+07
Liquoric acid	2.6545e+06	3.28862e+06	2.64422e+06	2.68192e+06	3.02626e+06	7.65431e+06	5.90325e+06	2.54079e+06	5.54087e+06
MG(0:0/18:1(9Z)/0:0)	4.00274e+06	1.74437e+06	2.7287e+06	3.57168e+06	2.07656e+06	1.09178e+07	8.90681e+06	1.33757e+07	1.33694e+07
Porrigenin A	1.16053e+06	2.23834e+06	4.24681e+06	3.86451e+06	5.89724e+06	1.87082e+07	1.61768e+07	1.82924e+07	1.86599e+07
(3beta,23E)-3-Hydroxy-27-norcycloart-23-en-25-one	3.52912e+08	3.08641e+08	2.384e+08	2.45502e+08	4.42494e+08	1364921265	8.41487e+08	6.59402e+08	8.12124e+08
(17alpha,23S)-17,23-Epoxy-29-hydroxy-27-norlanosta-1,8-diene-3,15,24-trione	4.52049e+06	4.49564e+06	4.98277e+06	4.17268e+06	6.3301e+06	1.25144e+07	1.22881e+07	1.27753e+07	2.07243e+07
3'-N'-Acetylfusarochromanone	2.28416e+06	1.54796e+06	1.25094e+06	2.08299e+06	1.85926e+06	4.35504e+06	2.29145e+06	5.57318e+06	6.633e+06
Starch acetate	3.89123e+06	3.7574e+06	5.89683e+06	3.86804e+06	4.27315e+06	1.61112e+06	1.07172e+06	615036	1.05784e+06
Indoleacetic acid	5.60201e+06	7.26804e+06	1.10178e+07	1.25873e+07	3.18101e+06	3.08148e+06	1.75717e+06	2.48612e+06	3.43942e+06
Rishitin	3.84838e+06	5.15905e+06	5.65283e+06	1.644e+06	7.57333e+06	352553	487937	0	0
5a-Cholesta-8,24-dien-3-one	8.66172e+07	3.39262e+07	2.70042e+07	7.24695e+07	5.03789e+07	9.34271e+06	8.65036e+06	2.55274e+06	3.11567e+06
Moracin P	2.89379e+06	4.15719e+06	4.00974e+06	4.5808e+06	3.83373e+06	1.95895e+06	1.93932e+06	520005	902931
2,3-Dihydro-5,6-dimethyl-1H-pyrrolizine-7-carboxaldehyde	3.31473e+06	5.3068e+06	4.27756e+06	3.3382e+06	2.19572e+06	4.72156e+07	2.65908e+07	4.20972e+07	4.9959e+07
Urocanic acid	1.29857e+08	1.39934e+08	2.34498e+06	3.31466e+08	3.68485e+08	3.47788e+08	4.35993e+08	3.27661e+08	4.40693e+08
Absinthin	1.83561e+06	1.22353e+06	1.27373e+06	972871	890981	511197	529561	349131	316844
(Z)-3-(1-Formyl-1-propenyl)pentanedioic acid	7.28007e+06	1.43247e+07	8.53104e+06	1.67216e+07	7.26393e+06	592991	0	840329	1.3346e+06
Glyuranolide	516813	431579	402744	349804	371984	143615	65117.9	103461	119919
Stigmast-22-ene-3,6-dione	16931326	1.71451e+07	1.14291e+07	6.77569e+06	2.05074e+07	7.31005e+07	2.65276e+07	3.40426e+07	3.39815e+07
Carbendazim	5.75143e+06	7.23585e+06	1.38118e+07	2.57369e+06	5.89815e+06	768401	1.15458e+06	431928	857520
Dulciol B	21871	103544	1.49464e+06	0	24657.5	2.1473e+06	1.1369e+06	1.09468e+06	1.77084e+06
Norverapamil	3.43599e+06	3.52926e+06	2.98188e+06	3.3238e+06	1.0987e+06	350138	847169	42812.7	53552.7
Camellenodiol	137833267	1.1044e+08	8.94604e+07	9.30314e+07	1.33622e+08	5.18928e+08	291408725	196722588	2.12646e+08
Isocitric acid	114599	177379	236163	0	7.75836e+06	7.48564e+07	4.47211e+07	1.75379e+07	6.34604e+07
5'-Deoxyadenosine	1.84596e+07	1.26044e+07	1.38845e+07	2.78163e+07	1.61392e+07	0	3.96332e+06	3.69393e+06	0
3-Carboxy-4-methyl-5-propyl-2-furanpropionic acid	1.87511e+06	1.27616e+06	1.05573e+06	772458	652628	3.32917e+06	1.62421e+06	2.76031e+06	5.58582e+06
Cohumulone	2.37934e+06	2.39131e+06	2.3274e+06	1.83674e+06	1.8981e+06	3.58289e+06	3.04853e+06	1.89901e+06	2.39131e+06
D-Sedoheptulose 7-phosphate	0	0	0	16380	254161	8.6002e+06	4.86511e+06	1.47327e+06	1.09074e+07
Linoleyl carnitine	9.82846e+06	2.55164e+07	7.26135e+06	5.14682e+06	3.18979e+07	8.89615e+07	112402047	2.20779e+08	4.62048e+07
Harderoporphyrin	1.14592e+06	604477	635869	519153	832191	327272	542667	0	271494
DG(22:5(7Z,10Z,13Z,16Z,19Z)/16:1(9Z)/0:0)	3.33418e+06	8.10952e+06	6.95749e+06	6.50427e+06	9.28852e+06	7.93758e+06	9.92186e+06	1.64538e+07	1.40869e+07
Ganoderiol H	627421	1.05352e+06	835040	0	1.46482e+06	1.62858e+06	1.66629e+06	1.5759e+06	1.85018e+06
Brassicanal C	0	0	0	0	0	4.13734e+06	4.49684e+06	3.11459e+06	4.13656e+06
Caffeoyl aspartic acid	3.9964e+06	3.49009e+06	3.0183e+06	3.70596e+06	3.07382e+06	1.24967e+07	7.20789e+06	8.39485e+06	2.61794e+07
L-Acetylcarnitine	6.93606e+06	6.60315e+06	1.43486e+07	8.13325e+06	9.24755e+06	3.11698e+07	1.34066e+07	1.56692e+07	3.59261e+07
N2-gamma-Glutamylglutamine	5.06466e+07	4.72485e+07	198467336	8.48444e+06	1.37608e+08	3.29196e+06	8.35682e+06	339601	1.79347e+06
trans-Hexadec-2-enoyl carnitine	6.15678e+06	1.78546e+07	3.36871e+06	1.34842e+06	8.59253e+06	1.13482e+08	1.40834e+08	1.70948e+08	5.81583e+07
Mulberrofuran E	277831	355442	198586	329165	118380	38314.9	40087.1	0	37634.1
Isopentanol	2.52253e+06	2.35076e+06	2.55055e+06	2.6778e+06	1.63183e+06	1.46887e+06	738995	1.01684e+06	1.07307e+06
Momordicilin	6.33231e+06	7.59344e+06	7.75112e+06	7.0815e+06	1.33147e+07	2.19011e+06	3.39205e+06	3.07458e+06	2.41416e+06
PE(18:1(11Z)/14:1(9Z))	2.47707e+06	2.01389e+06	1.68304e+06	1.21386e+06	2.97476e+06	0	87185.2	509839	520496
Propionylcarnitine	6.51341e+06	3.04873e+06	5.80767e+06	4.18982e+06	3664450	2.59351e+06	1.89945e+06	1.08082e+06	2.33869e+06
Falcarinolone	2.92335e+06	4.35204e+06	2.87371e+06	3.61869e+06	1.87803e+06	176323	859311	782209	0
Hordatine A	32451.5	35496.6	0	61002.2	34648.1	1.17549e+06	992975	1.71556e+06	1.13989e+06
Elaidic carnitine	1.35298e+07	3.15618e+07	2.22354e+07	6.97073e+06	2.75097e+07	1.90429e+08	179615725	2.52792e+08	111632355

## Sheet: Figure 4C
Metabolite Set	Total	Hits	%	Statistic	Expected	P value	Holm P	FDR
Organic acids	914	65	0.201863	61.942	12.5	0.0092847	0.055708	0.013153
Fatty Acyls	8124	59	0.18323	68.229	12.5	0.0022213	0.020483	0.0041957
Lipids and lipid-like molecules	82977	55	0.170807	62.902	12.5	0.0013915	0.019481	0.0040483
Organoheterocyclic compounds	469	27	0.0838509	85.888	12.5	0.00016916	0.0027066	0.0014379
Benzenoids	1887	22	0.068323	52.079	12.5	0.0060392	0.048313	0.010267
Glycerophospholipids	26970	15	0.0465839	70.134	12.5	0.0020483	0.020483	0.0041957
Nucleic acids	182	15	0.0465839	56.981	12.5	0.016813	0.067251	0.020416
Carbohydrates	136	12	0.0372671	52.921	12.5	0.021665	0.067251	0.024553
Sterol Lipids	2384	11	0.0341615	78.826	12.5	0.0013917	0.019481	0.0040483
Polyketides	5544	9	0.0279503	92.173	12.5	9.8863e-07	1.6807e-05	1.6807e-05
Organic nitrogen compounds	68	9	0.0279503	60.975	12.5	0.012988	0.06494	0.016984
Organic oxygen compounds	173	8	0.0248447	43.912	12.5	0.039407	0.078814	0.04187
Prenol Lipids	1528	7	0.0217391	43.13	12.5	0.043292	0.078814	0.043292
Sphingolipids	27240	4	0.0124224	66.387	12.5	0.0072129	0.05049	0.011147
Alkaloids	52	2	0.00621118	76.081	12.5	0.0014288	0.019481	0.0040483
Organosulfur compounds	25	1	0.00310559	84.552	12.5	0.00044968	0.0067453	0.0025482
Glycerolipids	41515	1	0.00310559	77.505	12.5	0.0017312	0.019481	0.0041957
		322
