# Supplementary material for: Reno-Protective Effect of Low Protein Diet Supplemented With α-Ketoacid Through Gut Microbiota and Fecal Metabolism in 5/6 Nephrectomized Mice
Source: Front Nutr. 2022 Jun 30;9:889131. doi: 10.3389/fnut.2022.889131 (PMC9280408; doi:10.3389/fnut.2022.889131)
Supplement: Supplementary file 4 [file Data_Sheet_4.zip › Figure 4D-F.xlsx]

## Sheet: Figure 4D
Identification of DEMs
OPLS-DA	Vip-value
Creatinine	2.61657
S-Acetyldihydrolipoamide	2.44438
Pterin	2.40539
2,4,12-Octadecatrienoic acid piperidide	2.40356
Racemethionine	2.26882
D-Glucuronic acid	2.24391
Ethyl 2-aminobenzoate	2.24017
N-Acetylglutamine	2.22652
3-Methyl sulfolene	2.22251
Methionine sulfoxide	2.17504
Nepetariaside	2.15081
[4]-Gingerdiol 3,5-diacetate	2.14041
o-Xylene	2.13527
Di-2-furanylmethane	2.13355
Paucine	2.1306
Hydroxykynurenine	2.12344
5,7-dihydroxy-2-(4-hydroxyphenyl)-6,8-dimethyl-3,4-dihydro-2H-1-benzopyran-4-one	2.09811
Beta-Guanidinopropionic acid	2.09642
Tryptophan	2.0959
Creatine	2.08786
Trehalose	2.06788
Citranaxanthin	2.04334
Coproporphyrin IV	2.03848
L-Phenylalanine	2.02454
4-Hydroxybenzaldehyde	2.02012
Homocitrulline	2.01756
Calystegine B2	2.01319
1-Ethyl-1H-pyrrole-2-carboxaldehyde	2.01306
Pantothenic acid	2.006
N-[(4E,8Z)-1,3-dihydroxyoctadeca-4,8-dien-2-yl]hexadecanamide 1-glucoside	2.00594
Dihydro-2,4-dimethyl-6-(1-methylpropyl)-4H-1,3,5-dithiazine	1.99084
N-methyl-L-glutamic Acid	1.98505
Proline betaine	1.98186
Rumexoside	1.97757
xi-2-Mercapto-3-methyl-1-butanol	1.94956
Aminoadipic acid	1.94126
Piperidine	1.93496
Hordatine A	1.93073
1-Methyladenine	1.9306
Lysyl-Glycine	1.93013
4-Trimethylammoniobutanal	1.9194
gamma-Glutamylleucine	1.91688
Vitamin D3	1.90779
N-Methylnicotinium	1.90305
Bilobetin	1.90189
Isocoproporphyrin	1.90082
PC(P-18:1(11Z)/14:0)	1.90068
3-Aminocaproic acid	1.89962
Leucyl-Threonine	1.89171
N-Acetylornithine	1.88773
Mesoporphyrin IX	1.87703
4-(2-Aminophenyl)-2,4-dioxobutanoic acid	1.87059
Alanyl-Leucine	1.86855
5-Methylcytosine	1.86828
(2S,4R,5S)-Muscarine	1.86182
Isoeugenol acetate	1.85654
m-Aminobenzoic acid	1.85637
Glutamylthreonine	1.84647
Glucosamine 6-phosphate	1.8453
Loquatoside	1.82865
2-Phenylacetamide	1.82172
Valyl-Valine	1.81866
4-(2-Nitroethyl)phenyl primeveroside	1.81828
PC(20:1(11Z)/14:0)	1.8137
Tyrosine methylester	1.80783
5a-Cholesta-8,24-dien-3-one	1.80736
Isopetasoside	1.80517
erythro-Isoleucine	1.79708
Urocanic acid	1.79656
L-beta-aspartyl-L-leucine	1.78831
L-Targinine	1.78522
Fagomine	1.78386
Cysteinyl-Tyrosine	1.77523
Hydroxyprolyl-Hydroxyproline	1.76765
Gibberellin A3	1.76063
p-Mentha-1,8-dien-7-ol	1.75971
7,8-Dehydro-beta-micropteroxanthin	1.75824
Protohypericin	1.75805
5-Butyloxazole	1.75041
Epoxyfumitremorgin C	1.7429
Cellobiose	1.7389
Glycyrrhizaisoflavone B	1.73386
Glycyl-Lysine	1.7328
Coutaric acid	1.7306
Valyl-Threonine	1.72765
Imidazoleacetic acid	1.72569
5Z-Dodecenoic acid	1.72457
1,3-Diisopropylbenzene	1.72258
N-Palmitoylsphingosine	1.71951
6-Methyladenine	1.71418
Nnal-N-oxide	1.71357
L-Fucose	1.71144
Aeglin	1.71096
2-Propionylpyrrole	1.70678
Alanyl-Valine	1.70674
Xanthotoxol glucoside	1.70672
Laccarin	1.70594
1-Isobutanol	1.70572
3-(1,1-Dimethylallyl)scopoletin 7-glucoside	1.70543
1-Methylhistidine	1.70465
2,2'-Iminobispropanoic acid	1.70162
2,6-Dimethylpyrazine	1.69924
Capric acid	1.69886
(7'S,8'S)-4,7'-Epoxy-3,8'-bilign-7-ene-3',5-dimethoxy-4',9,9'-triol 4'-glucoside	1.69155
p-Toluenesulfonic acid	1.68836
6-Hydroxynicotinic acid	1.68686
N-Acetylvaline	1.68625
Apiumoside	1.6815
Glycyl-Isoleucine	1.68134
Stearidonic acid	1.67272
PA(22:4(7Z,10Z,13Z,16Z)/20:4(5Z,8Z,11Z,14Z))	1.66877
Dambonitol	1.66873
Betonicine	1.66862
N2-Succinyl-L-glutamic acid 5-semialdehyde	1.66823
2,3-Dihydro-5,6-dimethyl-1H-pyrrolizine-7-carboxaldehyde	1.66388
24R,25-Dihydroxyvitamin D3	1.66084
17-beta-estradiol 3-sulfate-17-(beta-D-glucuronide)	1.65855
Methylguanidine	1.65769
8-Hydroxycarteolol	1.65231
Thiomorpholine 3-carboxylate	1.65208
Hydroxyphenylacetylglycine	1.64865
Thiamine monophosphate	1.64685
Isovalerylalanine	1.64142
Carbendazim	1.63866
PC(16:0/P-16:0)	1.63637
3-Methylhistidine	1.63374
beta-D-Galactopyranosyl-(1->4)-2-amino-2-deoxy-beta-D-glucopyranosyl-(1->6)-D-mannose	1.63296
Dihydrolipoate	1.6307
(E)-5-(3,4,5,6-Tetrahydro-3-pyridylidenemethyl)-2-furanmethanol	1.62955
(2S,4S)-Monatin	1.62593
2-Azetidinecarboxylic acid	1.6247
Hebevinoside VI	1.62183
PC(20:2(11Z,14Z)/14:0)	1.62166
6-Aminopenicillanic acid	1.61658
Dopamine glucuronide	1.61287
Goyaglycoside c	1.61256
Phosphatidylserine	1.61164
Ornithine	1.60889
Lotaustralin	1.60527
Todatriol glucoside	1.60469
Maslinic acid	1.6046
Serylleucine	1.60399
Tyrosyl-Glycine	1.60294
6,7-Dihydro-2,5-dimethyl-5H-cyclopentapyrazine	1.6019
Austalide J	1.59655
Adrenochrome	1.5936
3-Aminopropionaldehyde	1.59186
Protein serine	1.59167
Hippuric acid	1.58451
Eremopetasitenin C3	1.58143
Protoporphyrin IX	1.5814
Ramontoside	1.5804
Histamine	1.58023
(Z)-1-(Methylthio)-5-phenyl-1-penten-3-yne	1.5776
Melibiose	1.56944
Isobornyl propionate	1.56734
Deoxycytidine	1.56698
Valyl-Tyrosine	1.56573
Shikimic acid	1.5617
gamma-Aminobutyric acid	1.56167
Threoninyl-Isoleucine	1.55879
Tyrosyl-Leucine	1.55466
D-2,3-Dihydroxypropanoic acid	1.5481
Tetrahydropentoxyline	1.54702
7-(4-Hydroxy-3-methoxyphenyl)-5-methoxy-1-phenyl-3-heptanone	1.54607
Argpyrimidine	1.5443
1-Oleoylglycerophosphoinositol	1.5416
Mahanimbinol	1.53736
Cytokinin B	1.53584
LysoPA(18:0e/0:0)	1.5349
Armillaramide	1.53488
MG(0:0/18:3(6Z,9Z,12Z)/0:0)	1.52525
Phlorisobutyrophenone 2-glucoside	1.52303
Phenethylamine glucuronide	1.52014
4-Nitrocatechol	1.51974
D-Proline	1.51327
L-Iditol	1.51257
Neferine	1.50698
LysoPE(16:0/0:0)	1.50635
N-Acetylleucine	1.50418
Nicotine-1'-N-oxide	1.50243
Levan	1.49636
3-Hydroxy-carbofuran	1.49567
5,8-Epoxy-5,8-dihydro-10'-apo-b,y-carotene-3,10'-diol	1.49502
6,7-Dihydro-5-methyl-5H-cyclopenta[b]pyrazine	1.49479
Pregnanetriol	1.49243
Quinic acid	1.49109
Neolinustatin	1.48656
Isoquinoline	1.48504
Deoxyadenosine	1.48191
Isoleucyl-Lysine	1.47767
Imidazolelactic acid	1.47739
N-Ornithyl-L-taurine	1.47597
Ustiloxin D	1.47549
6-Methyl-3,5-heptadien-2-one	1.47394
4-Guanidinobutanoic acid	1.47283
L-Serine	1.47068
Deoxyribose 5-phosphate	1.46931
2-Fucosyllactose	1.46584
Dihydroferuloylglycine	1.46128
D-1-Piperideine-2-carboxylic acid	1.46078
Orotic acid	1.45345
Subaphylline	1.45321
3-Methylpyrrolo[1,2-a]pyrazine	1.44925
Esculentic acid (Diplazium)	1.44849
Stigmasterol	1.44798
Camelinin	1.44688
Salsolinol	1.44618
[6]-Gingerdiol 4'-O-beta-D-glucopyranoside	1.44241
Butyrylcarnitine	1.43902
L-Homocysteic acid	1.43803
Moracin P	1.43795
L-Norleucine	1.43646
beta-Cryptoxanthin	1.43558
Isoleucyl-Methionine	1.43256
3alpha,4,5,7alpha-Tetrahydro-5-hydroxy-1H-isoindole-1,3(2H)-dione	1.4324
Macrocarpal B	1.43144
Taraxacolide 1-O-b-D-glucopyranoside	1.43071
Nicotine glucuronide	1.42568
Tyrosyl-Isoleucine	1.4255
beta-D-Glucopyranosyl anthranilate	1.42415
4'-O-Methylkanzonol W	1.4238
Linoleoyl ethanolamide	1.42278
LysoPE(15:0/0:0)	1.42194
Linatine	1.41919
4-Acetamidobutanoic acid	1.41638
L-Urobilin	1.41589
Protoanemonin	1.41494
3-Hydroxysebacic acid	1.40562
5'-Deoxy-5-fluorouridine	1.4053
7-hydroxy-6-methoxy-3-(4-methoxyphenyl)-4H-chromen-4-one	1.40505
Valyl-Lysine	1.40359
3-Dehydroxycarnitine	1.39907
PC(18:1(11Z)/14:0)	1.39672
2'-Hydroxynicotine	1.39622
Succinic acid semialdehyde	1.39377
20-Hydroxyeicosatetraenoic acid	1.39263
N-Acetyl-L-tyrosine	1.39237
2-Hydroxyphenethylamine	1.38997
(R)-3-Hydroxybutyric acid	1.38972
Phenylalanyl-Methionine	1.38896
LysoPE(0:0/18:3(6Z,9Z,12Z))	1.38238
1,9-Nonanedithiol	1.38108
Starch acetate	1.38072
5-Aminopentanamide	1.38068
(3b,6b,8a,12a)-8,12-Epoxy-7(11)-eremophilene-6,8,12-trimethoxy-3-ol	1.37722
Asparaginyl-Hydroxyproline	1.37699
1-Methylhistamine	1.37227
Diaminopimelic acid	1.37113
1-Deoxynojirimycin	1.36946
Rishitin	1.36698
Acetylcholine	1.3657
Maltitol	1.36316
2-Methylpiperidine	1.36291
Deoxyadenosine monophosphate	1.35983
1-Kestose	1.35908
Glutamylaspartic acid	1.35778
Astin I	1.35435
Tryptophyl-Alanine	1.35337
Deoxyribose 1-phosphate	1.35235
L-Histidine	1.35154
DG(22:5(7Z,10Z,13Z,16Z,19Z)/16:1(9Z)/0:0)	1.35077
2-Acetyl-3-ethylidene-3,4,5,6-tetrahydropyridine	1.35044
Glutamylvaline	1.34986
N-Alpha-acetyllysine	1.34915
Formiminoglutamic acid	1.34903
Sinapoylputrescine	1.34839
Arecaidine	1.34814
LysoPC(14:1(9Z))	1.34643
Linocinnamarin	1.34165
Indole-3-carboxylic acid	1.34114
Koenigine	1.33942
N-Methyl-1-deoxynojirimycin	1.33719
Valyl-Phenylalanine	1.33646
5-Hydroxyindoleacetylglycine	1.33533
Valtrate	1.33411
3-Isopropylmalate	1.32681
Melezitose	1.32596
Di-4-coumaroylputrescine	1.32574
Glycylproline	1.32555
2,4-Dimethyloxazole	1.32327
Isocitric acid	1.31993
(1R,2S,3R)-2-Acetyl-4(5)-(1,2,3,4-tetrahydroxybutyl)imidazole	1.31908
5,7-Megastigmadien-9-ol glucoside	1.31903
N5-(4-Methoxybenzyl)glutamine	1.31862
Homoarecoline	1.31839
4-Hydroxyphenylpyruvic acid	1.31625
Curcumin III	1.31456
Vanillylamine	1.31358
ent-16beta-Methoxy-19-kauranoic acid	1.31306
Riboflavin reduced	1.31293
Cyclopassifloside II	1.31157
Caryoptosidic acid	1.3089
6-Methylnicotinamide	1.30798
Pseudouridine	1.30726
Solavetivone	1.30685
Fluticasone propionate	1.30653
1-Deoxy-D-glucitol	1.30535
Harderoporphyrin	1.30226
(2S,2'S)-Pyrosaccharopine	1.30093
Sucrose	1.29949
1-(9H-Pyrido[3,4-b]indol-1-yl)-1,4-butanediol	1.29753
Taxifolin 3-arabinoside	1.29717
PC(18:2(9Z,12Z)/18:0)	1.29461
apo-[3-methylcrotonoyl-CoA:carbon-dioxide ligase (ADP-forming)]	1.29401
18-Nor-4(19),8,11,13-abietatetraene	1.2926
4-Methoxytyramine	1.29197
Pipecolic acid	1.29157
Propylene glycol alginate	1.28978
Ganodosterone	1.28977
Allantoin	1.2894
N-Cyclopropyl-trans-2-cis-6-nonadienamide	1.28826
Maleic acid	1.2872
Pectenotoxin 2	1.28513
7,8-Dihydro-3-methylpyrrolo[1,2-a]pyrimidin-2(6H)-one	1.28501
PI(22:5(4Z,7Z,10Z,13Z,16Z)/16:0)	1.28426
Citrusinine I	1.28285
2,8-Di-O-methylellagic acid	1.28241
Indoxyl sulfate	1.2821
3-Amino-2-piperidone	1.27885
1,2,3,4-Tetrahydro-2-methyl-b-carboline	1.27778
2,2',3,4,4',5',6-Heptabromodiphenyl ether	1.27649
(R)-Salsolinol	1.27638
L-2-Amino-4-methylenepentanedioic acid	1.27268
2-Methylpropyl (2E)-butenoate	1.27175
Nerolidol 3-O-[a-L-Rhamnopyranosyl-(1->4)-a-L-rhamnopyranosyl-(1->2)-b-D-glucopyranoside]	1.2679
N-Acetylhistidine	1.26558
3-Hydroxy-N6,N6,N6-trimethyl-L-lysine	1.261
Mesitylene	1.25493
Oxidized-adrenal-ferredoxin	1.25308
5a-Tetrahydrocorticosterone	1.25245
N-Acetylhistamine	1.25108
4-(Methylnitrosamino)-1-(3-pyridyl)-1-butanol	1.24994
Saccharopine	1.24736
3,7-Dimethyluric acid	1.24626
5-O-Methylembelin	1.24601
PE(22:6(4Z,7Z,10Z,13Z,16Z,19Z)/18:4(6Z,9Z,12Z,15Z))	1.24534
Thujyl 19-trachylobanoate	1.24428
Ursolic acid	1.24428
1-(Methylsulfanyl)-1-oxopropan-2-yl acetate	1.2423
Hydroxypyruvic acid	1.24068
3'-N'-Acetylfusarochromanone	1.23994
Aspartame	1.23834
PE(20:5(5Z,8Z,11Z,14Z,17Z)/P-18:0)	1.23306
Pyrazine	1.22784
Furcelleran	1.2274
15-KETE	1.2252
2,3,4,5-Tetrahydropiperidine-2-carboxylate	1.22465
1-Pyrroline-2-carboxylic acid	1.22384
Tryptophyl-Valine	1.22337
Cortisone	1.2217
8-Ocimenyl acetate	1.2209
L-Gulose	1.22035
Leucyl-Gamma-glutamate	1.21912
Prednisolone	1.2109
3,4-Dihydroxyhydrocinnamic acid	1.21083
1,7-Dimethylguanosine	1.20374
3-Aminoisobutanoic acid	1.20367
4-Hydroxystachydrine	1.20258
Ginkgotoxin	1.20193
9-O-Methylglyceofuran	1.20039
LysoPC(P-18:1(9Z))	1.19989
Pentanenitrile	1.19638
Hypoglycin B	1.19581
Lupulone	1.19373
Dioctyltin isooctylthioglycolate	1.1933
Tetracosahexaenoic acid	1.19273
Eriojaposide B	1.19161
Lycoperoside D	1.18979
[7]-Paradol	1.18936
3-(4-Methylphenyl)oxiranecarboxylic acid	1.18834
o-Tyrosine	1.1858
DL-2-Aminooctanoic acid	1.18393
2-Amino-4-ethoxy-3-hydroxybutanoic acid	1.18224
3-Butyl-1(3H)-isobenzofuranone	1.18067
1-Methyl-6-phenyl-1H-imidazo[4,5-b]pyridin-2-amine	1.17898
2,5-Dimethylpyrazine	1.17648
Lysyl-Valine	1.17478
Ascorbic acid	1.1709
N2-gamma-Glutamylglutamine	1.17021
gamma-Calacorene	1.16631
N-Methylnicotinamide	1.16625
Pinotin A	1.1661
Pyridoxamine	1.16606
Stearic acid	1.16525
Squamolone	1.16482
Chenodeoxycholic acid	1.16429
Ethyl N-ethylanthranilate	1.1642
Ursodeoxycholic acid	1.16368
9-cis-Retinoic acid	1.16254
Glucosamine 6-sulfate	1.16073
Cadaverine	1.16025
Desglucocoroloside	1.15996
3-(4-Hydroxy-2-methoxyphenyl)-2-propenal	1.1592
Leonuriside A	1.15896
Phytosphingosine	1.15753
6beta-Hydroxyasiatic acid	1.15634
Theaspirone A	1.15534
20-Carboxy-leukotriene B4	1.1535
Methyl nicotinate	1.15099
Trimethylaminoacetone	1.15091
Arborinine	1.14909
Leucyl-Isoleucine	1.14854
beta-Alanine	1.14835
PE(15:0/16:0)	1.1481
PE(22:6(4Z,7Z,10Z,13Z,16Z,19Z)/20:5(5Z,8Z,11Z,14Z,17Z))	1.14739
alpha-Amylcinnamyl isovalerate	1.14697
3-Carboxy-4-methyl-5-propyl-2-furanpropionic acid	1.14691
N-Acetyl-a-neuraminic acid	1.14458
Adenine	1.14412
Erucic acid	1.14411
Persicachrome	1.14351
N-Acetyl-L-glutamate 5-semialdehyde	1.14343
1-Isopropyl-2,3-dimethylcyclopentane	1.14277
N-Acetylcadaverine	1.1414
2-Hydroxyethanesulfonate	1.13933
3,4-Dihydro-5-propanoyl-2H-pyrrole	1.13803
N-Acetyl-glucosamine 1-phosphate	1.1371
2-Pyridylacetic acid	1.13669
Cyclokievitone	1.13648
Heptadecanoic acid	1.13591
Indole	1.1349
DG(15:0/18:4(6Z,9Z,12Z,15Z)/0:0)	1.13488
L-Carnitine	1.13476
1,1'-[1,12-Dodecanediylbis(oxy)]bisbenzene	1.13419
fluvoxamino acid	1.12845
5-Hydroxy-L-tryptophan	1.12777
1-nitrosonaphthalene	1.12755
Acetylhydrazine	1.12705
Kinetin	1.12541
Isovalerylglucuronide	1.12521
PC(16:1(9Z)/15:0)	1.1223
N-Acetyl-L-aspartic acid	1.11814
Phenylalanylproline	1.11782
p-Mentha-1,3,8-triene	1.11734
Prostaglandin G2	1.11614
3-(Methylthio)-1-propene	1.11502
Cortolone-3-glucuronide	1.11346
Falcarindiol	1.1127
3,4-Dihydroxymandelic acid	1.11091
PG(18:0/22:6(4Z,7Z,10Z,13Z,16Z,19Z))	1.10827
N'-nitrosonornicotine	1.10763
Carbadox	1.10709
Ecgonine	1.10373
Androstenedione	1.10313
beta-Vatirenene	1.10313
Phenylacetylglycine	1.10278
Lipoxin B4	1.10206
xi-2,3-Dihydro-2-oxo-1H-indole-3-acetic acid	1.10188
Leucyl-Valine	1.1002
Aflatoxin Ex2B1	1.10014
alpha-Methoxy-1H-indole-3-propanoic acid	1.10004
N-a-Acetylcitrulline	1.09919
Gallic acid	1.09768
Steviobioside	1.095
3-Acetoxy-3-methyl-1-phenylbutane	1.09449
Tyramine glucuronide	1.09174
Malonylcarnitine	1.09166
Lysyl-Lysine	1.09156
Maltotetraose	1.08985
2',6'-Dihydroxy-4'-methoxyacetophenone	1.08921
SM(d18:1/16:0)	1.08778
Valyl-Arginine	1.08763
2-Hydroxyadenine	1.08514
Camelledionol	1.08445
gamma-Glutamylisoleucine	1.08384
4-Amino-1-piperidinecarboxylic acid	1.08334
5-(1-Propynyl)-5'-vinyl-2,2'-bithiophene	1.08317
Ovalicin	1.08257
Momordicilin	1.08236
Triethanolamine	1.08231
L-Lysine	1.08064
LysoPC(18:2(9Z,12Z))	1.07932
N-(2R-Hydroxydocosanoyl)-2S-amino-1,3S,4R-octadecanetriol	1.07908
Diethylphosphate	1.07903
PC(20:5(5Z,8Z,11Z,14Z,17Z)/P-18:1(11Z))	1.07756
4,4alpha,5,6-Tetrahydro-7-methyl-2(3H)-naphthalenone	1.07511
4-Hydroxystyrene	1.07374
Tiglic acid	1.07277
Pipercide	1.07181
19-Hydroxycinnzeylanol 19-glucoside	1.06904
Aspartyl-Valine	1.06869
Toluene	1.06858
N-Acetyldopamine	1.06619
Malonic acid	1.06523
PC(18:2(9Z,12Z)/P-18:1(11Z))	1.06223
Taurine	1.06159
2-Methylbenzoic acid	1.05645
2-O-Methylcytosine	1.05591
L-Pyridosine	1.05534
Rubraflavone C	1.05385
Artonol B	1.05266
6-trans-Leukotriene B4	1.05253
PC(16:1(9Z)/16:1(9Z))	1.05234
Furaneol 4-glucoside	1.04947
4-Dodecylbenzenesulfonic Acid	1.04919
2-Dodecanone	1.04814
Caffeoyl aspartic acid	1.04675
Pyridoxal	1.04571
Byssochlamic acid	1.04394
Lithocholic acid	1.04201
2,3-Dihydro-2,3-dihydroxy-4-(4-methoxyphenyl)-1H-phenalen-1-one	1.0396
Cholic acid	1.03937
Phenylglyoxylic acid	1.03858
Dimethylethanolamine	1.03608
Xanthine	1.03602
Jasmonic acid	1.03344
Mandelic acid	1.03278
1-Methyl-2-pyrrolecarboxaldehyde	1.03271
4-Acetyl-2-methylpyridine	1.03126
1-Phenylethyl formate	1.02927
N-Ethylglycine	1.02851
Isopentanol	1.02813
2-Acetylpyrrolidine	1.02794
PE(16:0/14:0)	1.02779
Glycyl-Valine	1.02452
2-Phenylethanol	1.02369
Homoanserine	1.02047
Ginsenoyne D	1.01993
Tridecanoic acid	1.01928
Guanosine	1.01918
1-(2H-1,3-Benzodioxol-5-yl)-2-[2,6-dimethoxy-4-(prop-2-en-1-yl)phenoxy]propyl acetate	1.01908
Undecylenic acid	1.01858
5,6,7,8-Tetrahydro-4-methylquinoline	1.01823
Ginkgolide A	1.01788
5,6-Dihydroxyindole	1.01704
1,5-Anhydrosorbitol	1.01674
2-Isopropyl-3,5-dimethoxy-6-methylpyrazine	1.01671
Octadecanedioic acid	1.01538
Tyrosyl-Proline	1.00887
2-Carboxy-1-[5-(2-carboxy-1-pyrrolidinyl)-2-hydroxy-2,4-pentadienylidene]pyrrolidinium	1.00508
N-Acetyl-L-alanine	1.0045
Obtusilactone A	1.00437
Phytanic acid	1.00407
Histidinal	1.00016
SM(d18:0/16:0)	0.999814
Glutaminylphenylalanine	0.997965
Antibiotic GR 95647X	0.997178
5-Oxo-2(5H)-isoxazolepropanenitrile	0.996385
9,10-DHOME	0.995987
(9S,10E,12Z,15Z)-9-Hydroxy-10,12,15-octadecatrienoic acid	0.995678
Alpha-Trisaccharide	0.994403
2-Amino-3,8-dimethyl-3H-imidazo[4,5-f]quinoxaline	0.993009
N-Methylcalystegine B2	0.991826
Cicerin	0.991208
6-Deoxyfagomine	0.989004
3'-Hydroxy-HT2 toxin	0.98873
Methionyl-Methionine	0.987355
L-Tyrosine	0.987012
10-Hydroxymelleolide	0.986073
benzene-1,2,4-triol	0.985806
3b-Hydroxy-5-cholenoic acid	0.985423
N5-Acetyl-N2-gamma-L-glutamyl-L-ornithine	0.979791
1,11-Undecanedicarboxylic acid	0.979678
N-Acetylneuraminic acid	0.97948
Arginyl-Valine	0.977958
Phosphorylcholine	0.976595
Gibberellin A4 glucosyl ester	0.976069
Isolithocholic acid	0.974757
Retinyl beta-glucuronide	0.972265
Lacto-N-triaose	0.970571
Linoelaidic acid	0.970444
Traumatic acid	0.96847
Absinthin	0.966915
LysoPC(P-16:0)	0.966111
Glycerophosphocholine	0.96518
Ethyl glucuronide	0.965033
Cis-8,11,14,17-Eicosatetraenoic acid	0.964022
L-1,2,3,4-Tetrahydro-beta-carboline-3-carboxylic acid	0.963157
PC(18:1(11Z)/15:0)	0.962376
Benzaldehyde	0.960165
PE(18:1(11Z)/14:1(9Z))	0.959893
Genipin	0.959438
Pyrimidine	0.95842
2',4'-Dimethylacetophenone	0.95748
Valeric acid	0.954445
Deoxycholic acid	0.951837
2-Amino-1,7,9-trimethylimidazo[4,5-g]quinoxaline	0.951162
Palmitoleoyl Ethanolamide	0.947599
Glutaminylvaline	0.945641
2-Hydroxy-7-methoxy-2H-1,4-benzoxazin-3(4H)-one	0.944682
5-(2-Furanyl)-3,4-dihydro-2H-pyrrole	0.944627
Formylfusarochromanone	0.943103
6-Hydroxydopamine	0.942338
Trigonelline	0.941992
Medicagenic acid	0.941327
Tryptophyl-Arginine	0.940866
PC(16:0/14:0)	0.93952
O-propanoyl-carnitine	0.939472
Olomoucine	0.936997
Domoic acid	0.936637
beta-D-Glucosamine	0.936072
1-Pyrroline	0.935968
(+)-2,3-Dihydro-3-methyl-1H-pyrrole	0.935448
D-Pipecolic acid	0.935002
Necatorine	0.933014
Epsilon-caprolactam	0.932031
Ecgonine methyl ester	0.931698
Stachyose	0.931433
Methylimidazoleacetic acid	0.929811
Leucyl-Glycine	0.928578
Progesterone	0.926776
beta-Sinensal	0.926114
PC(14:0/16:1(9Z))	0.924825
Dolichosterone	0.922221
PC(P-18:1(11Z)/22:6(4Z,7Z,10Z,13Z,16Z,19Z))	0.919901
1,2,3,4,Tetrahydro-1,5,7-trimethylnapthalene	0.919382
Dibenzo[a,l]pyrene	0.918923
Prolyl-Threonine	0.918507
Anisoxide	0.918167
Indole-3-propionic acid	0.917628
PC(18:4(6Z,9Z,12Z,15Z)/18:1(11Z))	0.917192
L-Valine	0.916176
LysoPE(16:1(9Z)/0:0)	0.915337
L-Acetylcarnitine	0.915181
Beta-Carboline	0.913473
Nicotinic acid	0.912648
N-Acetyl-L-phenylalanine	0.912645
1-Pyrroline-5-carboxylic acid	0.91207
25-Hydroxycholesterol	0.912019
Thiamine	0.910831
Suberic acid	0.909794
Phenylpyruvic acid	0.9085
2-(Arabinosylamino)-3-(glucosylamino)propanenitrile	0.908129
Riboflavin	0.908107
PC(22:2(13Z,16Z)/14:1(9Z))	0.903092
Dictyoquinazol C	0.902205
Kanzonol M	0.902028
2,3-Dimethyl-2-cyclohexen-1-one	0.901798
5-Phenyl-1,3-oxazinane-2,4-dione	0.90163
Harman	0.900412
Tridemorph	0.896128
PE(18:2(9Z,12Z)/15:0)	0.895547
(-)-Salsoline	0.893193
3'-O-Methyladenosine	0.891929
PI(16:1(9Z)/18:0)	0.890514
B-Carotene	0.889128
N-(Heptan-4-yl)benzo[d][1,3]dioxole-5-carboxamide	0.888737
Isoleucyl-Isoleucine	0.888073
Prolyl-Arginine	0.887948
D-Sedoheptulose 7-phosphate	0.887263
Bilirubin	0.886852
(R)-Dihydromaleimide	0.886396
Oxoadipic acid	0.885887
5-Acetamidovalerate	0.885576
Brassicanal C	0.883739
Glycocholic acid	0.882004
Biotin	0.881784
Paxilline	0.881609
N-Hydroxy-L-tyrosine	0.881131
5'-Deoxyadenosine	0.880071
Prolylhydroxyproline	0.879755
Alpha-dimorphecolic acid	0.876809
1,1'-[1,11-Undecanediylbis(oxy)]bisbenzene	0.873122
Tetraacetylethylenediamine	0.872645
Imidazole-4-acetaldehyde	0.871902
Hydroxyprolyl-Leucine	0.870702
2-Furoic acid	0.869966
3,7-Bisaboladiene-2,8-dione	0.869707
Lysyl-Alanine	0.869604
Alanyl-Proline	0.866264
Methylpyrazine	0.865801
1-(1-Propenylthio)propyl propyl disulfide	0.865724
Histidinyl-Proline	0.865356
L,L-Cyclo(leucylprolyl)	0.864864
1-Methylhypoxanthine	0.863225
6-Acetyl-2,3-dihydro-2-(hydroxymethyl)-4(1H)-pyridinone	0.862271
Pantothenol	0.862003
L-Cyclo(alanylglycyl)	0.861858
Valdecoxib	0.860834
L-Histidinol	0.859979
Raffinose	0.859281
Diethanolamine	0.858832
PE(18:3(6Z,9Z,12Z)/15:0)	0.857204
2-Ethoxy-5-methylpyrazine	0.856631
2-Methyl-3-(2-methylpropyl)pyrazine	0.856284
1,3-Dimethyluracil	0.854515
N5-(3,4-Dioxo-1,5-cyclohexadien-1-yl)-L-glutamine	0.85401
Tyrosyl-Phenylalanine	0.853491
Styrene	0.851953
6-Methylquinoline	0.851765
Dexamethasone	0.851056
Flazine	0.850081
alpha-[3-(Nitrosoamino)propyl]-3-pyridinemethanol	0.849786
2-Hydroxystearic acid	0.849541
Taurocholic acid	0.84909
D-1-Amino-2-pyrrolidinecarboxylic acid	0.84668
Acrylamide	0.845441
Kuwanon V	0.843352
L-Gulonolactone	0.843211
[8]-Dehydrogingerdione	0.841267
Equol	0.841162
2-Pyrrolidinone	0.841012
2-(3-Hydroxy-4-methylphenyl)-5-methyl-4-hexen-3-one	0.840818
Resolvin D2	0.839978
Maysin 3'-methyl ether	0.839687
PI(20:2(11Z,14Z)/18:2(9Z,12Z))	0.837749
Ricinoleic acid	0.837712
L-Homoserine	0.837059
(2R,3R,4R)-2-Amino-4-hydroxy-3-methylpentanoic acid	0.836748
Adrenic acid	0.836143
Beta-D-Galactose	0.834513
N,O-Didesmethylvenlafaxine	0.833454
Asparenyol	0.830471
Cinncassiol D4 2-glucoside	0.829171
2-(Ethylamino)-4,5-dihydroxybenzamide	0.823369
PC(22:5(7Z,10Z,13Z,16Z,19Z)/16:1(9Z))	0.82222
(8E,15E)-1,8,15-Heptadecatriene-11,13-diyne	0.821497
N-Carboxyacetyl-D-phenylalanine	0.820722
5-(2-Hydroxyethyl)-4-methylthiazole	0.820482
D-Alanine	0.81897
o-Cresol	0.818766
D-Xylulose	0.81747
beta-Thujaplicin	0.817253
2-Angeloyl-9-(3-methyl-2E-pentenoyl)-2b,9a-dihydroxy-4Z,10(14)-oplopadien-3-one	0.816289
Porphobilinogen	0.816243
Pyrocatechol	0.813041
Pyrraline	0.812269
5-Methyldeoxycytidine	0.811644
Ortho-Hydroxyphenylacetic acid	0.811535
1-Butylamine	0.810928
19-Hydroxy-PGE2	0.808407
1-[(5-Amino-5-carboxypentyl)amino]-1-deoxyfructose	0.805705
PC(20:5(5Z,8Z,11Z,14Z,17Z)/P-18:0)	0.805184
2-(3,7-Dimethyl-2,6-octadienyl)-4-hydroxy-6-methoxyacetophenone	0.804508
2-Acetyloxazole	0.802838
Citrulline	0.802525
D-Urobilin	0.802041
S-4-Hydroxymephenytoin	0.801236
PC(14:1(9Z)/P-18:0)	0.797084
Falcarinolone	0.796987
Quinolinic acid	0.795604
N-Formyl-L-aspartate	0.795518
p-Cresol	0.794757
Uridine diphosphate-N-acetylglucosamine	0.793717
5-Hexyltetrahydro-2-furanoctanoic acid	0.792919
Quinaldic acid	0.791039
Epinephrine glucuronide	0.790667
Purine	0.789902
5-Amino-2-oxopentanoic acid	0.787322
Eremosulphoxinolide A	0.78654
Palmitoylethanolamide	0.784283
4-Hydroxy-5-phenyltetrahydro-1,3-oxazin-2-one	0.783973
D-Malic acid	0.78005
D-synephrine	0.777652
4-Hydroxyproline	0.776855
N-Nitroso-pyrrolidine	0.775367
L-cis-3-Amino-2-pyrrolidinecarboxylic acid	0.775191
Cynaroside A	0.773844
Glycine	0.773738
2',7-Dihydroxy-4',5'-dimethoxyisoflavone	0.772732
Benzyl methyl sulfide	0.772467
Annocherin A	0.772231
Agrocybenine	0.770252
Linamarin	0.770123
Lysyl-Isoleucine	0.7684
Succinic acid	0.767988
3-[(3-Methylbutyl)nitrosoamino]-2-butanone	0.766633
Threoninyl-Leucine	0.765111
Mulberrofuran E	0.763727
PC(18:2(9Z,12Z)/15:0)	0.762971
Ethylphosphate	0.760584
2,6-diaminohexanoic acid	0.759885
N1-Methyl-2-pyridone-5-carboxamide	0.759758
D-Ornithine	0.75953
1-Aminocyclopropanecarboxylic acid	0.75755
28-Norcyclomusalenone	0.756979
Putrescine	0.756928
(2-Methoxyethoxy)propanoic acid	0.756723
Choline	0.755845
Nerolidol 3-O-[a-L-rhamnopyranosyl-(1->2)-b-D-glucopyranoside]	0.753552
4-Hydroxy-2-butenoic acid gamma-lactone	0.752724
2,5-Dihydro-2,4-dimethyloxazole	0.751374
1H-Pyrrole-2-carboxaldehyde	0.74715
Cavipetin C	0.744863
3-Methoxytyrosine	0.7446
(3R, 6'Z)-3,4-Dihydro-8-hydroxy-3-(6-pentadecenyl)-1H-2-benzopyran-1-one	0.742561
Phenylethylamine	0.741785
4-(Methylnitrosamino)-1-(1-oxido-3-pyridinyl)-1-butanone	0.74172
Linalyl phenylacetate	0.738473
17a-Ethynylestradiol	0.737657
Demethoxyshogaol	0.734074
5-Nitro-2-propoxyaniline	0.734042
Oxyacanthine	0.733293
4-Methylene-2-pyrrolidinecarboxylic acid	0.733178
Androstanediol	0.731981
Benzoyl ecgonine	0.730892
Estrone glucuronide	0.726459
D-Glutamine	0.725521
4,5-Dimethyloxazole	0.72216
Cholic acid glucuronide	0.722009
Dehydrophytosphingosine	0.721428
Cyclohexanecarboxylic acid	0.720511
Hydroxyphenyllactic acid	0.719842
Tauroursodeoxycholic acid	0.719839
L-Cysteine	0.713421
2-Propylpiperidine	0.712524
5-Methyl-2-phenyl-2-hexenal	0.710553
(-)-Epiafzelechin	0.707731
Monoethylglycinexylidide	0.706497
6-hydroxychlorzoxazone	0.706211
Prostaglandin D2-1-glyceryl ester	0.706082
Valerylglycine	0.703827
Turanose	0.701595
3,4,5-Trimethoxycinnamic acid	0.701094
3-Dehydrosphinganine	0.700936
L-prolyl-L-proline	0.700819
[8]-Paradol	0.69712
Kynurenic acid	0.692911
Bolegrevilol	0.691948
(3beta,5alpha,6beta,22E,24R)-23-Methylergosta-7,22-diene-3,5,6-triol	0.691867
N-Acetylglutamic acid	0.69185
Galactosylsphingosine	0.691343
Citalopram propionic acid	0.690872
N-[(4E,8E)-1,3-dihydroxyoctadeca-4,8-dien-2-yl]hexadecanamide	0.689301
Pyruvic acid	0.688481
(3beta,17alpha,23S)-17,23-Epoxy-3,28,29-trihydroxy-27-norlanost-8-en-24-one	0.687454
o-Ethyltoluene	0.687224
Capryloylglycine	0.68623
DHAP(10:0)	0.684376
4-Aminobutyraldehyde	0.683922
Glyuranolide	0.682214
p-Hydroxymandelic acid	0.68042
Mesaconic acid	0.679897
5-Ethyl-2,3-dimethylpyrazine	0.67948
3-Methylcrotonylglycine	0.679371
myo-Inositol	0.678688
Cohumulone	0.678296
Octadecanamide	0.678088
Sarcosine	0.677692
beta-Citraurinene	0.677673
4-Trimethylammoniobutanoic acid	0.676505
3-Acetamidobutanal	0.674771
Marmesin rhamnoside	0.674451
Ganoderiol H	0.67442
N-Methyl-a-aminoisobutyric acid	0.669751
2-Ethylacrylic acid	0.667178
N-Carbamoylsarcosine	0.666924
2-Acetylpyrazine	0.666863
Sphinganine	0.666306
23-Hydroxyphysalolactone	0.666029
(9S,10S)-10-hydroxy-9-(phosphonooxy)octadecanoate	0.665716
2-Methoxy-3-methylpyrazine	0.665436
Cytosine	0.66467
DL-Glutamate	0.664495
Fructosamine	0.664453
N-(5-Methyl-3-oxohexyl)alanine	0.663872
PC(22:5(7Z,10Z,13Z,16Z,19Z)/16:0)	0.662772
8-iso-15-keto-PGE2	0.662556
20-Hydroxy-leukotriene B4	0.662268
2,4,6-trihydroxy-2-[(4-hydroxyphenyl)methyl]-2,3-dihydro-1-benzofuran-3-one	0.661008
Isopropylbenzene	0.656846
Dodecanoylcarnitine	0.656446
Guanine	0.655504
D-Aspartic acid	0.654791
Nigakinone	0.654673
(x)-1,2-Propanediol 1-O-b-D-glucopyranoside	0.65099
8,12-Epoxy-4(15),7,11-eudesmatrien-1-one	0.650862
I-Urobilin	0.64988
Deoxyguanosine	0.649341
Phenylalanyl-Alanine	0.649015
Alanyl-Tyrosine	0.646951
2-Hydroxybutyric acid	0.646778
Hydroxyprolyl-Valine	0.646444
3alpha,4,7,7alpha-Tetrahydro-4-hydroxy-1H-isoindole-1,3(2H)-dione	0.644615
Osmaronin	0.644365
Thymoquinone	0.642667
Noralfentanil	0.642179
L-Histidine trimethylbetaine	0.640188
m-Xylene	0.639976
9-Hydroxy-4-methoxypsoralen 9-glucoside	0.639469
2-(14,15-Epoxyeicosatrienoyl) Glycerol	0.637881
Cytarabine	0.635038
2-(1-Methylpropyl)-4,6-dinitrophenol	0.634538
L-Hypoglycin A	0.63305
Linoleyl carnitine	0.631641
3-Aminobutanoic acid	0.630905
Allocholic acid	0.630891
Lysyl-Phenylalanine	0.630398
6,15-Diketo,13,14-dihydro-PGF1a	0.630224
Tenuazonic acid	0.629632
Dodecanedioic acid	0.629228
Austin	0.627916
Dihydro-4,6-dimethyl-2-(1-methylethyl)-4H-1,3,5-dithiazine	0.627533
Capsaicin	0.626143
Dopamine quinone	0.625428
Tiglylglycine	0.62385
Dihydroxyfumitremorgin C	0.621204
Phenylacetylglutamine	0.620916
Androsterone sulfate	0.616815
Ketoleucine	0.616579
Dihydroconiferin	0.616449
Indole-3-carbinol	0.615859
5-Megastigmen-7-yne-3,9-diol 3-glucoside	0.615407
Hypogeic acid	0.612341
3-Hydroxymethylglutaric acid	0.612299
Cohibin B	0.61198
3-Phenylpropyl 2-methylpropanoate	0.611701
Leucinic acid	0.611163
Prolyl-Alanine	0.610869
alpha-Methylstyrene	0.610229
PE(22:4(7Z,10Z,13Z,16Z)/14:0)	0.609426
PC(22:2(13Z,16Z)/14:0)	0.608785
Calabaxanthone	0.607463
O-Demethylfonsecin	0.607446
8-Isoprostaglandin F2a	0.606359
Feruloyl-2-hydroxyputrescine	0.606059
N-Methylhistamine	0.605437
N1-Acetylspermidine	0.602272
Citraconic acid	0.602259
Deoxypyridinoline	0.6015
L-Threonine	0.601178
Furoeremophilone 1	0.600143
1,2-Dihydro-1,1,6-trimethylnaphthalene	0.598299
Dethiobiotin	0.597657
C.I. Solvent Red 80	0.597237
4'-Hydroxyflurbiprofen	0.594234
Norfluoxetine	0.594145
Cyclomulberrin	0.593921
Hexylamine	0.591879
Ligustilide	0.591807
Dopamine	0.590718
Capsiate	0.59063
3-Oxooctadecanoic acid	0.587343
(E)-3-(4-Hydroxyphenyl)-2-propenal	0.586666
PE(20:5(5Z,8Z,11Z,14Z,17Z)/15:0)	0.585922
2-Methoxy-(3 or 5 or 6)-isopropylpyrazine	0.585547
Dodecanoic acid	0.584583
Neohesperidin dihydrochalcone	0.583389
1-H-Inden-1-one,2,3-dihydro-3,3,5,6-tetramethyl	0.583146
PE(15:0/14:0)	0.58314
Phenylacetaldehyde	0.582718
2-Methylpyridine	0.57961
L-Agaridoxin	0.579567
Niacinamide	0.5794
Cadabicine	0.576785
S-(3-Methylbutanoyl)-dihydrolipoamide-E	0.576746
Prolyl-Valine	0.576079
Erinacine D	0.575858
3-Methyladenine	0.575699
PC(18:4(6Z,9Z,12Z,15Z)/P-18:1(11Z))	0.573887
Glycylalanylprolylmethionylphenylalanylvalinamide	0.573656
Carnosol	0.572615
2-Hydroxy-4,7-dimethoxy-2H-1,4-benzoxazin-3(4H)-one	0.57071
5-Aminopentanal	0.56895
Ethyl oleate	0.568712
Calcidiol	0.56849
Nandrolone	0.566145
16-Hydroxy hexadecanoic acid	0.56315
Methyldopa	0.560848
1,2,3,4,5,6-Hexahydro-5-(1-hydroxyethylidene)-7H-cyclopenta[b]pyridin-7-one	0.556488
Vanillylmandelic acid	0.55631
(9xi,10xi,12xi)-9,10-Dihydroxy-12-octadecenoic acid	0.556087
Phenylalanyl-Serine	0.555206
N-Acetylmannosamine	0.553417
Norverapamil	0.553273
2-O-(5,8,11,14,17-Eicosapentaenoyl)-1-O-hexadecylglycero-3-phosphocholine	0.549396
2,4-Dimethyl-1H-indole	0.548678
Simvastatin	0.548539
Indoxyl	0.548272
Mannose 6-phosphate	0.54571
Plastoquinone 3	0.542372
Cucurbitacin B	0.540119
L-trans-4-Methyl-2-pyrrolidinecarboxylic acid	0.536533
Tetradecanedioic acid	0.536328
Pyridine	0.533496
xi-Tetrahydro-3-propyl-2H-pyran-2-one	0.532156
Grandisine III	0.52699
Pyroglutamic acid	0.526351
1,2-Dehydro-alpha-cyperone	0.52446
2-(Methylamino)benzoic acid	0.523523
Liquoric acid	0.522503
(S,E)-Zearalenone	0.522158
2-Hydroxyvaleric acid	0.521946
Isovalerylglycine	0.521754
Suberylglycine	0.520045
(R)-Pelletierine	0.518319
Dihydrozeatin-7-N-dihydrozeatin	0.517076
Sherry lactone	0.514965
(14alpha,17beta,20S,22R)-14,20-Epoxy-17-hydroxy-1-oxowitha-3,5,24-trienolide	0.513193
Terephthalic acid	0.512811
Piperine	0.511669
d-Tocotrienol	0.510827
Bovinic acid	0.509364
Capsiamide	0.506142
2-Acetylpyrrole	0.501437
2-Isopropyl-3-methoxypyrazine	0.501303
p-Anisic acid	0.500567
Oxoamide	0.499388
Urothion	0.499023
Linoleamide	0.497671
4-Hydroxy-4-(3-pyridyl)-butanoic acid	0.497137
(Z)-3-(1-Formyl-1-propenyl)pentanedioic acid	0.496696
N-Acetylvanilalanine	0.495805
2-Piperidinone	0.495532
3-Methyldioxyindole	0.494824
Ribothymidine	0.492781
2-Propene-1-thiol	0.488573
Lauroyl diethanolamide	0.487992
Serotonin	0.487354
Indoleacetic acid	0.486732
N-Carboxyethyl-g-aminobutyric acid	0.484322
1-Methoxy-1H-indole-3-carboxaldehyde	0.483786
5-Aminopentanoic acid	0.48359
3'-O-Methylguanosine	0.483584
Aldehydo-D-xylose	0.481989
3beta,6beta-Dihydroxynortropane	0.481408
13-L-Hydroperoxylinoleic acid	0.479598
6-Hydroxy-1H-indole-3-acetamide	0.477481
1-Isothiocyanato-7-(methylthio)heptane	0.476231
2-Furancarboxaldehyde	0.47584
N-Acetylmuramate	0.475583
3-Sulfinato-L-alaninate	0.475501
(10E,12Z)-(9S)-9-Hydroperoxyoctadeca-10,12-dienoic acid	0.475293
(+)-threo-2-Amino-3,4-dihydroxybutanoic acid	0.474473
Trimethyl-2-propenylpyrazine	0.473989
Hexanoylglycine	0.473553
Prolylglycine	0.473382
Tyrosyl-Serine	0.473232
PE(22:4(7Z,10Z,13Z,16Z)/14:1(9Z))	0.472476
LysoPC(14:0/0:0)	0.470424
PC(20:2(11Z,14Z)/20:4(5Z,8Z,11Z,14Z))	0.46733
4-Methoxy-5-(3,7,11,15-tetramethyl-2,6,10,14-hexadecatetraenyl)-1,3-benzenediol	0.467209
3-(4-Methoxyphenyl)-2-methyl-2-propenal	0.461457
Beta-Glycerophosphoric acid	0.46084
Americine	0.458764
Prolyl-Glutamine	0.457221
Antibiotic SB 202742	0.457025
Calystegin A3	0.453776
Adipic acid	0.451309
Spinacine	0.45104
Oleoside 11-methyl ester	0.450543
PE(P-18:1(11Z)/18:3(6Z,9Z,12Z))	0.449421
3,4,5-trihydroxycyclohex-1-ene-1-carboxylic acid	0.449213
Spirostane-3,6-dione	0.447025
Rosmic acid	0.44664
2-Ethoxy-3-methylpyrazine	0.446202
4-Aminophenol	0.445122
L-Arabitol	0.445054
3-Hydroxypicolinic acid	0.440897
2-Keto-6-acetamidocaproate	0.440469
Hesperetin	0.440097
Hypoletin 8-gentiobioside	0.439816
1,4-Dideoxy-1,4-imino-D-ribitol	0.438804
1-(beta-D-Ribofuranosyl)-1,4-dihydronicotinamide	0.437717
trans-S-(1-Propenyl)-L-cysteine	0.43755
Hypoxanthine	0.435941
(3beta,22E,24R)-5,8-Epidioxy-23-methylergosta-6,22-dien-3-ol	0.435009
Spermidine	0.434988
Glycyl-glycine	0.434974
Epinephrine	0.433821
Brassica napus non-fluorescent chlorophyll catabolite 3	0.433665
11,12,13-Trinor-7-calamenone	0.431606
Isobutyric acid	0.431579
5-HETE	0.43075
Porrigenin A	0.429659
6-Dimethylaminopurine	0.426934
Lysyl-Proline	0.42625
Ascorbyl palmitate	0.424283
PC(18:1(9Z)/P-16:0)	0.423714
Monoglyceride citrate	0.422763
Glycylprolylhydroxyproline	0.421795
Scorzonoside	0.420941
Glyceraldehyde	0.41926
Betaine	0.418695
Asymmetric dimethylarginine	0.418654
PE(20:4(5Z,8Z,11Z,14Z)/15:0)	0.415716
Abscisic acid	0.41534
Suspensolide F	0.415275
L-Palmitoylcarnitine	0.413524
4-Coumaroylputrescine	0.412374
Gibberellin A53	0.412114
2,3-Butanediol glucoside	0.410417
4-Methylumbelliferone	0.409886
Threoninyl-Tyrosine	0.409183
Hirsutin	0.407635
1-deoxy-1-(N6-lysino)-D-fructose	0.40762
N-Methylputrescine	0.404788
Beta-Tyrosine	0.403003
1H-Indole-2,3-dione	0.401277
1-(Hydroxymethyl)-5,5-dimethyl-2,4-imidazolidinedione	0.400924
Saringosterol 3-glucoside	0.400855
Androstanedione	0.399656
7,8-Dihydropteroic acid	0.39799
Myristic acid	0.39785
sec-Butylamine	0.39775
Boviquinone 4	0.397676
1-Cyano-2-hydroxy-3-butene	0.396968
N-Acetyl-beta-alanine	0.396929
N1-Methyl-4-pyridone-3-carboxamide	0.396644
Acetone cyanohydrin	0.396289
PE(20:3(8Z,11Z,14Z)/14:1(9Z))	0.395775
Ethyl 3-mercaptopropanoic acid	0.394907
S-(2-Methylpropionyl)-dihydrolipoamide-E	0.394161
Uracil	0.394087
Thioguanine	0.393589
LysoPE(18:2(9Z,12Z)/0:0)	0.392793
3-Formyl-6-hydroxyindole	0.389372
N6-Methyladenosine	0.38888
2-Hydroxycinnamic acid	0.386921
Prostaglandin F3a	0.384995
Xanthorrhizol	0.382916
L-Isoleucine	0.380383
3-Isoxazolidinone	0.376756
Azelaic acid	0.376195
Prostaglandin E3	0.375868
Adlupone	0.375759
Ubiquinone-4	0.372333
N-Oleoylethanolamine	0.371917
Dimethyl dialkyl ammonium chloride	0.369604
Deacetyldiltiazem	0.367015
Erinacine P	0.36687
Oleoyl glycine	0.365587
4-Nitrophenol	0.365499
N-Acetylputrescine	0.364861
3-O-fucopyranosyl-2-acetamido-2-deoxyglucopyranose	0.362752
2-Methyl-2-[(1-oxo-2-propenyl)amino]-1-propanesulfonic acid	0.361716
Glutaminylproline	0.361021
2-Isopropyl-3-oxosuccinate	0.360776
Zymonic acid	0.359192
PS(16:1(9Z)/18:4(6Z,9Z,12Z,15Z))	0.358088
Taraxacoside	0.354689
Threoninyl-Phenylalanine	0.353753
2'-O-Methyladenosine	0.350387
Quindoxin	0.347263
3-(1-Pyrrolidinyl)-2-butanone	0.346995
7,8-dihydroxy-6-methoxy-3-(4-methoxyphenyl)-4H-chromen-4-one	0.345454
3-Acetyl-2,5-dimethylthiophene	0.344406
p-Mentha-1,3,5,8-tetraene	0.343552
Dopamine 3-O-sulfate	0.342743
Glabranin	0.337773
Caffeine	0.337058
Mannitol	0.336586
5'-Methylthioadenosine	0.336098
Pectachol	0.335821
Tyrosol	0.335025
3,5-Dimethylphenyl methylcarbamate	0.333704
Dihydrotestosterone	0.332894
Oenanthoside A	0.331828
2,3-Diethylpyrazine	0.330683
Alanyl-Arginine	0.330202
gamma-Glutamylglutamic acid	0.327956
Homo-L-arginine	0.325985
3-Acetyl-2,5-dimethylfuran	0.324811
Inosine	0.32454
Hydroxystrobilurin D	0.324205
Mizolastine	0.32201
Phenyllactic acid	0.320547
Pentadecanoic acid	0.318158
7-Methylxanthine	0.317644
LysoPA(18:2(9Z,12Z)/0:0)	0.316694
Leukoaminochrome	0.31543
Ethyl 7-epi-12-hydroxyjasmonate glucoside	0.313985
Oxoglutaric acid	0.311541
Biliverdin	0.310908
Acetylvalerenolic acid	0.310824
(3b,4b,11b,14b)-11-Ethoxy-3,4-epoxy-14-hydroxy-12-cyathen-15-al 14-xyloside	0.309382
Glutaric acid	0.3067
Mesna	0.304
Methylimidazole acetaldehyde	0.302759
1H-Indole-3-carboxaldehyde	0.301893
Betaine aldehyde	0.299003
(17alpha,23S)-17,23-Epoxy-29-hydroxy-27-norlanosta-1,8-diene-3,15,24-trione	0.292509
(2R)-2-Hydroxy-2-methylbutanenitrile	0.291772
cis,cis-Muconic acid	0.291717
Pi-Methylimidazoleacetic acid	0.290154
2-Aminoheptanedioic acid	0.288968
Caffeic acid	0.287385
1-Methylnicotinamide	0.280669
FAD	0.279348
Uridine diphosphategalactose	0.277739
PC(16:1(9Z)/P-18:1(11Z))	0.275071
Phenylalanyl-Tryptophan	0.27336
Asparaginyl-Proline	0.271886
2-Acetyl-1-methylpyrrole	0.271349
2-Heptylbenzothiazole	0.269896
Desglucocheirotoxol	0.269026
S-Adenosylmethionine	0.267452
5,15-DiHETE	0.267171
Neoporrigenin B	0.26691
LysoPC(15:0)	0.266683
4-Amino-2-methylenebutanoic acid	0.265491
Dulciol B	0.26498
13S-hydroxyoctadecadienoic acid	0.264587
Estriol-17-glucuronide	0.262664
LysoPC(22:2(13Z,16Z))	0.262646
Deoxyinosine	0.262618
Methoxypyrazine	0.261504
(13R,14R)-8-Labdene-13,14,15-triol	0.260913
delta3,5-Deoxytigogenin	0.259764
2-Acetyl-1,5,6,7-tetrahydro-6-hydroxy-7-(hydroxymethyl)-4H-azepine-4-one	0.258055
20-Hydroxy-leukotriene E4	0.257254
2-(3,4-Dihydroxybenzoyloxy)-4,6-dihydroxybenzoate	0.256166
Pipernonaline	0.255939
Sulfolithocholylglycine	0.255118
Tyrosyl-Tyrosine	0.253894
Rhapontigenin	0.253683
24,25-Dihydroxyvitamin D	0.252229
Isopalmitic acid	0.251557
Leucyl-Tyrosine	0.249227
Leucyl-Tryptophan	0.248756
Formylanthranilic acid	0.248693
6,10,14-Trimethyl-5,9,13-pentadecatrien-2-one	0.248692
2-Methylbutylamine	0.248106
O-Acetylethanolamine	0.247411
Adenosine 2'-phosphate	0.247217
2-Pyrocatechuic acid	0.246487
[12]-Gingerol	0.245992
Glutaminylaspartic acid	0.245444
Palmitic amide	0.242791
Propionylcarnitine	0.242133
Curcumenone	0.241835
2-Hydroxymyristic acid	0.241631
7-Ketocholesterol	0.240611
p-Hydroxyfelbamate	0.239611
Thymine	0.239501
N-gamma-Glutamylglutamine	0.238473
3-Hydroxybutyric acid	0.237093
MG(0:0/18:1(9Z)/0:0)	0.235703
Gentisic acid	0.235165
Mangiferdesmethylursanone	0.235026
Metenamine	0.233126
Harderoporphyrinogen	0.228138
1-(1-Pyrrolidinyl)-2-propanone	0.227881
N-Acetylprocainamide	0.22757
Trimethylamine N-oxide	0.22667
gamma-L-Glutamyl-L-pipecolic acid	0.224534
2-Ketobutyric acid	0.224314
Chalcone	0.223908
Methylsuccinic acid	0.221969
Stigmast-22-ene-3,6-dione	0.220186
Elaidic carnitine	0.219506
D-Phenyllactic acid	0.218482
Gluconolactone	0.21653
3-(2-Furanylmethylene)pyrrolidine	0.213585
(2S,4S,6S)-2-[2-(4-Hydroxy-3-meyhoxyphenyl)ethyl]tetrahydro-6-(4,5-dihydroxy-3-methoxyphenyl)-2H-pyran-4-ol	0.212287
Dihydrothymine	0.212069
2'-Deoxyguanosine 5'-monophosphate	0.204683
Caprylic acid	0.20279
1-Methyl-1,3-cyclohexadiene	0.202741
Mesobilirubinogen	0.199644
3-Nitrotyrosine	0.19754
xi-Anomuricine	0.197258
gamma-Glutamylmethionine	0.19676
Isonicotinic acid	0.194308
6-Amino-9H-purine-9-propanoic acid	0.194246
1-Methylguanine	0.193154
N-Desmethyleletriptan	0.19231
Cytidine monophosphate	0.191648
Docosahexaenoic acid	0.188295
(3xi,6xi)-Cyclo(alanylvalyl)	0.18766
PC(22:4(7Z,10Z,13Z,16Z)/16:0)	0.186745
Epsilon-(gamma-Glutamyl)-lysine	0.186029
trans-Hexadec-2-enoyl carnitine	0.185525
Glycoursodeoxycholic acid	0.184138
p-Cresol glucuronide	0.181621
Isoliensinine	0.181467
Cinnzeylanine	0.177751
Tryptophyl-Isoleucine	0.171781
Prostaglandin B2	0.170084
DL-Dopa	0.169916
N-Lactoyl ethanolamine	0.169368
Sphingosine	0.167098
Prolyl-Lysine	0.164399
5-Acetyl-2,4-dimethyloxazole	0.162983
Aesculin	0.162914
Beta-Aminopropionitrile	0.162339
Pyrrole-2-carboxylic acid	0.161954
Xanthosine	0.15867
Eicosadienoic acid	0.157228
7-Methylguanine	0.156698
Jasmolone	0.156131
Tryptophyl-Serine	0.153622
Tejedine	0.15257
Oleamide	0.152487
3-Hydroxy-4,6-heptadiyne-1-yl 1-glucoside	0.150899
7,9-Illudadiene-3,14-diol	0.149763
26-Methyl nigranoate	0.149672
1-(1-Pyrrolidinyl)-2-butanone	0.149522
LysoPC(18:3(6Z,9Z,12Z))	0.149391
Acuminoside	0.14927
Pelargonic acid	0.147978
Prolyl-Methionine	0.145826
BOX B	0.144901
Aldosine	0.14377
9,10-epoxyoctadecanoic acid	0.142439
7-Aminomethyl-7-carbaguanine	0.141191
2-Amino-3-methylbenzoate	0.140673
3-Isovalidene-3alpha,4-dihydrophthalide	0.140322
Stigmastane-3,6-dione	0.139796
Indolelactic acid	0.139455
Phenylalanyl-Glycine	0.134374
Grossamide	0.134223
Oxytetracycline	0.134067
Arbutin	0.127513
Glutamylglutamic acid	0.126431
Hydrocinnamic acid	0.125984
Asparaginyl-Phenylalanine	0.124437
Hepoxilin A3	0.12336
Petroselinic acid	0.122648
(Z)-2-(5-Tetradecenyl)cyclobutanone	0.122604
L-Furosine	0.122061
Nicotinic acid mononucleotide	0.120739
Ophthalmic acid	0.120426
15-Keto-prostaglandin E2	0.11987
1-O-Sinapoylglucose	0.119486
3alpha,4,7,7alpha-Tetrahydro-1H-isoindole-1,3(2H)-dione	0.119159
PC(18:3(6Z,9Z,12Z)/18:1(11Z))	0.117202
LysoPC(18:1(9Z))	0.115932
Cohibin C	0.115366
4-Butyloxazole	0.114853
N,N-Dimethylsphingosine	0.113952
Alkaloid AQC2	0.113098
(Z)-N-Feruloyl-5-hydroxyanthranilic acid	0.112986
2-(3,4-dihydroxy-5-methoxyphenyl)-3,5,7-trihydroxy-4H-chromen-4-one	0.112389
Succinic anhydride	0.111535
LysoPC(16:1(9Z)/0:0)	0.109208
L-Arginine	0.10917
1-Methyladenosine	0.108402
Pyrrolidonecarboxylic acid	0.107459
(1beta,2alpha,3alpha)-1,2,3,24-Tetrahydroxy-12-oleanen-28-oic acid	0.106705
L-Leucine	0.105598
Dimethyl 3-methoxy-4-oxo-5-(8,11,14-pentadecatrienyl)-2-hexenedioate	0.104009
Diethylcarbamazine N-oxide	0.102997
Arachidonic acid	0.102883
Santene	0.101846
Thymidine	0.101626
1-Octen-3-yl primeveroside	0.101263
Tryptophyl-Proline	0.100926
PC(20:4(8Z,11Z,14Z,17Z)/20:3(8Z,11Z,14Z))	0.100662
FAPy-adenine	0.10063
O-Toluidine	0.0999231
3'-Hydroxy-T2-triol	0.0987912
Mesalazine	0.098038
N-Hexadecanoylpyrrolidine	0.0967848
Vanillin 3-(L-menthoxy)propane-1,2-diol acetal	0.0961842
D-Alanyl-D-alanine	0.0944124
LysoPE(0:0/20:4(5Z,8Z,11Z,14Z))	0.0936976
5alpha-Tomatidan-3-one	0.0936215
Dihydrojasmonic acid	0.0887086
3-Hydroxyanthranilic acid	0.0872915
LysoPE(18:1(9Z)/0:0)	0.0870901
Pyridoxine	0.0869917
(3beta,23E)-3-Hydroxy-27-norcycloart-23-en-25-one	0.0868236
LysoPC(20:3(5Z,8Z,11Z))	0.0848424
2-Amino-5-phenylpyridine	0.0843739
Oleic acid	0.0837872
Threonic acid	0.0808839
N-Acetylserine	0.0791618
3-Acetyl-2,7-naphthyridine	0.0791468
LysoPE(0:0/20:2(11Z,14Z))	0.0791274
Genipinic acid	0.0780386
2-Hydroxypyridine	0.0776773
PE(22:6(4Z,7Z,10Z,13Z,16Z,19Z)/15:0)	0.0762616
Cinnzeylanol	0.0750343
20-Hydroxy-PGF2a	0.0748892
Cholesterol sulfate	0.074478
Mollicellin D	0.0741707
Lysyl-Arginine	0.0735194
Serylalanine	0.0729702
L-Glutamine	0.0697035
Lucidone A	0.0688258
Adenosine	0.0658812
Cyperotundone	0.0646058
Kukoamine D	0.0644972
Deoxyuridine	0.0637063
(1x,2x)-Guaiacylglycerol 2-glucoside	0.063222
Aflatoxin B2	0.063039
(4-Hydroxybenzoyl)choline	0.0614723
PC(20:4(5Z,8Z,11Z,14Z)/20:4(8Z,11Z,14Z,17Z))	0.0589208
L-Proline	0.058754
3-Methyl-2-oxovaleric acid	0.0573048
PA(18:3(9Z,12Z,15Z)/16:0)	0.056226
Norcapsaicin	0.0527037
L-Theanine	0.0521039
D-Ribose	0.049568
Pratenol A	0.0490894
Uridine	0.0484805
Dihydrouracil	0.0484482
(R)-2-Hydroxysterculic acid	0.0482976
3-(Dimethylaminomethyl)indole	0.0456842
Pyrohyperforin	0.0446367
Petasalbin	0.0442305
2,3-Secoporrigenin	0.042344
Demethylated antipyrine	0.0414973
Calcitriol	0.0392325
1-Methylguanosine	0.0389012
Cytidine	0.0370916
Formyl-5-hydroxykynurenamine	0.0366441
NAD	0.036194
L-2-Amino-5-hydroxypentanoic acid	0.0345798
Avenanthramide 1s	0.033264
Methyl 2-aminobenzoate	0.0314471
Prenyl glucoside	0.0306466
3,3-Dimethylglutaric acid	0.0299696
Lysyl-Tyrosine	0.029501
Docosahexaenoyl Ethanolamide	0.0278746
Geranyl acetoacetate	0.0277553
Allysine	0.0274917
5-Hydroxybuspirone	0.02734
PE(P-18:1(9Z)/20:4(5Z,8Z,11Z,14Z))	0.0259693
Nervonyl carnitine	0.0254397
3-Methylguanine	0.023171
Vinylacetylglycine	0.0216653
Osmundalin	0.0215658
Thalictroidine	0.0201109
Camellenodiol	0.0195901
Pyrrolidine	0.0194046
L-Lysopine	0.0192134
Euglobal VII	0.0170959
Phenylalanyl-Isoleucine	0.0152701
L-Glutamic acid	0.013225
2-acetyl-1-alkyl-sn-glycero-3-phosphocholine	0.0115391
Diethyl tartrate	0.0104014
Heterophyllin	0.00755964
4-Pyridoxic acid	0.00556764
Daidzein	0.00516016
N-Methylalanine	0.00344196
Hebevinoside XIII	0.00320568
Physangulide	0.00302088
Flufenprox	0.00295492
1,2,3-Trihydroxybenzene	0.00191715
N-cis-Caffeoyltyramine	0.00157372
Isotetrandrine	0.000790219

## Sheet: Figure 4E
Sample	LPD1	LPD2	LPD3	LPD4	LPD5	NPD1	NPD2	NPD3	NPD4
Tryptophan	8.87641e+06	2.68815e+07	2.39046e+07	2.9411e+07	2.28759e+07	4.37108e+07	3.50699e+07	3.33135e+07	4.20536e+07
Piperidine	3.10302e+07	1.65539e+08	7.76756e+07	2.43622e+08	8.38053e+07	1.94945e+08	2.41364e+08	1.65213e+08	1.98145e+08
4-Hydroxybenzaldehyde	9.81519e+06	1.21713e+07	7.98862e+06	1.62355e+07	9.34187e+06	1.69524e+07	1.36719e+07	1.07031e+07	14103716
Creatine	3.22174e+08	859732975	2.42541e+08	5.40643e+08	4.19152e+08	2008620771	1445959732	2021507651	2142242258
Aminoadipic acid	2.19823e+06	1.01686e+07	9.90268e+06	1.19604e+07	6.8915e+06	1.57886e+07	1.28148e+07	1.26739e+07	2.46718e+07
N-Methylnicotinium	4.09921e+07	2.24363e+07	1.81271e+07	6.74051e+07	2.27534e+07	1.8821e+07	2.39827e+07	8.48538e+06	1.33702e+07
2-Hydroxyadenine	3.87894e+06	3.70833e+06	2.62857e+06	6.09187e+06	2.85257e+07	3.21896e+06	3.42488e+06	2.43955e+06	2.04217e+06
Pterin	2.32528e+07	3.75832e+07	2.14376e+07	4.58796e+07	2.97366e+07	2.64786e+07	2.96346e+07	1.73876e+07	2.80023e+07
Proline betaine	0	1.28378e+08	2.40671e+07	2.48362e+07	6.71319e+07	1.59588e+08	417996990	1.3863e+08	160769746
Beta-Guanidinopropionic acid	1.24673e+06	1.44459e+06	1.92528e+06	2.272e+06	3.61434e+06	4.7806e+06	3.03135e+06	5.71638e+06	6.53281e+06
17-beta-estradiol 3-sulfate-17-(beta-D-glucuronide)	3.46287e+06	1.06278e+06	947247	2.86424e+06	1.41888e+06	817361	1.35514e+06	146296	234864
Coproporphyrin IV	269897	3.97705e+06	3.13767e+06	533646	3.01266e+06	5.23795e+06	6.45891e+06	4.80542e+06	5.37169e+06
D-Glucuronic acid	7.28182e+06	8.26683e+06	1.18792e+07	7.91924e+06	7.30463e+06	3.39203e+07	2.44616e+07	1.83781e+07	5.44476e+07
m-Aminobenzoic acid	8.74879e+06	8.64253e+06	4.27692e+06	7.0157e+06	9.87067e+06	17173060	1.91842e+07	2.00896e+07	7.02562e+07
2,4,12-Octadecatrienoic acid piperidide	4.99525e+06	4.02288e+06	2.5984e+06	9.52692e+06	5.10098e+06	1.19345e+06	2.68352e+06	1.483e+06	1.43603e+06
Rumexoside	703437	255255	244650	853811	468132	207803	295506	47574.4	126376
S-Acetyldihydrolipoamide	1.48993e+08	4.54491e+07	4.47917e+06	6.55376e+07	5.35304e+07	252613919	2.10537e+08	2.13835e+08	3.62374e+08
Trehalose	2.8037e+06	2.86024e+06	3.91653e+06	6.66888e+06	3.69463e+06	2.80439e+06	3.2726e+06	1.54722e+06	2.58866e+06
Leucyl-Threonine	9.22813e+06	1.51582e+07	6.54627e+06	8.72118e+06	1.77851e+07	2.1818e+07	1.51813e+07	3.08109e+07	2.3236e+07
Loquatoside	1.39511e+06	664571	1.12317e+06	6.02965e+06	1.44159e+06	535076	1.00023e+06	205579	230013
4-Hydroxyphenylpyruvic acid	256742111	2.92846e+06	1.97959e+06	4.17022e+07	2.63782e+08	2.3581e+06	2.6246e+06	2.16317e+06	2.96187e+06
PC(P-18:1(11Z)/14:0)	3.56831e+06	2.25176e+06	1.8686e+06	9.6384e+06	7.11955e+06	613096	1.93076e+06	2.1597e+06	1.36843e+06
Paucine	3.51996e+06	2.57625e+06	2.24573e+06	4.70708e+06	2.43434e+06	1.92134e+06	2.60106e+06	1.07965e+06	1.81237e+06
Ethyl 2-aminobenzoate	5.64101e+07	3.22013e+08	2.32305e+08	4.0338e+08	1.91679e+08	4.66486e+08	4.58172e+08	3.89963e+08	5.48337e+08
N-Acetylglutamine	4.28737e+06	2.65996e+06	1.9669e+06	3.60182e+06	2.25453e+06	6.03211e+06	6.62651e+06	4.05579e+06	9.39144e+06
1,3-Diisopropylbenzene	7.05289e+06	4.07548e+06	3.42863e+06	1.21113e+07	4.04912e+06	3.7146e+06	3.14882e+06	3.55506e+06	3.39374e+06
Coutaric acid	1.07547e+07	5.46006e+06	4.9287e+06	8.4465e+06	7.62727e+06	6.4006e+06	4.97339e+06	2.38498e+06	3.0851e+06
Methionine sulfoxide	5.51503e+06	1.23452e+07	1.04041e+07	1.47552e+07	9.05349e+06	2.62078e+07	1.90252e+07	13966507	1.86356e+07
3-Methyl sulfolene	1.32164e+07	4.65503e+07	3.32702e+07	6.80461e+07	2.92746e+07	7.17637e+07	6.29386e+07	5.74404e+07	7.51715e+07
Di-2-furanylmethane	192923	2.64096e+06	1.32439e+06	2.61928e+06	1.07281e+06	2.95666e+06	2.85453e+06	2.75317e+06	3.9154e+06
Pantothenic acid	1.38976e+06	9.50529e+07	5.35153e+07	1.79238e+08	6.51799e+07	1.36434e+08	1.84644e+08	1.19451e+08	177940746
Nepetariaside	65823.2	418992	166972	331184	47404.7	447637	934257	493539	503077
Hebevinoside VI	2.46623e+06	189178	307672	2.25481e+06	4.79057e+06	123069	75782.3	0	0
Racemethionine	6.05081e+07	1.76444e+08	1.28526e+08	2.58563e+08	1.14769e+08	2.69498e+08	2.387e+08	2.25145e+08	2.85074e+08
MG(0:0/18:3(6Z,9Z,12Z)/0:0)	1.97852e+07	6.28677e+06	5.65419e+06	5.84686e+07	5.6435e+06	5.65793e+06	6.53353e+06	2.97296e+06	1.56933e+06
xi-2-Mercapto-3-methyl-1-butanol	0	997385	949326	978746	438979	2.03934e+06	1.60011e+06	1.26971e+06	1.23005e+06
Bilobetin	328139	65466.1	66556.2	456389	197395	57132.7	61510.5	10881	0
5,7-dihydroxy-2-(4-hydroxyphenyl)-6,8-dimethyl-3,4-dihydro-2H-1-benzopyran-4-one	0	1.38547e+07	5.66377e+06	9.08666e+06	3.14696e+06	1.43573e+07	2.3435e+07	1.42132e+07	1.31637e+07
Urocanic acid	4.78907e+07	3.06914e+08	2.51696e+08	3.97645e+08	1.44526e+08	3.47788e+08	4.35993e+08	3.27661e+08	4.40693e+08
N-[(4E,8Z)-1,3-dihydroxyoctadeca-4,8-dien-2-yl]hexadecanamide 1-glucoside	2.93239e+06	1.67033e+06	2.23663e+06	8.89329e+06	3.97528e+06	402544	1.36358e+06	1.89809e+06	1.27069e+06

## Sheet: Figure 4F
Metabolite Set	Total	Hits	%	Statistic	Expected	P value	Holm P	FDR
Organoheterocyclic compounds	469	2	0.2	65.047	12.5	0.0068498	0.075347	0.043171
Polyketides	5544	1	0.1	64.606	12.5	0.0090416	0.090416	0.043171
Benzenoids	1887	2	0.05	61.984	12.5	0.011774	0.10596	0.043171
Organic acids	914	4	0.05	55.843	12.5	0.020506	0.16405	0.056393
Alkaloids	52	1	0.05	49.155	12.5	0.035352	0.24747	0.077775
Organic nitrogen compounds	68	1	0.1	40.578	12.5	0.065029	0.39018	0.10266
Glycerophospholipids	26970	1	0.05	40.509	12.5	0.06533	0.39018	0.10266
Organic oxygen compounds	173	1	0.05	29.648	12.5	0.12958	0.5183	0.16611
Fatty Acyls	8124	2	0.05	28.819	12.5	0.13591	0.5183	0.16611
Lipids and lipid-like molecules	82977	4	0.2	20.911	12.5	0.21308	0.5183	0.23422
Carbohydrates	136	1	0.1	19.488	12.5	0.23422	0.5183	0.23422
		20
