# Supplementary material for: Reno-Protective Effect of Low Protein Diet Supplemented With α-Ketoacid Through Gut Microbiota and Fecal Metabolism in 5/6 Nephrectomized Mice
Source: Front Nutr. 2022 Jun 30;9:889131. doi: 10.3389/fnut.2022.889131 (PMC9280408; doi:10.3389/fnut.2022.889131)
Supplement: Supplementary file 4 [file Data_Sheet_4.zip › Figure 5.xlsx]

## Sheet: Figure 5A
Description	Impact	p-value	Group
Histidine	0.58196	0.031671	LKD vs NPD
Phenylalanine, tyrosine and tryptophan biosynthesis	0.5	0.006481	LKD vs NPD
Vitamin B6	0.4902	0.029214	LKD vs NPD
beta-Alanine	0.45522	0.047937	LKD vs NPD
Glycerophospholipid	0.43014	0.012915	LKD vs NPD
Pentose and glucuronate interconversions	0.39062	0.0039979	LKD vs NPD
Phenylalanine	0.35714	0.0038788	LKD vs NPD
Glycine, serine and threonine	0.27323	0.010069	LKD vs NPD
Glyoxylate and dicarboxylate	0.26191	6.4783E-4	LKD vs NPD
Ascorbate and aldarate	0.25	0.0055916	LKD vs NPD
Tyrosine	0.24057	0.0056351	LKD vs NPD
Nicotinate and nicotinamide	0.23465	0.042952	LKD vs NPD
Porphyrin and chlorophyll	0.21773	0.0018825	LKD vs NPD
Arginine and proline	0.20367	0.0027174	LKD vs NPD
Sphingolipid	0.20284	0.0072118	LKD vs NPD
Biotin	0.2	0.047704	LKD vs NPD
Aminoacyl-tRNA biosynthesis	0.16667	0.021575	LKD vs NPD
Lysine degradation	0.14554	0.034741	LKD vs NPD
Tryptophan	0.14305	3.8658E-4	LKD vs NPD
Arachidonic acid	0.12968	0.011814	LKD vs NPD
Galactose	0.12255	0.0055612	LKD vs NPD
Alanine, aspartate and glutamate	0.11378	9.3115E-4	LKD vs NPD
Arginine and proline	0.01212	6.3642E-4	LPD vs NPD
Ascorbate and aldarate	0.25	0.0069614	LPD vs NPD
Pentose and glucuronate interconversions	0.125	0.0069614	LPD vs NPD
Lysine degradation	0.14085	0.028657	LPD vs NPD
Histidine	0.12295	0.046443	LPD vs NPD
Ubiquinone and other terpenoid-quinone biosynthesis	1	0.17424	LPD vs NPD
Tyrosine	0.08276	0.17424	LPD vs NPD
Tyrosine	0.11085	0.0031617	LKD vs LPD
Porphyrin and chlorophyll	0.07465	0.005957	LKD vs LPD
Steroid hormone biosynthesis	0.12753	0.0063149	LKD vs LPD
Glycerophospholipid	0.16999	0.0075399	LKD vs LPD
Alanine, aspartate and glutamate	0.11378	0.013834	LKD vs LPD
Vitamin B6	0.56863	0.024326	LKD vs LPD
Pentose and glucuronate interconversions	0.14062	0.031278	LKD vs LPD
Arachidonic acid	0.10848	0.094256	LKD vs LPD
Sphingolipid	0.04462	0.1208	LKD vs LPD

## Sheet: Figure 5B
DEMs
DEMs	NPD1	NPD2	NPD3	NPD4	LKD1	LKD2	LKD3	LKD4	LKD5
Tryptophan	2.80211	2.18292	2.62852	3.01944	2.5563	1.79375	2.33648	2.05931	1.56355
Choline	241.788	212.578	449.912	389.415	266.89	148.916	68.7734	96.4051	99.4625
20-Hydroxyeicosatetraenoic acid	0.281852	0.44773	0.322211	0.295256	1.30002	1.29226	1.24728	1.09788	1.28237
4-Acetamidobutanoic acid	0.318952	0.341184	0.313863	0.465776	2.01826	1.33249	0.722189	1.36441	1.16466
4-Pyridoxate	6.40179	6.04629	8.14398	5.51305	43.7574	36.054	11.4364	23.7619	17.2675
Prostaglandin G2	1.25302	1	0.813779	4.37947	0.108824	0.230891	0.133914	0.101373	0.152575
Pipecolic acid	14.1186	16.3848	14.6118	16.666	4.6796	12.8801	17.102	13.7838	16.0315
Creatinine	128.764	90.0037	159.502	153.813	105.072	41.5048	18.1322	23.2541	0.522559
20-Hydroxy-leukotriene B4	9.02502	17.4818	1.51369	13.5577	0.541274	2.0905	0.471469	0.465379	0.999043
Aminoadipic acid	1.01214	0.797654	1	1.77143	0.354149	0.543747	1.06086	0.434956	1.20181
beta-Alanine	0.0948129	0.0832609	0.16521	0.115152	0.0428345	0.0457735	0.106392	0.0548246	0.100356
L-Histidine	3.48721	3.95261	5.3951	3.9638	0.908987	5.4118	3.37313	1.30622	4.12408
LysoPE(15:0/0:0)	97.3607	44.7482	86.9531	63.9462	18.6203	39.5646	5.39179	31.2875	24.4931
Dihydrouracil	0.533986	0.300267	0.25758	0.284278	0.117509	0.281623	0.184096	0.188143	0.371073
Protoporphyrin IX	0.0113136	0.0161542	0.00278499	0.0140796	0.089855	0.0980606	0.0416497	0.115297	0.117968
Glycerophosphocholine	0.755525	1.00189	0.32875	0.54534	3.3299	4.55741	3.94687	4.5107	5.41771
Biliverdin	0.213205	0.296297	0.559797	0.710543	0.0538267	0.0956514	0.0419171	0.00515825	0.0834171
Sphingosine	199.934	117.028	251.555	94.497	22.5026	23.3561	26.2554	8.97265	78.8467
D-Proline	2.10026	1.99768	2.09998	3.08622	1.28114	0.842423	1.60721	2.04568	1.49455
L-Phenylalanine	18.0737	16.9546	17.3223	22.6277	10.9641	11.1649	19.8154	9.9995	18.5181
Biotin	0.338332	0.204338	0.259762	0.150988	0.0231078	0.128487	0.0763482	0.052808	0.0100558
D-Glucuronic acid	2.17449	1.52261	1.45008	3.90933	0.198859	0.317343	0.964542	0.48368	0.698357
L-Glutamine	0.0787222	0.175991	0.0193786	0.167169	0.3485	0.73839	1.27882	0.620324	0.975008
Sphinganine	58.8912	34.3965	43.4315	22.1265	15.425	21.9302	12.3109	4.57524	32.2592
Uridine diphosphategalactose	0.0112823	0.00967672	0.0254565	0.0718187	0.000422635	0.000434878	0.00190192	0.000359022	0.00581842
Stachyose	0.0204046	0.0331109	0.0385078	0.00642877	0.0953084	0.184331	0.149712	0.151944	0.251294
L-Serine	2.03071	1.67784	1.87777	2.23102	0.676267	1.0303	1.65017	1.27101	1.2798
Hippuric acid	3.39594	2.3857	2.31758	6.24322	0.52544	0.402663	0.19494	0.553041	0.223847
1-(beta-D-Ribofuranosyl)-1,4-dihydronicotinamide	5.42806	19.7501	13.063	15.8028	2.0978	3.11254	6.46416	4.06511	3.87562
Phytosphingosine	0.282309	0.303968	0.359852	0.178345	0.13916	0.206962	0.16299	0.0171692	0.270969
L-Lysine	29.7355	33.1867	29.8449	32.1085	9.11711	27.9749	35.9815	26.6605	33.9783
4-Trimethylammoniobutanal	2.11019	1.18864	2.44474	3.05226	0.46453	0.775213	0.399265	0.381031	0.555967
Imidazole-4-acetaldehyde	5.31946	4.4424	5.92407	5.73682	2.72669	2.10005	3.62596	4.277	7.38884
5-HETE	1.52361	1.12305	1.38369	1	1.33439	1	1	0.854842	1.29214
Dopamine	0.0962839	0.303066	0.0237016	0.460195	1.00923	0.695483	0.707075	0.918386	0.820013
L-Valine	25.2146	24.7043	20.8497	29.1355	13.5525	22.1606	31.3084	13.33	28.025
Methylimidazole acetaldehyde	5.21152	5.2083	5.2172	12.0238	4.39743	4.29294	3.72707	3.52698	5.92121
PE(15:0/16:0)	1	0.866587	1.16329	0.746873	1.71835	1.69409	2.15011	2.18546	3.31276
Glucosamine 6-phosphate	0.442206	0.683709	0.849149	0.248839	0.126845	0.254815	0.397065	0.218935	0.117749
Raffinose	0.0505284	0.0830934	0.110485	0.0461067	0.180707	0.215318	0.387885	0.184597	0.231242
Bilirubin	0.406835	0.383552	0.505304	0.30439	0.174722	0.149225	0.124353	0.0850041	0.47585
1-Methyl-L-histidine	5.87047	3.31821	5.71517	12.4702	2.89523	3.01172	2.01108	2.05174	3.63653
4-Trimethylammoniobutanoic acid	0.330529	1.71602	0.406822	0.3702	11.5977	3.65044	4.6319	10.073	2.81963
Ornithine	0.602407	0.906562	1.05658	1.412	0.295453	0.210634	0.479504	0.81045	0.320335
Hydroxypyruvic acid	1.13734	1.00429	1.42711	1.32582	0.433139	0.650575	0.71816	0.540642	0.445799
6-trans-Leukotriene B4	0.0974875	0.554252	0.359614	0.329444	1	0.886396	1.63175	0.737956	1.14491
1-Pyrroline-5-carboxylic acid	0.692933	0.555917	0.611762	0.70679	0.446545	0.279203	0.635197	0.337136	0.797525
Acetylcholine	2.04211	1.68579	1.9427	2.64635	7.62258	9.03889	5.06759	7.27472	7.97444
Pyridoxal	0.433663	0.927895	0.205823	0.314756	6.31507	4.5543	4.63617	5.6882	5.06152
Phenylacetylglycine	0.0958018	0.0930211	0.117915	0.1073	1.8555	2.30112	1.22186	1.4336	0.996247
N-Formyl-L-aspartate	1.28663	1.39577	1.55853	1.82834	0.266445	0.473376	1.14361	1	1.01644
Betaine aldehyde	0.54275	0.667581	0.384409	0.338777	1.57695	1.21348	1.14536	1.26609	1.40838
N-Methylhistamine	0.170422	0.215879	0.0984703	0.200406	0.399072	0.550768	0.589251	0.55415	0.371872
N-Formimino-L-glutamate	0.570381	0.275056	0.343016	0.619714	0.271229	0.281725	0.164527	0.230445	0.21514
D-Xylulose	0.227985	0.22341	0.203441	0.331268	0.257915	0.231837	0.274205	0.218378	0.270808
Formyl-5-hydroxykynurenamine	0.365107	0.335263	0.167457	0.149591	1.65368	1.40071	0.928102	1.34278	0.97416
4-Guanidinobutanoic acid	0.24202	0.257157	0.170485	0.231238	1.74175	1.57818	0.613015	1.70446	1
Indoleacetic acid	0.19754	0.109375	0.196161	0.24695	0.503419	0.672057	0.891121	0.96089	0.347915
Urocanic acid	22.2952	27.1384	25.8533	31.6417	11.6695	12.9394	0.189663	25.3035	40.3021
Isocitric acid	4.79872	2.78366	1.38378	4.55644	0.0102984	0.0164018	0.019101	0.00174966	0.848551
PE(18:1(11Z)/14:1(9Z))	0.00111781	0.00542684	0.0402276	0.0373716	0.222599	0.186219	0.136125	0.0926636	0.325357
DGs
Taxonomy	NPD1	NPD2	NPD3	NPD4	LKD1	LKD2	LKD3	LKD4	LKD5
Escherichia-Shigella	0	0.000716119	0	1.98922e-05	0.0931949	0.0115375	0.080265	0.00425693	0.0868095
Ileibacterium	0.176822	0.195083	0.205486	0.139026	0.0619045	0.00994609	0.0786935	0.0801257	0.143005
Lachnoclostridium	0.00767838	0.0312904	0.0285254	0.00491337	0.000576873	0.00129299	0.0010145	0.00240695	0.00181019
Parasutterella	0.0022876	0.00391876	0.00284458	7.95687e-05	0.0197132	0.00348113	0.00439617	0.00586819	0.0237314
Peptoniphilus	0	3.97844e-05	9.94609e-05	0	0.000656442	0.00121342	0.000676334	0.000676334	0.000954825
Colidextribacter	0.00139245	0.0040779	0.0028048	0.00276501	0.00091504	0.000278491	0.00119353	0.00163116	0.00133278
Mucispirillum	0.000278491	0.00210857	0.000298383	3.97844e-05	0.00362038	0.00646496	0.00167094	0.00389887	0.000736011
Spearman correlation of DEMs and DGs
P-value	Escherichia-Shigella	Ileibacterium	Lachnoclostridium	Parasutterella	Peptoniphilus	Colidextribacter	Mucispirillum
Choline	0.160267	0.264586	0.264586	0.111633	0.0595922	0.308495	0.170471
Sphingosine	0.0213197	0.00370478	0.015944	0.0769288	0.0688295	0.0769288	0.0199421
Creatinine	0.0346701	0.264586	0.170471	0.0199421	0.0183537	0.224216	0.170471
LysoPE(15:0/0:0)	0.000294526	0.0580731	0.00722479	0.00722479	0.0511799	0.0991858	0.139227
L-Lysine	0.948884	0.33174	0.605901	0.966055	0.948668	0.487922	0.224216
Sphinganine	0.061033	0.0125199	0.029818	0.170471	0.128114	0.205386	0.0769288
L-Valine	0.948884	0.831214	0.966055	0.51649	0.665562	0.966055	0.0991858
Urocanic acid	0.430823	0.0769288	0.0876228	0.797972	0.542216	0.0670858	0.224216
4-Pyridoxate	0.0261536	0.0357696	0.015944	0.0424423	0.0145489	0.015944	0.015944
L-Phenylalanine	0.589047	0.487922	0.765008	0.308495	0.402227	0.700094	0.00962792
Pipecolic acid	0.589047	0.308495	0.432845	0.545699	0.456086	0.224216	0.111633
1-(beta-D-Ribofuranosyl)-1,4-dihydronicotinamide	0.0485682	0.0424423	0.015944	0.111633	0.0595922	0.00370478	0.124977
Methylimidazole acetaldehyde	0.341509	0.111633	0.243952	0.308495	0.183225	0.286105	0.00962792
20-Hydroxy-leukotriene B4	0.123077	0.224216	0.0580731	0.0498672	0.0956791	0.224216	0.264586
Acetylcholine	0.0213197	0.00962792	0.00722479	0.139227	0.00859808	0.00370478	0.139227
Imidazole-4-acetaldehyde	0.241757	0.00962792	0.0991858	0.668231	0.327361	0.0769288	0.015944
1-Methyl-L-histidine	0.0525229	0.0876228	0.0769288	0.0498672	0.0641062	0.205386	0.0125199
4-Trimethylammoniobutanoic acid	0.00678753	0.0357696	0.0199421	0.0125199	0.0472749	0.124977	0.00962792
L-Histidine	0.404323	0.51649	0.380713	0.308495	0.618298	0.797972	0.668231
Pyridoxal	0.00227378	0.0670858	0.0245542	0.0015905	0.0898701	0.0991858	0.0498672
Glycerophosphocholine	0.019142	0.0991858	0.0876228	0.0245542	0.0020636	0.0670858	0.0580731
Tryptophan	0.0915834	0.432845	0.432845	0.029818	0.00256467	0.35582	0.0357696
D-Proline	0.00579537	0.0670858	0.0424423	0.0424423	0.00742378	0.0245542	0.015944
Hippuric acid	0.0119092	0.139227	0.0245542	0.0245542	0.00163468	0.0424423	0.139227
PE(15:0/16:0)	0.0378641	0.308495	0.0769288	0.00370478	0.00989211	0.15439	0.205386
Isocitric acid	0.0378641	0.0424423	0.0424423	0.0357696	0.0183537	0.139227	0.00526569
L-Serine	0.0078893	0.0357696	0.029818	0.015944	0.012862	0.0424423	0.0015905
D-Glucuronic acid	0.0152402	0.0424423	0.0245542	0.0245542	0.00989211	0.0357696	0.00526569
4-Trimethylammoniobutanal	0.0261536	0.111633	0.0580731	0.00722479	0.0511799	0.170471	0.0357696
5-HETE	0.492701	0.14624	0.480225	0.727931	0.272739	0.794577	0.215412
N-Formyl-L-aspartate	0.0152402	0.0199421	0.015944	0.0357696	0.0306167	0.00962792	0.00962792
Betaine aldehyde	0.0018158	0.111633	0.0357696	0.000506619	0.0335793	0.0670858	0.0357696
Phenylacetylglycine	0.0485682	0.00370478	0.00526569	0.18747	0.0113115	0.00962792	0.029818
Aminoadipic acid	0.500268	0.35582	0.575515	0.35582	0.484116	0.545699	0.00962792
Prostaglandin G2	0.0288192	0.139227	0.0498672	0.00526569	0.0367223	0.18747	0.0357696
4-Acetamidobutanoic acid	0.00579537	0.00526569	0.00962792	0.0424423	0.0688295	0.0498672	0.029818
Hydroxypyruvic acid	0.000827411	0.0670858	0.0245542	0.0015905	0.0511799	0.0580731	0.0498672
20-Hydroxyeicosatetraenoic acid	0.0004311	0.029818	0.00962792	0.015944	0.00859808	0.0245542	0.0199421
4-Guanidinobutanoic acid	0.00678753	0.0199421	0.0245542	0.015944	0.0552845	0.0498672	0.00722479
Formyl-5-hydroxykynurenamine	0.0152402	0.0199421	0.015944	0.0357696	0.0306167	0.00962792	0.00962792
6-trans-Leukotriene B4	0.000827411	0.111633	0.015944	0.00722479	0.00989211	0.0769288	0.139227
Ornithine	0.0213197	0.0357696	0.015944	0.111633	0.0278302	0.000506619	0.0769288
1-Pyrroline-5-carboxylic acid	0.666905	0.205386	0.605901	0.700094	0.315613	0.51649	0.0024954
Dopamine	0.0018158	0.029818	0.00962792	0.00962792	0.10797	0.0991858	0.111633
L-Glutamine	0.0078893	0.0580731	0.029818	0.0424423	0.00859808	0.0670858	0.139227
Indoleacetic acid	0.0915834	0.00722479	0.0125199	0.205386	0.0472749	0.0498672	0.111633
Glucosamine 6-phosphate	0.0236554	0.111633	0.0498672	0.0670858	0.219846	0.15439	0.51649
N-Methylhistamine	0.0261536	0.0125199	0.0245542	0.0876228	0.0335793	0.0876228	0.029818
N-Formimino-L-glutamate	0.0171171	0.380713	0.124977	0.0015905	0.0435662	0.33174	0.170471
Bilirubin	0.262381	0.0125199	0.111633	0.545699	0.315613	0.243952	0.0670858
Dihydrouracil	0.212522	0.124977	0.0876228	0.35582	0.402227	0.380713	0.18747
D-Xylulose	0.212522	0.205386	0.124977	0.898353	0.880507	0.243952	0.487922
Biliverdin	0.0412425	0.0991858	0.0424423	0.015944	0.0641062	0.111633	0.0670858
Phytosphingosine	0.0974339	0.0125199	0.0245542	0.264586	0.389242	0.170471	0.243952
Raffinose	0.0288192	0.170471	0.0498672	0.029818	0.000720766	0.0769288	0.124977
Biotin	0.000606851	0.0991858	0.0199421	0.0024954	0.0400499	0.139227	0.205386
PE(18:1(11Z)/14:1(9Z))	0.0018158	0.0876228	0.00962792	0.015944	0.00541121	0.0357696	0.18747
Stachyose	0.0412425	0.205386	0.111633	0.0199421	8.13377e-06	0.0991858	0.0580731
beta-Alanine	0.152367	0.0876228	0.243952	0.224216	0.339321	0.15439	0.00962792
Protoporphyrin IX	0.0104445	0.0991858	0.0876228	0.00962792	0.00859808	0.139227	0.0580731
Uridine diphosphategalactose	0.0316566	0.0357696	0.0498672	0.0245542	0.0367223	0.0876228	0.0015905
Spearman correlation of DEMs and DGs
R-value	Escherichia-Shigella	Ileibacterium	Lachnoclostridium	Parasutterella	Peptoniphilus	Colidextribacter	Mucispirillum
Choline	-0.510465	0.416667	0.416667	-0.566667	-0.647082	0.383333	-0.5
Sphingosine	-0.744776	0.85	0.766667	-0.616667	-0.630274	0.616667	-0.75
Creatinine	-0.702935	0.416667	0.5	-0.75	-0.756329	0.45	-0.5
LysoPE(15:0/0:0)	-0.928878	0.65	0.816667	-0.816667	-0.663889	0.583333	-0.533333
L-Lysine	-0.0251048	0.366667	0.2	-0.0166667	-0.025211	0.266667	-0.45
Sphinganine	-0.644357	0.783333	0.716667	-0.5	-0.546238	0.466667	-0.616667
L-Valine	-0.0251048	0.0833333	-0.0166667	-0.25	-0.168073	-0.0166667	-0.583333
Urocanic acid	-0.301258	0.616667	0.6	-0.1	-0.235302	0.633333	-0.45
4-Pyridoxate	0.72804	-0.7	-0.766667	0.683333	0.773137	-0.766667	0.766667
L-Phenylalanine	-0.209207	0.266667	0.116667	-0.383333	-0.319339	0.15	-0.8
Pipecolic acid	-0.209207	0.383333	0.3	-0.233333	-0.285724	0.45	-0.566667
1-(beta-D-Ribofuranosyl)-1,4-dihydronicotinamide	-0.669462	0.683333	0.766667	-0.566667	-0.647082	0.85	-0.55
Methylimidazole acetaldehyde	-0.359836	0.566667	0.433333	-0.383333	-0.487412	0.4	-0.8
20-Hydroxy-leukotriene B4	-0.552306	0.45	0.65	-0.666667	-0.588256	0.45	-0.416667
Acetylcholine	0.744776	-0.8	-0.816667	0.533333	0.806751	-0.85	0.533333
Imidazole-4-acetaldehyde	-0.43515	0.8	0.583333	-0.166667	-0.369761	0.616667	-0.766667
1-Methyl-L-histidine	-0.661094	0.6	0.616667	-0.666667	-0.638678	0.466667	-0.783333
4-Trimethylammoniobutanoic acid	0.820091	-0.7	-0.75	0.783333	0.672293	-0.55	0.8
L-Histidine	-0.317994	0.25	0.333333	-0.383333	0.193284	0.1	-0.166667
Pyridoxal	0.870301	-0.633333	-0.733333	0.883333	0.59666	-0.583333	0.666667
Glycerophosphocholine	0.753145	-0.583333	-0.6	0.733333	0.87398	-0.633333	0.65
Tryptophan	-0.594147	0.3	0.3	-0.716667	-0.865577	0.35	-0.7
D-Proline	-0.828459	0.633333	0.683333	-0.683333	-0.815155	0.733333	-0.766667
Hippuric acid	-0.786618	0.533333	0.733333	-0.733333	-0.882384	0.683333	-0.533333
PE(15:0/16:0)	0.694567	-0.383333	-0.616667	0.85	0.798348	-0.516667	0.466667
Isocitric acid	-0.694567	0.683333	0.683333	-0.7	-0.756329	0.533333	-0.833333
L-Serine	-0.811723	0.7	0.716667	-0.766667	-0.78154	0.683333	-0.883333
D-Glucuronic acid	-0.769881	0.683333	0.733333	-0.733333	-0.798348	0.7	-0.833333
4-Trimethylammoniobutanal	-0.72804	0.566667	0.65	-0.816667	-0.663889	0.5	-0.7
5-HETE	-0.263851	0.525499	0.271225	-0.135613	-0.410271	0.10171	-0.457693
N-Formyl-L-aspartate	-0.769881	0.75	0.766667	-0.7	-0.714311	0.8	-0.8
Betaine aldehyde	0.878669	-0.566667	-0.7	0.916667	0.705907	-0.633333	0.7
Phenylacetylglycine	0.669462	-0.85	-0.833333	0.483333	0.789944	-0.8	0.716667
Aminoadipic acid	-0.259416	0.35	0.216667	-0.35	-0.268917	0.233333	-0.8
Prostaglandin G2	-0.719672	0.533333	0.666667	-0.833333	-0.697504	0.483333	-0.7
4-Acetamidobutanoic acid	0.828459	-0.833333	-0.8	0.683333	0.630274	-0.666667	0.716667
Hydroxypyruvic acid	-0.903774	0.633333	0.733333	-0.883333	-0.663889	0.65	-0.666667
20-Hydroxyeicosatetraenoic acid	0.92051	-0.716667	-0.8	0.766667	0.806751	-0.733333	0.75
4-Guanidinobutanoic acid	0.820091	-0.75	-0.733333	0.766667	0.655485	-0.666667	0.816667
Formyl-5-hydroxykynurenamine	0.769881	-0.75	-0.766667	0.7	0.714311	-0.8	0.8
6-trans-Leukotriene B4	0.903774	-0.566667	-0.766667	0.816667	0.798348	-0.616667	0.533333
Ornithine	-0.744776	0.7	0.766667	-0.566667	-0.722715	0.916667	-0.616667
1-Pyrroline-5-carboxylic acid	-0.167365	0.466667	0.2	-0.15	-0.378165	0.25	-0.866667
Dopamine	0.878669	-0.716667	-0.8	0.8	0.571449	-0.583333	0.566667
L-Glutamine	0.811723	-0.65	-0.716667	0.683333	0.806751	-0.633333	0.533333
Indoleacetic acid	0.594147	-0.816667	-0.783333	0.466667	0.672293	-0.666667	0.566667
Glucosamine 6-phosphate	-0.736408	0.566667	0.666667	-0.633333	-0.453798	0.516667	-0.25
N-Methylhistamine	0.72804	-0.783333	-0.733333	0.6	0.705907	-0.6	0.716667
N-Formimino-L-glutamate	-0.761513	0.333333	0.55	-0.883333	-0.680696	0.366667	-0.5
Bilirubin	-0.418414	0.783333	0.566667	-0.233333	-0.378165	0.433333	-0.633333
Dihydrouracil	-0.460255	0.55	0.6	-0.35	-0.319339	0.333333	-0.483333
D-Xylulose	0.460255	-0.466667	-0.55	0.05	0.0588256	-0.433333	-0.266667
Biliverdin	-0.686198	0.583333	0.683333	-0.766667	-0.638678	0.566667	-0.633333
Phytosphingosine	-0.585779	0.783333	0.733333	-0.416667	-0.327743	0.5	-0.433333
Raffinose	0.719672	-0.5	-0.666667	0.716667	0.907595	-0.616667	0.55
Biotin	-0.912142	0.583333	0.75	-0.866667	-0.6891	0.533333	-0.466667
PE(18:1(11Z)/14:1(9Z))	0.878669	-0.6	-0.8	0.766667	0.831962	-0.7	0.483333
Stachyose	0.686198	-0.466667	-0.566667	0.75	0.974824	-0.583333	0.65
beta-Alanine	-0.518833	0.6	0.433333	-0.45	-0.361357	0.516667	-0.8
Protoporphyrin IX	0.794986	-0.583333	-0.6	0.8	0.806751	-0.533333	0.65
Uridine diphosphategalactose	-0.711303	0.7	0.666667	-0.733333	-0.697504	0.6	-0.883333

## Sheet: Figure 5C
DEMs
DEMs	LPD1	LPD2	LPD3	LPD4	LPD5	LKD1	LKD2	LKD3	LKD4	LKD5
4-Pyridoxate	12.4007	8.69213	12.0317	24.0707	17.763	74.758	54.6314	19.687	47.2195	24.7097
Retinyl beta-glucuronide	0.029096	0.134478	0.5257	0.035554	0.200966	0.006303	0.005563	0.000725	0.003951	0.050171
Glycerophosphocholine	3.13638	1.44847	1.04413	5.39555	1.03984	5.68901	6.90567	6.79429	8.96364	7.75273
L-Glutamine	0.043711	0.006597	0.010076	0.906569	0.007707	0.5954	1.11886	2.20141	1.2327	1.39524
Estrone glucuronide	2.42661	1.50592	5.99025	0.785168	3.27416	0.259521	0.206266	0.099955	0.180075	0.505797
N-Acetyl-L-phenylalanine	0.747733	0.325525	0.689587	1.59379	0.295785	2.55443	2.00073	1.7304	2.48824	2.16336
Pyridoxal	1.83311	1.19975	1.21093	6.96798	0.646514	10.7891	6.90096	7.98089	11.3035	7.24303
Androstenedione	4.46413	4.46713	2.65951	0.434389	3.6683	0.009102	0.120769	0.071685	0.044968	1.83782
Pyridoxine	0.450485	2.26632	1.63868	4.0515	1.045	9.8737	6.6367	3.79734	9.51245	1.91549
DGs
Taxonomy	LPD1	LPD2	LPD3	LPD4	LPD5	LKD1	LKD2	LKD3	LKD4	LKD5
Pseudomonas	0.0025462	0.000358059	0.00169084	0.00296394	0.00115375	0.000338167	0.00045752	0.000377952	0.000437628	0.000716119
Streptococcus	0.000696226	0.000855364	0.000736011	0.000517197	3.97844e-05	0.000576873	9.94609e-05	9.94609e-05	0.000139245	0.000119353
Parasutterella	0.000397844	5.96766e-05	0.00236717	0.00212846	0.00328221	0.0197132	0.00348113	0.00439617	0.00586819	0.0237314
Mucispirillum	0	0	0.00276501	0.000218814	0.000338167	0.00362038	0.00646496	0.00167094	0.00389887	0.000736011
Spearman correlation of DEMs and DGs
P-value	Pseudomonas	Streptococcus	Parasutterella	Mucispirillum
4-Pyridoxic acid	0.384841	0.185397	0.00922195	0.0210909
Pyridoxal	0.276255	0.662762	0.0185732	0.106318
Glycerophosphocholine	0.365468	0.373561	0.0250967	0.0927888
Pyridoxine	0.0815528	0.802181	0.161523	0.0417055
Androstenedione	0.229113	0.317662	0.0133301	0.00803314
Estrone glucuronide	0.089724	0.227552	0.066688	0.101678
N-Acetyl-L-phenylalanine	0.229113	0.662762	0.00609992	0.0417055
L-Glutamine	0.726057	0.131502	0.0250967	0.166192
Retinyl beta-glucuronide	0.244282	0.326657	0.229113	0.178857
Spearman correlation of DEMs and DGs
R-value	Pseudomonas	Streptococcus	Parasutterella	Mucispirillum
4-Pyridoxic acid	-0.309091	-0.455929	0.769697	0.711249
Pyridoxal	-0.381818	-0.158055	0.721212	0.541036
Glycerophosphocholine	-0.321212	-0.316111	0.69697	0.559273
Pyridoxine	-0.575758	-0.0911858	0.478788	0.650459
Androstenedione	0.418182	0.352585	-0.745455	-0.778119
Estrone glucuronide	0.563636	0.419455	-0.6	-0.547115
N-Acetyl-L-phenylalanine	-0.418182	-0.158055	0.793939	0.650459
L-Glutamine	-0.127273	-0.510641	0.69697	0.474166
Retinyl beta-glucuronide	0.406061	0.346506	-0.418182	-0.462008
