# Supplementary material for: Reno-Protective Effect of Low Protein Diet Supplemented With α-Ketoacid Through Gut Microbiota and Fecal Metabolism in 5/6 Nephrectomized Mice
Source: Front Nutr. 2022 Jun 30;9:889131. doi: 10.3389/fnut.2022.889131 (PMC9280408; doi:10.3389/fnut.2022.889131)
Supplement: Supplementary file 4 [file Data_Sheet_4.zip › Figure 6-7.xlsx]

## Sheet: Figure 6
ANOVA statistics	Graphpad Prism 9.1.2		Tukey's multiple comparisons test	Mean Diff.	95.00% CI of diff.	Below threshold?	Summary	Adjusted P Value
4-Pyridoxate
NPD	LPD	LKD
17.491	13.9408	76.4399	NPD vs. LPD	0.741	-25.16 to 26.64	No	ns	0.9967
15.7433	10.1319	58.9676	NPD vs. LKD	-30.27	-56.17 to -4.364	Yes	*	0.0229
22.2581	13.4567	20.2814	LPD vs. LKD	-31.01	-55.43 to -6.587	Yes	*	0.0143
12.3425	22.7743	51.7926
	20.785	28.6454
Pyridoxal
NPD	LPD	LKD
1.18485	2.06077	11.0318	NPD vs. LPD	-1.216	-4.773 to 2.342	No	ns	0.6379
2.41606	1.39847	7.4487	NPD vs. LKD	-8.282	-11.84 to -4.724	Yes	***	0.0002
0.56253	1.35435	8.22184	LPD vs. LKD	-7.067	-10.42 to -3.712	Yes	***	0.0004
0.70467	6.5927	12.3983
	0.756508	8.39666
Pyridoxine
NPD	LPD	LKD
2.73312	0.506433	10.0958	NPD vs. LPD	0.314	-4.029 to 4.657	No	ns	0.9792
3.48854	2.64171	7.16347	NPD vs. LKD	-4.444	-8.787 to -0.1003	Yes	*	0.045
1.14393	1.83277	3.91198	LPD vs. LKD	-4.758	-8.853 to -0.6627	Yes	*	0.0236
1.92008	3.8333	10.4337
	1.22279	2.22058

## Sheet: Figure 7
ANOVA statistics	Graphpad Prism 9.1.2
NPD	LPD	LKD	Tukey's multiple comparisons test	Mean Diff.	95.00% CI of diff.	Below threshold?	Summary	Adjusted P Value
L-Histidine
11.1755	3.55137	6.55297	NPD vs. LPD	6.427	3.254 to 9.600	Yes	***	0.0005
9.58584	7.49727	8.2003	NPD vs. LKD	4.415	1.242 to 7.588	Yes	**	0.0082
13.2156	6.01723	5.80664	LPD vs. LKD	-2.012	-5.004 to 0.9799	No	ns	0.2095
12.2083	2.37466	9.19572
	6.15748	5.90155
1-Methyl-L-histidine
4.0164	0.600558	0.455212	NPD vs. LPD	2.308	1.203 to 3.413	Yes	***	0.0004
3.38501	2.21988	0.71729	NPD vs. LKD	2.435	1.330 to 3.539	Yes	***	0.0003
3.8177	2.02039	1.96865	LPD vs. LKD	0.1267	-0.9148 to 1.168	No	ns	0.9425
3.78615	0.955842	1.98719
	1.4199	1.45453
N-Formyl-L-aspartate
13.7628	4.79781	4.9464	NPD vs. LPD	6.058	-0.5346 to 12.65	No	ns	0.0724
8.04731	14.2775	4.56355	NPD vs. LKD	9.708	3.115 to 16.30	Yes	**	0.0056
13.9996	9.50521	3.46195	LPD vs. LKD	3.65	-2.565 to 9.865	No	ns	0.2918
20.8234	6.84031	4.07722
	5.0821	5.20387
Urocanic acid
52.2691	29.668	39.9369	NPD vs. LPD	24.08	10.37 to 37.78	Yes	**	0.0016
65.8158	46.7539	37.6065	NPD vs. LKD	16.77	3.064 to 30.48	Yes	*	0.0177
63.329	39.5655	49.3265	LPD vs. LKD	-7.308	-20.23 to 5.614	No	ns	0.3163
65.5242	46.5783	50.283
	25.7211	47.6723
N-Formimino-L-glutamate
1.33721	0.672839	0.463385	NPD vs. LPD	0.3004	-0.1862 to 0.7869	No	ns	0.2603
0.667065	1.28096	0.426887	NPD vs. LKD	0.6441	0.1575 to 1.131	Yes	*	0.0111
0.840236	0.735146	0.283223	LPD vs. LKD	0.3437	-0.1150 to 0.8025	No	ns	0.1525
1.28331	0.55579	0.457939
	0.413177	0.307865
Imidazole-4-acetaldehyde
12.471	4.65592	4.65845	NPD vs. LPD	5.882	1.147 to 10.62	Yes	*	0.0163
10.7737	8.26188	3.18213	NPD vs. LKD	5.778	1.043 to 10.51	Yes	*	0.018
14.5113	10.7555	6.24188	LPD vs. LKD	-0.1045	-4.569 to 4.360	No	ns	0.9978
11.8799	4.39988	8.49924
	4.55923	10.5734
N-Methylhistamine
0.39954	0.440663	0.6818	NPD vs. LPD	-0.03241	-0.3244 to 0.2596	No	ns
0.523548	0.379531	0.834558	NPD vs. LKD	-0.438	-0.7300 to -0.1460	Yes	**
0.241208	0.396089	1.01436	LPD vs. LKD	-0.4056	-0.6809 to -0.1303	Yes	**
0.415003	0.563376	1.1012
	0.356512	0.532147
Methylimidazole acetaldehyde
12.218	11.3175	17.5129	NPD vs. LPD	0.7554	-2.891 to 4.402	No	ns	0.8438
12.6311	14.3033	16.5049	NPD vs. LKD	-3.801	-7.448 to -0.1547	Yes	*	0.0411
12.7798	16.847	16.4159	LPD vs. LKD	-4.557	-7.994 to -1.119	Yes	*	0.0111
15.8991	10.6687	17.0088
	9.99656	18.4732
